# Supplementary material for: The interface of condensates of the hnRNPA1 low-complexity domain promotes formation of amyloid fibrils
Source: Nat Chem. 2023 Sep 25;15(10):1340–9. doi: 10.1038/s41557-023-01289-9 (PMC10533390; doi:10.1038/s41557-023-01289-9)
Supplement: Supplementary file 3 — Source data for Supplementary Information. [file 41557_2023_1289_MOESM3_ESM.xlsx]

## Sheet: Supplementary Figure 3
Suppl. Fig. 3	200 mM NaCl		500 mM NaCl		1 M NaCl		2 M NaCl			B-LCD-Δamy	200 mM NaCl		500 mM NaCl		1 M NaCl		2 M NaCl
B-LCD	wavenumber [cm-1]	Intensity [AU]	wavenumber [cm-1]	Intensity [AU]	wavenumber [cm-1]	Intensity [AU]	wavenumber [cm-1]	Intensity [AU]		phenylalanine peaks	wavenumber [cm-1]	Intensity [AU]	wavenumber [cm-1]	Intensity [AU]	wavenumber [cm-1]	Intensity [AU]	wavenumber [cm-1]	Intensity [AU]
phenylalanine peaks	900.469	1259	900.469	1488	900.469	1637.5	900.469	1549		raw	900.469	1525.5	900.469	1458	900.702	1279.72	900.469	1446
raw	900.94	1249.5	900.94	1487.5	900.94	1636.5	900.94	1549.5			900.94	1537.5	900.94	1475	901.167	1268.74	900.94	1464
	901.409	1261	901.409	1481.5	901.409	1637	901.409	1549.5			901.409	1560.5	901.409	1459	901.632	1265.77	901.409	1464
	901.88	1274	901.88	1477.5	901.88	1632.5	901.88	1581.5			901.88	1528.5	901.88	1464.5	902.096	1258.79	901.88	1481
	902.348	1233.5	902.348	1516	902.348	1606	902.348	1519			902.348	1573	902.348	1474.5	902.563	1249.82	902.348	1469
	902.819	1265	902.819	1469.5	902.819	1630.5	902.819	1545.5			902.819	1561	902.819	1484	903.028	1281.84	902.819	1490
	903.29	1214	903.29	1485	903.29	1613	903.29	1551.5			903.29	1559	903.29	1458.5	903.493	1260.87	903.29	1485.5
	903.758	1283	903.758	1495.5	903.758	1635	903.758	1573			903.758	1576	903.758	1498	903.957	1258.89	903.758	1479
	904.229	1275.5	904.229	1483.5	904.229	1640.5	904.229	1524.5			904.229	1568	904.229	1468	904.422	1266.92	904.229	1482
	904.699	1272	904.699	1491.5	904.699	1580	904.699	1530			904.699	1574.5	904.699	1463	904.889	1274.44	904.699	1478.5
	905.168	1275.5	905.168	1454.5	905.168	1630.5	905.168	1547.5			905.168	1538	905.168	1465	905.353	1256.97	905.168	1472
	905.638	1262	905.638	1471.5	905.638	1635.5	905.638	1528			905.638	1547.5	905.638	1429	905.818	1273.99	905.638	1480
	906.107	1251.5	906.107	1480.5	906.107	1613	906.107	1573.5			906.107	1558.5	906.107	1459	906.283	1244.02	906.107	1482.5
	906.577	1245	906.577	1487.5	906.577	1623	906.577	1520.5			906.577	1558.5	906.577	1488	906.747	1287.05	906.577	1495
	907.048	1257	907.048	1471	907.048	1664.5	907.048	1570.5			907.048	1568	907.048	1469	907.212	1287.57	907.048	1504
	907.516	1255	907.516	1485	907.516	1624.5	907.516	1557			907.516	1558.5	907.516	1436	907.676	1271.1	907.516	1510
	907.987	1275.5	907.987	1474.5	907.987	1651.5	907.987	1531.5			907.987	1553	907.987	1475.5	908.143	1313.12	907.987	1495.5
	908.455	1260.5	908.455	1508.5	908.455	1619	908.455	1525.5			908.455	1588	908.455	1499	908.607	1291.15	908.455	1473
	908.926	1257.5	908.926	1497.5	908.926	1637.5	908.926	1555			908.926	1557	908.926	1454	909.072	1325.67	908.926	1469
	909.394	1252	909.394	1476	909.394	1648	909.394	1533			909.394	1555	909.394	1465	909.536	1276.2	909.394	1531.5
	909.864	1277	909.864	1498	909.864	1624	909.864	1564			909.864	1549	909.864	1479	910.001	1266.22	909.864	1500.5
	910.332	1272.5	910.332	1458	910.332	1614.5	910.332	1550			910.332	1571	910.332	1479	910.465	1276.25	910.332	1508
	910.803	1241	910.803	1470.5	910.803	1618	910.803	1579			910.803	1541	910.803	1470	910.93	1272.27	910.803	1489
	911.273	1255	911.273	1501	911.273	1619	911.273	1554.5			911.273	1540.5	911.273	1466	911.394	1283.3	911.273	1482.5
	911.741	1290	911.741	1466.5	911.741	1622.5	911.741	1537			911.741	1533.5	911.741	1479	911.858	1275.32	911.741	1498
	912.211	1235	912.211	1514	912.211	1601.5	912.211	1532			912.211	1528.5	912.211	1473	912.323	1258.35	912.211	1543
	912.68	1250.5	912.68	1502.5	912.68	1634	912.68	1562.5			912.68	1559	912.68	1465.5	912.789	1291.37	912.68	1506.5
	913.15	1250.5	913.15	1482	913.15	1569.5	913.15	1552.5			913.15	1568	913.15	1476.5	913.253	1258.4	913.15	1485
	913.618	1250	913.618	1456	913.618	1629	913.618	1552			913.618	1556	913.618	1494	913.717	1299.42	913.618	1513.5
	914.088	1253	914.088	1476.5	914.088	1622.5	914.088	1557.5			914.088	1566	914.088	1472	914.181	1285.45	914.088	1488
	914.556	1261	914.556	1456	914.556	1596	914.556	1529			914.556	1550	914.556	1466	914.646	1272.47	914.556	1457
	915.026	1254	915.026	1466	915.026	1609.5	915.026	1519.5			915.026	1590.5	915.026	1471	915.11	1314.5	915.026	1494
	915.494	1280	915.494	1473	915.494	1610	915.494	1561.5			915.494	1545.5	915.494	1460	915.574	1291.52	915.494	1512
	915.964	1272	915.964	1486.5	915.964	1587.5	915.964	1560			915.964	1551.5	915.964	1459	916.038	1298.05	915.964	1494.5
	916.432	1258.5	916.432	1464.5	916.432	1626.5	916.432	1548.5			916.432	1565	916.432	1454	916.502	1285.57	916.432	1477
	916.902	1259.5	916.902	1490.5	916.902	1619.5	916.902	1543			916.902	1547	916.902	1481	916.966	1275.6	916.902	1472
	917.37	1238	917.37	1464.5	917.37	1594	917.37	1528.5			917.37	1572.5	917.37	1470	917.43	1289.62	917.37	1507
	917.838	1232.5	917.838	1453	917.838	1647.5	917.838	1543			917.838	1550	917.838	1461	917.894	1293.65	917.838	1472
	918.308	1269.5	918.308	1453	918.308	1591.5	918.308	1548			918.308	1565.5	918.308	1466	918.358	1280.67	918.308	1487.5
	918.775	1249	918.775	1465	918.775	1639.5	918.775	1520			918.775	1575.5	918.775	1485.5	918.822	1265.7	918.775	1449
	919.245	1243	919.245	1448	919.245	1612	919.245	1523.5			919.245	1569	919.245	1471	919.286	1312.72	919.245	1470.5
	919.713	1262	919.713	1470.5	919.713	1592	919.713	1534.5			919.713	1531	919.713	1445	919.75	1274.75	919.713	1482
	920.183	1229	920.183	1477	920.183	1628	920.183	1538			920.183	1529.5	920.183	1463	920.214	1286.27	920.183	1490.5
	920.651	1227	920.651	1442.5	920.651	1613.5	920.651	1513			920.651	1569	920.651	1462.5	920.678	1259.8	920.651	1508.5
	921.12	1246	921.12	1445	921.12	1627	921.12	1526			921.12	1547	921.12	1462	921.142	1330.82	921.12	1472
	921.588	1235	921.588	1455	921.588	1605.5	921.588	1500			921.588	1562.5	921.588	1453.5	921.606	1263.85	921.588	1473.5
	922.056	1245.5	922.056	1440.5	922.056	1580	922.056	1517.5			922.056	1534	922.056	1463.5	922.069	1251.87	922.056	1483.5
	922.525	1244.5	922.525	1448	922.525	1602	922.525	1517.5			922.525	1541	922.525	1460.5	922.533	1274.9	922.525	1448
	922.993	1246.5	922.993	1451.5	922.993	1607	922.993	1559.5			922.993	1584.5	922.993	1452.5	922.997	1293.42	922.993	1471
	923.463	1242	923.463	1461.5	923.463	1604.5	923.463	1520.5			923.463	1554.5	923.463	1463	923.459	1243.95	923.463	1464
	923.93	1229	923.93	1483	923.93	1612	923.93	1551.5			923.93	1535.5	923.93	1448.5	923.922	1242.97	923.93	1470
	924.398	1259	924.398	1442.5	924.398	1630.5	924.398	1517.5			924.398	1518.5	924.398	1454.5	924.386	1254	924.398	1478.5
	924.867	1234.5	924.867	1449.5	924.867	1554	924.867	1508.5			924.867	1555	924.867	1414	924.85	1273.02	924.867	1470
	925.335	1215.5	925.335	1433.5	925.335	1555.5	925.335	1512			925.335	1530.5	925.335	1447	925.313	1228.05	925.335	1461.5
	925.802	1217.5	925.802	1428	925.802	1575	925.802	1519.5			925.802	1506.5	925.802	1443.5	925.777	1274.57	925.802	1466
	926.272	1240.5	926.272	1425	926.272	1593.5	926.272	1503.5			926.272	1476.5	926.272	1407	926.24	1226.1	926.272	1441
	926.739	1245.5	926.739	1430	926.739	1579.5	926.739	1505			926.739	1520	926.739	1393	926.704	1280.12	926.739	1441
	927.208	1232.5	927.208	1454.5	927.208	1578	927.208	1521			927.208	1518.5	927.208	1407.5	927.168	1228.15	927.208	1447
	927.676	1221	927.676	1427	927.676	1575	927.676	1520			927.676	1534	927.676	1417.5	927.631	1267.17	927.676	1441
	928.143	1195.5	928.143	1425.5	928.143	1571.5	928.143	1501			928.143	1512	928.143	1456.5	928.093	1261.7	928.143	1457
	928.613	1226.5	928.613	1425.5	928.613	1582	928.613	1515.5			928.613	1519	928.613	1439	928.556	1242.22	928.613	1417
	929.08	1218.5	929.08	1432.5	929.08	1543	929.08	1488.5			929.08	1498	929.08	1437.5	929.02	1216.25	929.08	1448
	929.547	1203	929.547	1421.5	929.547	1541	929.547	1487			929.547	1524	929.547	1410.5	929.483	1248.27	929.547	1404.5
	930.016	1192	930.016	1406	930.016	1547	930.016	1486.5			930.016	1494.5	930.016	1433	929.946	1218.3	930.016	1391.5
	930.484	1224.5	930.484	1423	930.484	1569	930.484	1458.5			930.484	1505	930.484	1448	930.41	1212.32	930.484	1424.5
	930.951	1223.5	930.951	1402.5	930.951	1560.5	930.951	1478			930.951	1503.5	930.951	1403	930.873	1219.35	930.951	1425.5
	931.418	1200.5	931.418	1421	931.418	1588	931.418	1438			931.418	1486.5	931.418	1396	931.334	1202.37	931.418	1403.5
	931.887	1220.5	931.887	1411	931.887	1556	931.887	1489.5			931.887	1486.5	931.887	1387.5	931.798	1223.4	931.887	1421
	932.354	1224	932.354	1408.5	932.354	1580	932.354	1475.5			932.354	1493	932.354	1403	932.261	1232.42	932.354	1428
	932.822	1206.5	932.822	1416.5	932.822	1528.5	932.822	1489.5			932.822	1474	932.822	1386	932.724	1192.45	932.822	1415
	933.291	1214.5	933.291	1423	933.291	1526	933.291	1461.5			933.291	1455	933.291	1393.5	933.187	1204.47	933.291	1399
	933.758	1209	933.758	1411.5	933.758	1565	933.758	1490.5			933.758	1500	933.758	1426	933.649	1182.5	933.758	1418
	934.225	1224.5	934.225	1448	934.225	1558	934.225	1446.5			934.225	1450.5	934.225	1403.5	934.112	1198.52	934.225	1383.5
	934.692	1199.5	934.692	1409.5	934.692	1552.5	934.692	1480			934.692	1480	934.692	1388	934.575	1226.05	934.692	1411
	935.161	1213	935.161	1456.5	935.161	1578.5	935.161	1458.5			935.161	1430.5	935.161	1425	935.038	1253.57	935.161	1386.5
	935.628	1193.5	935.628	1404	935.628	1553	935.628	1451			935.628	1453	935.628	1405	935.501	1216.6	935.628	1403.5
	936.095	1208	936.095	1416.5	936.095	1533.5	936.095	1488			936.095	1432	936.095	1367	935.962	1240.62	936.095	1388
	936.562	1184	936.562	1409	936.562	1559.5	936.562	1468.5			936.562	1462.5	936.562	1407.5	936.425	1201.65	936.562	1419
	937.031	1210	937.031	1411.5	937.031	1541	937.031	1452			937.031	1446	937.031	1347	936.888	1210.67	937.031	1358
	937.497	1162.5	937.497	1402.5	937.497	1544	937.497	1419			937.497	1471.5	937.497	1371	937.352	1221.7	937.497	1350
	937.964	1169	937.964	1398.5	937.964	1530	937.964	1444			937.964	1448.5	937.964	1379	937.813	1201.22	937.964	1374
	938.431	1182.5	938.431	1403.5	938.431	1513.5	938.431	1442.5			938.431	1434	938.431	1367.5	938.276	1164.75	938.431	1366.5
	938.9	1180	938.9	1399.5	938.9	1537.5	938.9	1422			938.9	1450.5	938.9	1357	938.738	1190.77	938.9	1332.5
	939.367	1186	939.367	1413.5	939.367	1532	939.367	1438.5			939.367	1451	939.367	1391.5	939.201	1206.3	939.367	1364
	939.833	1186.5	939.833	1390	939.833	1539.5	939.833	1433			939.833	1437	939.833	1339.5	939.662	1198.82	939.833	1350.5
	940.3	1202	940.3	1389	940.3	1568.5	940.3	1430			940.3	1444	940.3	1344.5	940.125	1162.85	940.3	1354
	940.767	1186	940.767	1403.5	940.767	1523.5	940.767	1431.5			940.767	1451.5	940.767	1344.5	940.588	1179.87	940.767	1341
	941.236	1180.5	941.236	1407	941.236	1515	941.236	1456			941.236	1430	941.236	1345	941.049	1196.9	941.236	1344
	941.702	1194.5	941.702	1365.5	941.702	1500.5	941.702	1421.5			941.702	1428.5	941.702	1369.5	941.512	1173.92	941.702	1325
	942.169	1175	942.169	1376	942.169	1506	942.169	1408.5			942.169	1429	942.169	1343	941.974	1161.95	942.169	1363
	942.635	1148	942.635	1401.5	942.635	1504	942.635	1442.5			942.635	1415	942.635	1352	942.437	1178.97	942.635	1339
	943.102	1170	943.102	1373.5	943.102	1536	943.102	1430			943.102	1423.5	943.102	1345.5	942.898	1192	943.102	1357
	943.569	1170	943.569	1381.5	943.569	1513.5	943.569	1413.5			943.569	1418	943.569	1334	943.361	1177.02	943.569	1342
	944.037	1180.5	944.037	1371.5	944.037	1489	944.037	1439.5			944.037	1396	944.037	1336	943.823	1167.05	944.037	1323.5
	944.504	1175.5	944.504	1393	944.504	1511	944.504	1416			944.504	1437	944.504	1329.5	944.284	1166.07	944.504	1342.5
	944.97	1175.5	944.97	1378.5	944.97	1512.5	944.97	1399			944.97	1420	944.97	1344	944.747	1150.1	944.97	1356.5
	945.437	1171.5	945.437	1373	945.437	1493	945.437	1385.5			945.437	1382	945.437	1326	945.209	1190.12	945.437	1317
	945.903	1165.5	945.903	1355	945.903	1478	945.903	1430.5			945.903	1425.5	945.903	1339	945.67	1172.15	945.903	1326
	946.37	1143	946.37	1356.5	946.37	1493.5	946.37	1386.5			946.37	1401.5	946.37	1340	946.132	1165.17	946.37	1333.5
	946.836	1194.5	946.836	1367	946.836	1492.5	946.836	1394.5			946.836	1425.5	946.836	1341.5	946.593	1156.2	946.836	1318.5
	947.304	1156	947.304	1394	947.304	1478.5	947.304	1407.5			947.304	1414	947.304	1325	947.055	1173.12	947.304	1311.5
	947.771	1182.5	947.771	1355.5	947.771	1474.5	947.771	1385			947.771	1383	947.771	1353	947.518	1151.25	947.771	1316.5
	948.237	1169	948.237	1399	948.237	1471.5	948.237	1377.5			948.237	1379.5	948.237	1300	947.978	1174.16	948.237	1313
	948.703	1181	948.703	1380	948.703	1506.5	948.703	1398			948.703	1388.5	948.703	1330	948.441	1165.87	948.703	1312
	949.169	1143.5	949.169	1369	949.169	1461	949.169	1409			949.169	1378.5	949.169	1305	948.903	1168.86	949.169	1293
	949.636	1140.5	949.636	1352	949.636	1505.5	949.636	1392.5			949.636	1379	949.636	1349.5	949.364	1136.93	949.636	1329
	950.102	1144	950.102	1369.5	950.102	1433.5	950.102	1385.5			950.102	1358	950.102	1300	949.826	1167.19	950.102	1343.5
	950.568	1139	950.568	1351.5	950.568	1443	950.568	1352.5			950.568	1388	950.568	1322.5	950.286	1128.69	950.568	1312
	951.034	1163	951.034	1357	951.034	1447.5	951.034	1389			951.034	1421.5	951.034	1297	950.749	1149.92	951.034	1298.5
	951.501	1134	951.501	1362	951.501	1464	951.501	1336			951.501	1380.5	951.501	1312	951.209	1133.58	951.501	1288
	951.967	1151.5	951.967	1358.5	951.967	1452	951.967	1362			951.967	1381.5	951.967	1302.5	951.671	1130.52	951.967	1287
	952.435	1168.5	952.435	1358	952.435	1473	952.435	1353			952.435	1383	952.435	1314	952.134	1116.36	952.435	1270
	952.901	1167	952.901	1374.5	952.901	1513	952.901	1369			952.901	1371.5	952.901	1335	952.594	1138.89	952.901	1314.5
	953.367	1152	953.367	1345	953.367	1443	953.367	1361.5			953.367	1357.5	953.367	1303	953.056	1164.46	953.367	1297.5
	953.833	1158.5	953.833	1324	953.833	1441	953.833	1346			953.833	1329.5	953.833	1296	953.516	1152.19	953.833	1293
	954.299	1134	954.299	1341	954.299	1437	954.299	1380			954.299	1392.5	954.299	1272	953.979	1132.02	954.299	1311.5
	954.765	1130.5	954.765	1347	954.765	1474	954.765	1370			954.765	1351.5	954.765	1313.5	954.439	1132.11	954.765	1246
	955.231	1161.5	955.231	1342	955.231	1458	955.231	1355			955.231	1383	955.231	1312	954.901	1141.3	955.231	1282.5
	955.697	1134	955.697	1345	955.697	1475	955.697	1320.5			955.697	1364	955.697	1299	955.361	1104.55	955.697	1281.5
	956.163	1166	956.163	1358.5	956.163	1432.5	956.163	1358			956.163	1371.5	956.163	1326	955.823	1128.94	956.163	1271
	956.629	1141.5	956.629	1343	956.629	1452	956.629	1344			956.629	1365.5	956.629	1301.5	956.283	1115.29	956.629	1290
	957.094	1126	957.094	1345	957.094	1461	957.094	1358.5			957.094	1368.5	957.094	1302.5	956.745	1129.6	957.094	1260.5
	957.56	1126.5	957.56	1323	957.56	1463.5	957.56	1375.5			957.56	1350	957.56	1288.5	957.205	1128.24	957.56	1240
	958.026	1122	958.026	1347	958.026	1461.5	958.026	1333.5			958.026	1351.5	958.026	1267	957.667	1124.28	958.026	1277.5
	958.492	1140.5	958.492	1324	958.492	1461	958.492	1354			958.492	1366.5	958.492	1277	958.127	1120.97	958.492	1280
	958.958	1156	958.958	1344.5	958.958	1475.5	958.958	1367.5			958.958	1352	958.958	1276	958.589	1110.72	958.958	1263.5
	959.423	1130.5	959.423	1344.5	959.423	1459	959.423	1345.5			959.423	1334	959.423	1270	959.049	1115.33	959.423	1247
	959.889	1129	959.889	1333.5	959.889	1423	959.889	1337.5			959.889	1365	959.889	1280.5	959.511	1090.9	959.889	1288
	960.355	1132	960.355	1338.5	960.355	1423	960.355	1341			960.355	1319.5	960.355	1267	959.971	1100.21	960.355	1270
	960.82	1130	960.82	1316	960.82	1437	960.82	1351			960.82	1350	960.82	1257	960.432	1123.46	960.82	1253
	961.286	1124	961.286	1347	961.286	1468.5	961.286	1359.5			961.286	1360.5	961.286	1281.5	960.892	1115.13	961.286	1243
	961.752	1136.5	961.752	1325.5	961.752	1465.5	961.752	1342			961.752	1330	961.752	1269	961.354	1104.88	961.752	1256.5
	962.217	1129.5	962.217	1318.5	962.217	1433.5	962.217	1320.5			962.217	1341.5	962.217	1263.5	961.814	1131.28	962.217	1245
	962.681	1111	962.681	1328	962.681	1418.5	962.681	1333			962.681	1322	962.681	1275.5	962.274	1113.99	962.681	1265.5
	963.147	1144	963.147	1308	963.147	1434	963.147	1321.5			963.147	1333	963.147	1264.5	962.735	1121.24	963.147	1278
	963.612	1147.5	963.612	1316.5	963.612	1423.5	963.612	1329.5			963.612	1321	963.612	1287	963.195	1111.63	963.612	1243
	964.078	1140	964.078	1331.5	964.078	1436	964.078	1318			964.078	1341	964.078	1290	963.657	1094.9	964.078	1245.5
	964.543	1124.5	964.543	1321.5	964.543	1436.5	964.543	1319			964.543	1322	964.543	1277	964.116	1122.33	964.543	1269
	965.008	1130.5	965.008	1339	965.008	1431.5	965.008	1346			965.008	1356	965.008	1291	964.578	1078.62	965.008	1242.5
	965.474	1106.5	965.474	1313.5	965.474	1412	965.474	1336.5			965.474	1334.5	965.474	1242	965.038	1098.07	965.474	1232
	965.939	1131.5	965.939	1302.5	965.939	1401	965.939	1306.5			965.939	1296.5	965.939	1254	965.497	1109.13	965.939	1243
	966.405	1138	966.405	1330.5	966.405	1416	966.405	1337			966.405	1322.5	966.405	1304	965.959	1098.31	966.405	1241
	966.87	1131.5	966.87	1328	966.87	1446.5	966.87	1302			966.87	1313.5	966.87	1254	966.418	1094.82	966.87	1232.5
	967.335	1128	967.335	1313	967.335	1414.5	967.335	1334			967.335	1334.5	967.335	1247.5	966.878	1089.96	967.335	1243.5
	967.799	1096.5	967.799	1302.5	967.799	1431	967.799	1335			967.799	1330	967.799	1263.5	967.339	1099.15	967.799	1211
	968.264	1143.5	968.264	1310.5	968.264	1428.5	968.264	1299			968.264	1295	968.264	1255	967.799	1093.41	968.264	1224.5
	968.729	1117	968.729	1311.5	968.729	1423	968.729	1304			968.729	1314	968.729	1267.5	968.26	1083.54	968.729	1248
	969.195	1112	969.195	1300	969.195	1413	969.195	1318.5			969.195	1285	969.195	1220	968.72	1090.18	969.195	1249
	969.66	1115.5	969.66	1295.5	969.66	1401	969.66	1312.5			969.66	1298	969.66	1232	969.179	1092.58	969.66	1265
	970.125	1112.5	970.125	1314.5	970.125	1430	970.125	1333			970.125	1291	970.125	1259.5	969.64	1073.51	970.125	1241
	970.59	1124.5	970.59	1327	970.59	1371	970.59	1336			970.59	1322	970.59	1248	970.1	1090.31	970.59	1251.5
	971.053	1114.5	971.053	1316	971.053	1422.5	971.053	1346			971.053	1320.5	971.053	1265	970.559	1097.79	971.053	1233.5
	971.518	1111	971.518	1327	971.518	1430.5	971.518	1339			971.518	1297.5	971.518	1241.5	971.02	1077.43	971.518	1213.5
	971.984	1118	971.984	1313	971.984	1411	971.984	1301.5			971.984	1307	971.984	1246	971.48	1091.62	971.984	1238.5
	972.449	1137	972.449	1283.5	972.449	1392	972.449	1287			972.449	1317.5	972.449	1277	971.939	1100.55	972.449	1250.5
	972.914	1132	972.914	1303	972.914	1385	972.914	1312			972.914	1314	972.914	1254	972.398	1079.04	972.914	1239.5
	973.379	1136	973.379	1340	973.379	1421.5	973.379	1313.5			973.379	1300	973.379	1241	972.859	1096.36	973.379	1237.5
	973.842	1090.5	973.842	1291.5	973.842	1413	973.842	1327			973.842	1308.5	973.842	1242.5	973.319	1104.79	973.842	1260.5
	974.307	1125.5	974.307	1322	974.307	1403.5	974.307	1294			974.307	1335.5	974.307	1266	973.778	1111.19	974.307	1232.5
	974.772	1128	974.772	1325.5	974.772	1453	974.772	1282			974.772	1307.5	974.772	1253	974.239	1095.54	974.772	1236.5
	975.237	1099.5	975.237	1327	975.237	1408	975.237	1335.5			975.237	1305	975.237	1248	974.698	1090.79	975.237	1258
	975.701	1149	975.701	1328	975.701	1410	975.701	1272.5			975.701	1308	975.701	1266	975.157	1097.45	975.701	1243.5
	976.164	1142	976.164	1325.5	976.164	1392	976.164	1291.5			976.164	1318.5	976.164	1241	975.616	1097.06	976.164	1241
	976.629	1122.5	976.629	1335.5	976.629	1413	976.629	1312.5			976.629	1299	976.629	1287.5	976.077	1102.5	976.629	1239.5
	977.094	1147	977.094	1286.5	977.094	1423	977.094	1285			977.094	1315	977.094	1266	976.536	1095.29	977.094	1240
	977.559	1118.5	977.559	1345	977.559	1419	977.559	1313.5			977.559	1303	977.559	1263.5	976.995	1094.14	977.559	1272.5
	978.022	1142	978.022	1326	978.022	1399	978.022	1298			978.022	1322.5	978.022	1247	977.454	1108.55	978.022	1230.5
	978.486	1126	978.486	1292.5	978.486	1397	978.486	1306.5			978.486	1303	978.486	1294	977.915	1099.76	978.486	1238
	978.951	1160.5	978.951	1357	978.951	1412.5	978.951	1305			978.951	1341.5	978.951	1259	978.374	1100.05	978.951	1247
	979.416	1111	979.416	1306	979.416	1414	979.416	1323.5			979.416	1323	979.416	1275	978.833	1101.62	979.416	1234
	979.879	1144	979.879	1342	979.879	1415.5	979.879	1322			979.879	1301	979.879	1294	979.292	1098.44	979.879	1271
	980.343	1139.5	980.343	1364.5	980.343	1387	980.343	1341			980.343	1339	980.343	1285	979.751	1103.72	980.343	1244
	980.808	1144.5	980.808	1332.5	980.808	1426.5	980.808	1292			980.808	1333	980.808	1285	980.212	1119.61	980.808	1269.5
	981.272	1154.5	981.272	1367	981.272	1416	981.272	1341			981.272	1324	981.272	1285.5	980.67	1125.29	981.272	1270
	981.735	1133.5	981.735	1341.5	981.735	1440	981.735	1303.5			981.735	1316	981.735	1290	981.129	1123.66	981.735	1251
	982.2	1151.5	982.2	1365.5	982.2	1408	982.2	1320.5			982.2	1347	982.2	1287	981.588	1118.59	982.2	1275.5
	982.664	1158.5	982.664	1366	982.664	1411	982.664	1310			982.664	1340.5	982.664	1317.5	982.047	1117.95	982.664	1268
	983.127	1183.5	983.127	1379.5	983.127	1444	983.127	1315			983.127	1353	983.127	1325	982.507	1128.05	983.127	1279
	983.591	1173.5	983.591	1396.5	983.591	1459.5	983.591	1362			983.591	1324	983.591	1294	982.966	1138.27	983.591	1292
	984.056	1173	984.056	1379.5	984.056	1428	984.056	1356			984.056	1323.5	984.056	1332	983.425	1145.64	984.056	1302
	984.518	1192	984.518	1406	984.518	1439.5	984.518	1342			984.518	1365.5	984.518	1317.5	983.883	1148.01	984.518	1293
	984.983	1182.5	984.983	1390	984.983	1472	984.983	1331.5			984.983	1360	984.983	1355	984.342	1144.09	984.983	1306.5
	985.447	1200	985.447	1397.5	985.447	1436	985.447	1351			985.447	1350.5	985.447	1365	984.801	1181.1	985.447	1316
	985.909	1181.5	985.909	1403	985.909	1467.5	985.909	1350.5			985.909	1393.5	985.909	1354.5	985.259	1189.95	985.909	1312
	986.374	1216.5	986.374	1420.5	986.374	1460.5	986.374	1384.5			986.374	1399	986.374	1377	985.72	1181.74	986.374	1319
	986.838	1225.5	986.838	1429	986.838	1474.5	986.838	1395.5			986.838	1421	986.838	1390	986.178	1187.12	986.838	1362.5
	987.3	1232.5	987.3	1439.5	987.3	1487	987.3	1395			987.3	1434.5	987.3	1405.5	986.637	1193.32	987.3	1337.5
	987.765	1214	987.765	1450.5	987.765	1503	987.765	1407			987.765	1388	987.765	1422	987.095	1215.44	987.765	1376
	988.229	1244	988.229	1474.5	988.229	1518	988.229	1412			988.229	1416.5	988.229	1408	987.554	1221.2	988.229	1390
	988.691	1263.5	988.691	1487.5	988.691	1531.5	988.691	1414			988.691	1420.5	988.691	1424	988.012	1240.09	988.691	1400
	989.155	1294.5	989.155	1494.5	989.155	1506	989.155	1421			989.155	1451	989.155	1429	988.471	1237.46	989.155	1407
	989.62	1276	989.62	1485.5	989.62	1539.5	989.62	1438			989.62	1464	989.62	1490.5	988.929	1259.51	989.62	1406
	990.082	1314.5	990.082	1508	990.082	1588.5	990.082	1458.5			990.082	1502	990.082	1518.5	989.387	1289.47	990.082	1450.5
	990.546	1330	990.546	1539.5	990.546	1575.5	990.546	1464			990.546	1490.5	990.546	1515.5	989.846	1316.11	990.546	1465.5
	991.008	1324	991.008	1542	991.008	1590.5	991.008	1454			991.008	1505.5	991.008	1538.5	990.304	1333.73	991.008	1457
	991.472	1321.5	991.472	1554.5	991.472	1591	991.472	1491.5			991.472	1493.5	991.472	1567	990.764	1339.59	991.472	1504
	991.936	1333.5	991.936	1574	991.936	1575.5	991.936	1470			991.936	1530.5	991.936	1585	991.19	1299.19	991.936	1495.5
	992.398	1369	992.398	1603	992.398	1611	992.398	1508.5			992.398	1556	992.398	1592	991.654	1336.24	992.398	1523.5
	992.862	1411.5	992.862	1616.5	992.862	1647	992.862	1516.5			992.862	1563	992.862	1604	992.118	1383.28	992.862	1530
	993.324	1413.5	993.324	1642	993.324	1672	993.324	1541.5			993.324	1592	993.324	1623.5	992.582	1411.82	993.324	1563
	993.788	1434.5	993.788	1644.5	993.788	1665	993.788	1564.5			993.788	1602.5	993.788	1672	993.046	1435.36	993.788	1601
	994.25	1448.5	994.25	1689	994.25	1690.5	994.25	1572.5			994.25	1622.5	994.25	1710.5	993.51	1422.4	994.25	1619
	994.714	1463.5	994.714	1720.5	994.714	1729	994.714	1624.5			994.714	1656	994.714	1735	993.974	1464.94	994.714	1641
	995.178	1481	995.178	1731.5	995.178	1741.5	995.178	1602.5			995.178	1672.5	995.178	1776	994.438	1495.48	995.178	1676.5
	995.64	1510.5	995.64	1757.5	995.64	1764	995.64	1632.5			995.64	1695.5	995.64	1788	994.9	1529.52	995.64	1681
	996.104	1530	996.104	1782	996.104	1800	996.104	1656.5			996.104	1726	996.104	1807.5	995.364	1548.56	996.104	1747
	996.566	1570.5	996.566	1791.5	996.566	1841	996.566	1741.5			996.566	1752.5	996.566	1847.5	995.827	1555.6	996.566	1775.5
	997.029	1580.5	997.029	1824	997.029	1861.5	997.029	1702.5			997.029	1766	997.029	1883	996.291	1607.64	997.029	1769.5
	997.491	1583.5	997.491	1886	997.491	1893.5	997.491	1749			997.491	1814.5	997.491	1897	996.755	1637.69	997.491	1756.5
	997.955	1639	997.955	1951	997.955	1903	997.955	1787.5			997.955	1839.5	997.955	1955	997.219	1663.73	997.955	1829
	998.417	1656	998.417	1982	998.417	1919.5	998.417	1781.5			998.417	1875.5	998.417	1987.5	997.681	1676.27	998.417	1845
	998.88	1687	998.88	2001	998.88	2024	998.88	1845.5			998.88	1880	998.88	2040	998.144	1713.31	998.88	1855
	999.342	1723.5	999.342	2032.5	999.342	2025.5	999.342	1911			999.342	1951.5	999.342	2065.5	998.608	1748.85	999.342	1890
	999.806	1791	999.806	2089	999.806	2115	999.806	1935.5			999.806	1981.5	999.806	2124	999.072	1775.89	999.806	1916.5
	1000.27	1801	1000.27	2106.5	1000.27	2193.5	1000.27	1971.5			1000.27	2003	1000.27	2187	999.535	1848.43	1000.27	1951.5
	1000.73	1863.5	1000.73	2219	1000.73	2290	1000.73	2015.5			1000.73	2032.5	1000.73	2226	999.997	1852.97	1000.73	1952
	1001.19	1933	1001.19	2249.5	1001.19	2357.5	1001.19	2091			1001.19	2080	1001.19	2287	1000.46	1901.51	1001.19	2008.5
	1001.66	1955.5	1001.66	2318	1001.66	2482	1001.66	2185			1001.66	2092.5	1001.66	2365	1000.92	1930.05	1001.66	1998
	1002.12	1984.5	1002.12	2363	1002.12	2548	1002.12	2217			1002.12	2103	1002.12	2347	1001.39	1975.1	1002.12	2050
	1002.58	2030.5	1002.58	2387.5	1002.58	2557	1002.58	2293			1002.58	2133	1002.58	2456.5	1001.85	2053.14	1002.58	2039.5
	1003.04	2030.5	1003.04	2378	1003.04	2640.5	1003.04	2296			1003.04	2130.5	1003.04	2453	1002.31	2113.68	1003.04	2053
	1003.51	2003	1003.51	2394	1003.51	2549.5	1003.51	2288			1003.51	2137.5	1003.51	2428	1002.78	2084.72	1003.51	2028.5
	1003.97	1985	1003.97	2377	1003.97	2532	1003.97	2185			1003.97	2128	1003.97	2410	1003.24	2106.26	1003.97	2024
	1004.43	1956	1004.43	2282	1004.43	2467.5	1004.43	2210			1004.43	2110.5	1004.43	2444	1003.7	2115.3	1004.43	2038
	1004.89	1957.5	1004.89	2314.5	1004.89	2347.5	1004.89	2118.5			1004.89	2090	1004.89	2352	1004.16	2068.34	1004.89	2023.5
	1005.35	1920	1005.35	2244	1005.35	2275	1005.35	2038			1005.35	2048	1005.35	2292	1004.63	2078.88	1005.35	1980.5
	1005.82	1873	1005.82	2163	1005.82	2172	1005.82	2005.5			1005.82	2068	1005.82	2250	1005.09	2027.42	1005.82	1954.5
	1006.28	1836.5	1006.28	2142	1006.28	2088	1006.28	1935			1006.28	2017.5	1006.28	2170.5	1005.55	1967.46	1006.28	1937.5
	1006.74	1785	1006.74	2122	1006.74	2072.5	1006.74	1883			1006.74	1982.5	1006.74	2164.5	1006.02	1951.5	1006.74	1867
	1007.2	1723	1007.2	2026.5	1007.2	1989	1007.2	1819.5			1007.2	1932.5	1007.2	2113	1006.48	1890.55	1007.2	1889.5
	1007.67	1734	1007.67	1992.5	1007.67	1953.5	1007.67	1772.5			1007.67	1922	1007.67	2059.5	1006.94	1835.09	1007.67	1854.5
	1008.13	1717.5	1008.13	1957	1008.13	1921.5	1008.13	1732.5			1008.13	1894.5	1008.13	1993	1007.4	1810.63	1008.13	1800
	1008.59	1668.5	1008.59	1945.5	1008.59	1865.5	1008.59	1660			1008.59	1859	1008.59	2008	1007.87	1764.17	1008.59	1772.5
	1009.05	1625.5	1009.05	1876.5	1009.05	1845.5	1009.05	1652.5			1009.05	1815	1009.05	1893	1008.33	1702.21	1009.05	1704.5
	1009.51	1609	1009.51	1860.5	1009.51	1819	1009.51	1644			1009.51	1785.5	1009.51	1886	1008.79	1656.75	1009.51	1707.5
	1009.97	1573.5	1009.97	1816.5	1009.97	1740	1009.97	1593.5			1009.97	1744	1009.97	1854	1009.25	1630.79	1009.97	1646.5
	1010.44	1498.5	1010.44	1812.5	1010.44	1715	1010.44	1553.5			1010.44	1651.5	1010.44	1817	1009.72	1570.83	1010.44	1588
	1010.9	1486	1010.9	1723.5	1010.9	1705	1010.9	1539.5			1010.9	1662	1010.9	1740.5	1010.18	1557.87	1010.9	1605.5
	1011.36	1443.5	1011.36	1660	1011.36	1703.5	1011.36	1520			1011.36	1609.5	1011.36	1679	1010.64	1502.91	1011.36	1532
	1011.82	1393.5	1011.82	1655	1011.82	1646.5	1011.82	1452.5			1011.82	1602.5	1011.82	1675	1011.11	1501.95	1011.82	1512.5
	1012.28	1388.5	1012.28	1653	1012.28	1635	1012.28	1471.5			1012.28	1550.5	1012.28	1647.5	1011.57	1462	1012.28	1454
	1012.75	1380.5	1012.75	1597	1012.75	1603.5	1012.75	1431			1012.75	1536.5	1012.75	1593	1012.03	1387.04	1012.75	1427.5
	1013.21	1359.5	1013.21	1549	1013.21	1576.5	1013.21	1430			1013.21	1494.5	1013.21	1529	1012.49	1372.08	1013.21	1413
	1013.67	1340.5	1013.67	1510	1013.67	1548	1013.67	1386.5			1013.67	1484	1013.67	1538.5	1012.95	1355.12	1013.67	1405
	1014.13	1292	1014.13	1492.5	1014.13	1497.5	1014.13	1356.5			1014.13	1428	1014.13	1496	1013.42	1339.66	1014.13	1368
	1014.59	1278	1014.59	1468.5	1014.59	1497.5	1014.59	1361			1014.59	1438.5	1014.59	1472.5	1013.88	1296.2	1014.59	1325
	1015.05	1255.5	1015.05	1479.5	1015.05	1481.5	1015.05	1349			1015.05	1370	1015.05	1447	1014.34	1260.24	1015.05	1259
	1015.52	1258	1015.52	1434	1015.52	1453.5	1015.52	1334			1015.52	1390.5	1015.52	1438	1014.8	1247.78	1015.52	1315.5
	1015.98	1228.5	1015.98	1424	1015.98	1426.5	1015.98	1313.5			1015.98	1305	1015.98	1377	1015.26	1225.32	1015.98	1265.5
	1016.44	1199	1016.44	1397	1016.44	1457	1016.44	1313.5			1016.44	1340.5	1016.44	1356	1015.73	1188.86	1016.44	1248.5
	1016.9	1178.5	1016.9	1418.5	1016.9	1428	1016.9	1273.5			1016.9	1304.5	1016.9	1337	1016.19	1182.41	1016.9	1213
	1017.36	1182	1017.36	1376	1017.36	1441	1017.36	1279.5			1017.36	1310.5	1017.36	1282.5	1016.65	1155.45	1017.36	1222.5
	1017.82	1174	1017.82	1351.5	1017.82	1437.5	1017.82	1249.5			1017.82	1273	1017.82	1329	1017.11	1123.99	1017.82	1190.5
	1018.28	1148.5	1018.28	1312.5	1018.28	1378.5	1018.28	1262			1018.28	1283	1018.28	1268	1017.57	1132.03	1018.28	1171
	1018.75	1129.5	1018.75	1333	1018.75	1365.5	1018.75	1241.5			1018.75	1274.5	1018.75	1231.5	1018.04	1118.57	1018.75	1152
	1019.21	1135.5	1019.21	1360	1019.21	1384.5	1019.21	1233			1019.21	1255	1019.21	1256	1018.5	1106.61	1019.21	1168
	1019.67	1112	1019.67	1315.5	1019.67	1398	1019.67	1239			1019.67	1227.5	1019.67	1241.5	1018.96	1092.65	1019.67	1121.5
	1020.13	1121.5	1020.13	1303	1020.13	1355	1020.13	1228			1020.13	1249	1020.13	1202	1019.42	1090.69	1020.13	1125.5
	1020.59	1110	1020.59	1297	1020.59	1364.5	1020.59	1223.5			1020.59	1191.5	1020.59	1209	1019.88	1071.23	1020.59	1100.5
	1021.05	1118.5	1021.05	1280	1021.05	1385.5	1021.05	1225.5			1021.05	1204	1021.05	1224	1020.34	1073.27	1021.05	1126.5
	1021.51	1093.5	1021.51	1281	1021.51	1364.5	1021.51	1185.5			1021.51	1202	1021.51	1197.5	1020.81	1040.31	1021.51	1118
	1021.97	1088	1021.97	1295.5	1021.97	1378.5	1021.97	1212			1021.97	1190.5	1021.97	1197	1021.27	1021.86	1021.97	1096
	1022.43	1084.5	1022.43	1312.5	1022.43	1356	1022.43	1196.5			1022.43	1163	1022.43	1181	1021.73	1063.4	1022.43	1102
	1022.9	1083.5	1022.9	1259.5	1022.9	1364.5	1022.9	1234			1022.9	1169.5	1022.9	1187	1022.19	1060.44	1022.9	1091.5
	1023.36	1088.5	1023.36	1291.5	1023.36	1378	1023.36	1200			1023.36	1177.5	1023.36	1174.5	1022.65	1045.48	1023.36	1068
	1023.82	1054	1023.82	1257.5	1023.82	1352.5	1023.82	1212.5			1023.82	1151	1023.82	1174.5	1023.11	1044.52	1023.82	1094.5
	1024.28	1089	1024.28	1257	1024.28	1346.5	1024.28	1217			1024.28	1154	1024.28	1165	1023.58	1025.56	1024.28	1031
	1024.74	1065.5	1024.74	1266.5	1024.74	1372	1024.74	1216			1024.74	1152	1024.74	1179	1024.04	1035.6	1024.74	1066.5
	1025.2	1079.5	1025.2	1260.5	1025.2	1363.5	1025.2	1198			1025.2	1152	1025.2	1159.5	1024.5	1002.64	1025.2	1070
	1025.66	1068	1025.66	1238	1025.66	1394.5	1025.66	1208.5			1025.66	1160	1025.66	1132	1024.96	1017.68	1025.66	1050.5
	1026.12	1065	1026.12	1284	1026.12	1399	1026.12	1206			1026.12	1160.5	1026.12	1151	1025.42	1011.72	1026.12	1026.5
	1026.58	1049.5	1026.58	1275	1026.58	1404.5	1026.58	1237			1026.58	1161.5	1026.58	1181	1025.88	1008.27	1026.58	1050.5
	1027.04	1077.5	1027.04	1276.5	1027.04	1381.5	1027.04	1239.5			1027.04	1156	1027.04	1164	1026.34	1032.31	1027.04	1066.5
	1027.5	1078.5	1027.5	1284	1027.5	1402.5	1027.5	1233			1027.5	1145.5	1027.5	1172.5	1026.81	1014.85	1027.5	1059
	1027.96	1080.5	1027.96	1272.5	1027.96	1415.5	1027.96	1234			1027.96	1166	1027.96	1150	1027.27	1004.89	1027.96	1026
	1028.42	1086	1028.42	1288	1028.42	1414.5	1028.42	1260			1028.42	1148	1028.42	1153	1027.73	1023.43	1028.42	1032
	1028.88	1067	1028.88	1275.5	1028.88	1446	1028.88	1247.5			1028.88	1149.5	1028.88	1161	1028.19	1013.97	1028.88	1051
	1029.34	1073	1029.34	1298	1029.34	1445	1029.34	1279.5			1029.34	1142.5	1029.34	1156	1028.65	1010.51	1029.34	1033
	1029.8	1092.5	1029.8	1301.5	1029.8	1438	1029.8	1277.5			1029.8	1166.5	1029.8	1176	1029.11	1020.05	1029.8	1067
	1030.27	1083	1030.27	1299.5	1030.27	1459	1030.27	1274			1030.27	1162	1030.27	1158.5	1029.57	1024.09	1030.27	1055
	1030.73	1094	1030.73	1281	1030.73	1469	1030.73	1230.5			1030.73	1130.5	1030.73	1189.5	1030.03	1002.63	1030.73	1030
	1031.19	1109	1031.19	1269.5	1031.19	1446	1031.19	1279.5			1031.19	1145	1031.19	1170	1030.49	1035.67	1031.19	1043.5
	1031.65	1085	1031.65	1271.5	1031.65	1411.5	1031.65	1285.5			1031.65	1151	1031.65	1181	1030.95	1004.72	1031.65	1005
	1032.11	1078	1032.11	1291.5	1032.11	1414	1032.11	1268			1032.11	1166.5	1032.11	1174.5	1031.42	1046.26	1032.11	1038.5
	1032.57	1068	1032.57	1278	1032.57	1421.5	1032.57	1256			1032.57	1141	1032.57	1127.5	1031.88	1028.8	1032.57	1020.5
	1033.03	1055.5	1033.03	1274	1033.03	1424.5	1033.03	1230.5			1033.03	1141.5	1033.03	1164	1032.34	1015.34	1033.03	1036
	1033.49	1074	1033.49	1255.5	1033.49	1397.5	1033.49	1230.5			1033.49	1138	1033.49	1130	1032.8	991.379	1033.49	1045
	1033.95	1067	1033.95	1236.5	1033.95	1372	1033.95	1217.5			1033.95	1121.5	1033.95	1125	1033.26	1019.42	1033.95	1012.5
	1034.41	1057.5	1034.41	1252	1034.41	1356	1034.41	1201.5			1034.41	1102	1034.41	1126	1033.72	1006.46	1034.41	989.5
	1034.87	1050.5	1034.87	1219.5	1034.87	1367	1034.87	1212.5			1034.87	1148.5	1034.87	1105.5	1034.18	978.002	1034.87	1041
	1035.33	1053.5	1035.33	1239	1035.33	1352	1035.33	1194.5			1035.33	1128	1035.33	1129.5	1034.64	978.043	1035.33	1007
	1035.79	1057	1035.79	1223	1035.79	1338.5	1035.79	1185.5			1035.79	1124.5	1035.79	1119.5	1035.1	983.084	1035.79	1054
	1036.25	1032	1036.25	1249	1036.25	1350.5	1036.25	1166			1036.25	1120	1036.25	1133.5	1035.56	973.625	1036.25	1018
	1036.71	1034.5	1036.71	1212.5	1036.71	1341	1036.71	1155.5			1036.71	1137	1036.71	1076.5	1036.02	989.166	1036.71	1019.5
	1037.17	1039	1037.17	1202	1037.17	1304.5	1037.17	1165.5			1037.17	1132	1037.17	1094	1036.48	949.207	1037.17	1023
	1037.63	1047	1037.63	1203	1037.63	1306	1037.63	1164			1037.63	1131.5	1037.63	1084	1036.94	947.248	1037.63	1033
	1038.09	1028.5	1038.09	1213	1038.09	1322	1038.09	1150			1038.09	1115.5	1038.09	1069	1037.4	974.289	1038.09	997
	1038.55	1027.5	1038.55	1228	1038.55	1295.5	1038.55	1155.5			1038.55	1134.5	1038.55	1090.5	1037.86	935.33	1038.55	998
	1039.01	1026	1039.01	1186	1039.01	1276.5	1039.01	1147			1039.01	1110.5	1039.01	1078.5	1038.32	959.871	1039.01	1021.5
	1039.47	1023	1039.47	1191	1039.47	1285	1039.47	1144			1039.47	1122	1039.47	1089	1038.78	956.411	1039.47	1036
	1039.92	1017	1039.92	1204	1039.92	1277.5	1039.92	1149.5			1039.92	1114.5	1039.92	1079.5	1039.24	936.452	1039.92	992
	1040.38	1041.5	1040.38	1192.5	1040.38	1268.5	1040.38	1137			1040.38	1099.5	1040.38	1094.5	1039.7	943.493	1040.38	1006.5
	1040.84	1033.5	1040.84	1210	1040.84	1259.5	1040.84	1153			1040.84	1102	1040.84	1077.5	1040.17	940.034	1040.84	1023
	1041.3	1021	1041.3	1204.5	1041.3	1413.5	1041.3	1133.5			1041.3	1134	1041.3	1067	1040.62	971.075	1041.3	1014
	1041.76	1011	1041.76	1181	1041.76	1256	1041.76	1115.5			1041.76	1128	1041.76	1092.5	1041.08	940.616	1041.76	1022
	1042.22	1019.5	1042.22	1193.5	1042.22	1278	1042.22	1149.5			1042.22	1128.5	1042.22	1088.5	1041.55	933.657	1042.22	1017.5
	1042.68	1032	1042.68	1208.5	1042.68	1261.5	1042.68	1141.5			1042.68	1143	1042.68	1088.5	1042.01	943.698	1042.68	1024.5
	1043.14	1011.5	1043.14	1202	1043.14	1268.5	1043.14	1140			1043.14	1148.5	1043.14	1113	1042.46	906.739	1043.14	1037
	1043.6	1021	1043.6	1183.5	1043.6	1268.5	1043.6	1163			1043.6	1132	1043.6	1091.5	1042.92	963.78	1043.6	1052
	1044.06	1058.5	1044.06	1216	1044.06	1255.5	1044.06	1139			1044.06	1133	1044.06	1096	1043.39	922.821	1044.06	1035
	1044.52	1019.5	1044.52	1208.5	1044.52	1283.5	1044.52	1136.5			1044.52	1148	1044.52	1103.5	1043.85	948.362	1044.52	1045.5
	1044.98	1013.5	1044.98	1221.5	1044.98	1258	1044.98	1154			1044.98	1147	1044.98	1090	1044.3	939.903	1044.98	1045.5
	1045.44	1013	1045.44	1199.5	1045.44	1261	1045.44	1151			1045.44	1134.5	1045.44	1104.5	1044.77	955.944	1045.44	1011
	1045.9	1026.5	1045.9	1235	1045.9	1286.5	1045.9	1140			1045.9	1124.5	1045.9	1091	1045.23	964.985	1045.9	1029
	1046.36	1010.5	1046.36	1191.5	1046.36	1301	1046.36	1153.5			1046.36	1150	1046.36	1094.5	1045.68	942.026	1046.36	1056.5
	1046.82	1052	1046.82	1200.5	1046.82	1282	1046.82	1161.5			1046.82	1140	1046.82	1096	1046.14	965.067	1046.82	1026.5
	1047.28	1012	1047.28	1234	1047.28	1275	1047.28	1157			1047.28	1113.5	1047.28	1087	1046.6	952.108	1047.28	1044.5
	1047.73	1037.5	1047.73	1236.5	1047.73	1286	1047.73	1150.5			1047.73	1135	1047.73	1080	1047.06	951.148	1047.73	1029.5
	1048.19	1038.5	1048.19	1218	1048.19	1288.5	1048.19	1145.5			1048.19	1133.5	1048.19	1084	1047.52	950.189	1048.19	1032
	1048.65	1015	1048.65	1215.5	1048.65	1280	1048.65	1154.5			1048.65	1136.5	1048.65	1086.5	1047.98	956.73	1048.65	1013
	1049.11	1031	1049.11	1218.5	1049.11	1282	1049.11	1148.5			1049.11	1139	1049.11	1110	1048.44	940.271	1049.11	1046
	1049.57	1046.5	1049.57	1206.5	1049.57	1295.5	1049.57	1151			1049.57	1123.5	1049.57	1113.5	1048.9	953.812	1049.57	1053.5
	1050.03	1043	1050.03	1207	1050.03	1309	1050.03	1152			1050.03	1156.5	1050.03	1121.5	1049.36	962.353	1050.03	1044.5
	1050.49	1065	1050.49	1219	1050.49	1298	1050.49	1151.5			1050.49	1155.5	1050.49	1110	1049.82	950.394	1050.49	1028.5
	1050.95	1046	1050.95	1218	1050.95	1304	1050.95	1165			1050.95	1134	1050.95	1109	1050.28	938.435	1050.95	1051
	1051.41	1045	1051.41	1219	1051.41	1307.5	1051.41	1180			1051.41	1152	1051.41	1099	1050.74	957.476	1051.41	1060
	1051.86	1059.5	1051.86	1198.5	1051.86	1277.5	1051.86	1145			1051.86	1151	1051.86	1107.5	1051.2	957.517	1051.86	1061
	1052.32	1039	1052.32	1190.5	1052.32	1268.5	1052.32	1155.5			1052.32	1153.5	1052.32	1082	1051.66	971.058	1052.32	1081.5
	1052.78	1041	1052.78	1236	1052.78	1273.5	1052.78	1155			1052.78	1150	1052.78	1115.5	1052.12	948.599	1052.78	1066
	1053.24	1079.5	1053.24	1204.5	1053.24	1272.5	1053.24	1156			1053.24	1169.5	1053.24	1095	1052.58	956.64	1053.24	1043.5
	1053.7	1061	1053.7	1220	1053.7	1294.5	1053.7	1161			1053.7	1179.5	1053.7	1124.5	1053.04	947.681	1053.7	1065.5
	1054.16	1056	1054.16	1220	1054.16	1314.5	1054.16	1202			1054.16	1163	1054.16	1110.5	1053.5	977.222	1054.16	1053
	1054.62	1044	1054.62	1210.5	1054.62	1300	1054.62	1163			1054.62	1176.5	1054.62	1117.5	1053.95	958.763	1054.62	1054.5
	1055.08	1071	1055.08	1231.5	1055.08	1300.5	1055.08	1171			1055.08	1186.5	1055.08	1111.5	1054.41	981.804	1055.08	1059
	1055.53	1044	1055.53	1238.5	1055.53	1294	1055.53	1175			1055.53	1172.5	1055.53	1113	1054.87	972.845	1055.53	1072.5
	1055.99	1042	1055.99	1229	1055.99	1312.5	1055.99	1168			1055.99	1183.5	1055.99	1094	1055.33	977.885	1055.99	1053.5
	1056.45	1071.5	1056.45	1243	1056.45	1299.5	1056.45	1155			1056.45	1188	1056.45	1133.5	1055.79	952.426	1056.45	1053.5
	1056.91	1074.5	1056.91	1238	1056.91	1299.5	1056.91	1205.5			1056.91	1162.5	1056.91	1157.5	1056.25	967.967	1056.91	1072
	1057.37	1052.5	1057.37	1241	1057.37	1306	1057.37	1189.5			1057.37	1179	1057.37	1120.5	1056.71	983.508	1057.37	1054
	1057.82	1070.5	1057.82	1257	1057.82	1302.5	1057.82	1168			1057.82	1193.5	1057.82	1125	1057.17	984.049	1057.82	1081.5
	1058.28	1054.5	1058.28	1219.5	1058.28	1291.5	1058.28	1173.5			1058.28	1182	1058.28	1098	1057.63	1009.09	1058.28	1075.5
	1058.74	1060	1058.74	1234	1058.74	1319	1058.74	1202			1058.74	1181.5	1058.74	1139	1058.09	977.131	1058.74	1081.5
	1059.2	1068	1059.2	1239.5	1059.2	1297.5	1059.2	1198.5			1059.2	1168.5	1059.2	1129.5	1058.55	996.172	1059.2	1079.5
	1059.66	1067	1059.66	1244.5	1059.66	1284.5	1059.66	1198.5			1059.66	1179.5	1059.66	1142.5	1059	986.713	1059.66	1070
	1060.12	1048.5	1060.12	1266.5	1060.12	1305	1060.12	1186			1060.12	1179	1060.12	1145.5	1059.46	994.254	1060.12	1098.5
	1060.57	1077	1060.57	1246	1060.57	1291	1060.57	1153			1060.57	1194.5	1060.57	1126	1059.92	972.795	1060.57	1085
	1061.03	1086.5	1061.03	1250	1061.03	1313	1061.03	1198.5			1061.03	1187.5	1061.03	1150	1060.38	1003.84	1061.03	1064
	1061.49	1061	1061.49	1255.5	1061.49	1314	1061.49	1195			1061.49	1180	1061.49	1137.5	1060.84	970.377	1061.49	1109
	1061.95	1091	1061.95	1255	1061.95	1290.5	1061.95	1193.5			1061.95	1164.5	1061.95	1146	1061.3	995.418	1061.95	1106.5
	1062.41	1065	1062.41	1254.5	1062.41	1303.5	1062.41	1175.5			1062.41	1216.5	1062.41	1132.5	1061.76	999.959	1062.41	1078
	1062.86	1038	1062.86	1247	1062.86	1299	1062.86	1179.5			1062.86	1193.5	1062.86	1168.5	1062.21	995	1062.86	1089
	1063.32	1107	1063.32	1273	1063.32	1314	1063.32	1190.5			1063.32	1198	1063.32	1151	1062.67	1011.54	1063.32	1084
	1063.78	1084	1063.78	1258.5	1063.78	1299.5	1063.78	1187			1063.78	1199	1063.78	1179	1063.13	995.582	1063.78	1087
	1064.24	1080.5	1064.24	1256	1064.24	1299	1064.24	1189			1064.24	1183.5	1064.24	1136	1063.59	1006.62	1064.24	1084.5
	1064.7	1079.5	1064.7	1258.5	1064.7	1313	1064.7	1194			1064.7	1203	1064.7	1140	1064.05	1005.66	1064.7	1117
	1065.15	1063.5	1065.15	1232.5	1065.15	1331.5	1065.15	1182			1065.15	1191	1065.15	1127	1064.51	993.204	1065.15	1092
	1065.61	1069.5	1065.61	1290.5	1065.61	1319	1065.61	1189			1065.61	1208	1065.61	1146.5	1064.96	1005.25	1065.61	1108.5
	1066.07	1083.5	1066.07	1255.5	1066.07	1328.5	1066.07	1182			1066.07	1211.5	1066.07	1169	1065.42	998.286	1066.07	1112
	1066.53	1082	1066.53	1269.5	1066.53	1334.5	1066.53	1192			1066.53	1203	1066.53	1146	1065.88	1010.83	1066.53	1084
	1066.98	1070	1066.98	1253	1066.98	1311.5	1066.98	1182.5			1066.98	1168.5	1066.98	1117	1066.34	998.368	1066.98	1121
	1067.44	1099.5	1067.44	1282.5	1067.44	1306	1067.44	1168.5			1067.44	1173	1067.44	1159.5	1066.8	987.909	1067.44	1079.5
	1067.9	1073	1067.9	1263	1067.9	1287.5	1067.9	1191			1067.9	1217	1067.9	1134.5	1067.26	1007.45	1067.9	1084.5
	1068.36	1078	1068.36	1268.5	1068.36	1345	1068.36	1184			1068.36	1202.5	1068.36	1113	1067.71	1017.99	1068.36	1112
	1068.81	1085	1068.81	1268.5	1068.81	1309.5	1068.81	1157			1068.81	1216	1068.81	1160.5	1068.17	983.532	1068.81	1101
	1069.27	1078	1069.27	1281	1069.27	1323	1069.27	1200			1069.27	1212.5	1069.27	1160.5	1068.63	1003.57	1069.27	1096.5
	1069.73	1085	1069.73	1269.5	1069.73	1309	1069.73	1175			1069.73	1212.5	1069.73	1148	1069.09	988.114	1069.73	1106
	1070.19	1088	1070.19	1293	1070.19	1346	1070.19	1161			1070.19	1216.5	1070.19	1162.5	1069.55	984.655	1070.19	1077
	1070.64	1100	1070.64	1266.5	1070.64	1344	1070.64	1184.5			1070.64	1222	1070.64	1156	1070	987.696	1070.64	1110
	1071.1	1075	1071.1	1266.5	1071.1	1333	1071.1	1195.5			1071.1	1212.5	1071.1	1136.5	1070.46	982.737	1071.1	1084.5
	1071.56	1082	1071.56	1291.5	1071.56	1318.5	1071.56	1186			1071.56	1185	1071.56	1161.5	1070.92	1005.28	1071.56	1105
	1072.01	1074.5	1072.01	1270	1072.01	1328	1072.01	1211			1072.01	1203	1072.01	1177	1071.38	974.318	1072.01	1093
	1072.47	1109	1072.47	1242	1072.47	1297	1072.47	1196.5			1072.47	1222	1072.47	1137	1071.84	1027.36	1072.47	1080.5
	1072.93	1085	1072.93	1273	1072.93	1340	1072.93	1196			1072.93	1197	1072.93	1114	1072.29	1011.4	1072.93	1123.5
	1073.39	1082	1073.39	1243	1073.39	1338	1073.39	1203.5			1073.39	1201	1073.39	1129.5	1072.75	1005.44	1073.39	1105.5
	1073.84	1095	1073.84	1248.5	1073.84	1305	1073.84	1172			1073.84	1206.5	1073.84	1133.5	1073.21	984.982	1073.84	1096.5
	1074.3	1078.5	1074.3	1274.5	1074.3	1334	1074.3	1187.5			1074.3	1198	1074.3	1157.5	1073.67	1022.02	1074.3	1094.5
	1074.76	1059	1074.76	1250	1074.76	1340.5	1074.76	1213.5			1074.76	1196.5	1074.76	1122.5	1074.12	994.564	1074.76	1116
	1075.22	1091.5	1075.22	1272	1075.22	1333.5	1075.22	1196.5			1075.22	1195	1075.22	1139.5	1074.58	1000.61	1075.22	1105.5
	1075.67	1076.5	1075.67	1239	1075.67	1312.5	1075.67	1199.5			1075.67	1205.5	1075.67	1163.5	1075.04	1000.65	1075.67	1091.5
	1076.13	1056	1076.13	1253	1076.13	1336.5	1076.13	1182			1076.13	1208.5	1076.13	1123	1075.5	992.187	1076.13	1103.5
	1076.59	1070	1076.59	1269.5	1076.59	1311.5	1076.59	1179			1076.59	1208	1076.59	1148	1075.96	1013.23	1076.59	1094
	1077.04	1081.5	1077.04	1264.5	1077.04	1307	1077.04	1188			1077.04	1201.5	1077.04	1129	1076.41	982.769	1077.04	1093
	1077.5	1070.5	1077.5	1263.5	1077.5	1296	1077.5	1199			1077.5	1208	1077.5	1141.5	1076.87	993.81	1077.5	1058
	1077.96	1066	1077.96	1265	1077.96	1325.5	1077.96	1213			1077.96	1205	1077.96	1155	1077.33	985.351	1077.96	1101.5
	1078.41	1079.5	1078.41	1283.5	1078.41	1344.5	1078.41	1180.5			1078.41	1171	1078.41	1117.5	1077.78	991.892	1078.41	1087.5
	1078.87	1097	1078.87	1275.5	1078.87	1334	1078.87	1189			1078.87	1203.5	1078.87	1120.5	1078.24	985.933	1078.87	1105
	1079.33	1084	1079.33	1232.5	1079.33	1328.5	1079.33	1200			1079.33	1197	1079.33	1133.5	1078.7	993.974	1079.33	1091.5
	1079.78	1072.5	1079.78	1278	1079.78	1334.5	1079.78	1185			1079.78	1215	1079.78	1128.5	1079.16	958.515	1079.78	1095.5
	1080.24	1088	1080.24	1291.5	1080.24	1314.5	1080.24	1196			1080.24	1188.5	1080.24	1133.5	1079.61	946.056	1080.24	1110
	1080.7	1065	1080.7	1237.5	1080.7	1344.5	1080.7	1189			1080.7	1180	1080.7	1136	1080.07	989.096	1080.7	1087
	1081.15	1070.5	1081.15	1253.5	1081.15	1305	1081.15	1202.5			1081.15	1200.5	1081.15	1125	1080.53	999.637	1081.15	1107
	1081.61	1062.5	1081.61	1239	1081.61	1336.5	1081.61	1192			1081.61	1191.5	1081.61	1152.5	1080.99	977.178	1081.61	1068
	1082.07	1068	1082.07	1261.5	1082.07	1341	1082.07	1217.5			1082.07	1148	1082.07	1125	1081.44	1009.72	1082.07	1091.5
	1082.52	1067.5	1082.52	1267	1082.52	1348	1082.52	1195			1082.52	1182.5	1082.52	1124	1081.9	1008.26	1082.52	1093
	1082.98	1062.5	1082.98	1235	1082.98	1297.5	1082.98	1204.5			1082.98	1175	1082.98	1151.5	1082.36	999.301	1082.98	1087.5
	1083.44	1061.5	1083.44	1213	1083.44	1316.5	1083.44	1155			1083.44	1214	1083.44	1120	1082.81	987.342	1083.44	1099
	1083.89	1060.5	1083.89	1254.5	1083.89	1303.5	1083.89	1173.5			1083.89	1197	1083.89	1160.5	1083.27	994.383	1083.89	1070.5
	1084.35	1081.5	1084.35	1234	1084.35	1295.5	1084.35	1174			1084.35	1185	1084.35	1117.5	1083.73	972.424	1084.35	1081.5
	1084.81	1052	1084.81	1261.5	1084.81	1284	1084.81	1175			1084.81	1174.5	1084.81	1118	1084.19	989.465	1084.81	1071.5
	1085.26	1056.5	1085.26	1243.5	1085.26	1310	1085.26	1161			1085.26	1187.5	1085.26	1104.5	1084.64	991.506	1085.26	1071
	1085.72	1062.5	1085.72	1237.5	1085.72	1312	1085.72	1175.5			1085.72	1203	1085.72	1119	1085.1	977.547	1085.72	1069
	1086.17	1063	1086.17	1269	1086.17	1309.5	1086.17	1171			1086.17	1193.5	1086.17	1124	1085.56	973.588	1086.17	1077
	1086.63	1062.5	1086.63	1255	1086.63	1318	1086.63	1149.5			1086.63	1172	1086.63	1102	1086.01	970.629	1086.63	1089
	1087.09	1079.5	1087.09	1248	1087.09	1286	1087.09	1162			1087.09	1174	1087.09	1093	1086.47	961.67	1087.09	1050
	1087.54	1059.5	1087.54	1243	1087.54	1308.5	1087.54	1173.5			1087.54	1175	1087.54	1082.5	1086.92	953.711	1087.54	1057
	1088	1062	1088	1263	1088	1319	1088	1180.5			1088	1155.5	1088	1113.5	1087.38	967.751	1088	1039
	1088.45	1043	1088.45	1221	1088.45	1301	1088.45	1166.5			1088.45	1129	1088.45	1082	1087.84	966.292	1088.45	1051.5
	1088.91	1049.5	1088.91	1235.5	1088.91	1289	1088.91	1174			1088.91	1143.5	1088.91	1110.5	1088.29	965.833	1088.91	1045
	1089.37	1051	1089.37	1244	1089.37	1269.5	1089.37	1139			1089.37	1161	1089.37	1080	1088.75	939.874	1089.37	1057
	1089.82	1059	1089.82	1228	1089.82	1268.5	1089.82	1177			1089.82	1146.5	1089.82	1107	1089.21	961.915	1089.82	1032.5
	1090.28	1056.5	1090.28	1206	1090.28	1266.5	1090.28	1149			1090.28	1167.5	1090.28	1095.5	1089.66	957.956	1090.28	1055
	1090.73	1040.5	1090.73	1222.5	1090.73	1283	1090.73	1153.5			1090.73	1145.5	1090.73	1085.5	1090.12	952.997	1090.73	1038.5
	1091.19	1069.5	1091.19	1253.5	1091.19	1297.5	1091.19	1148.5			1091.19	1176	1091.19	1106	1090.58	950.038	1091.19	1040.5
	1091.64	1032	1091.64	1254	1091.64	1253	1091.64	1123.5			1091.64	1146.5	1091.64	1099.5	1091.03	967.579	1091.64	1057
	1092.1	1045.5	1092.1	1223.5	1092.1	1288	1092.1	1167.5			1092.1	1155.5	1092.1	1083	1091.49	950.62	1092.1	1032
	1092.56	1040.5	1092.56	1194	1092.56	1256.5	1092.56	1167			1092.56	1136.5	1092.56	1079.5	1091.95	952.161	1092.56	1046
	1093.01	1049	1093.01	1231.5	1093.01	1279.5	1093.01	1148.5			1093.01	1149	1093.01	1087	1092.4	949.702	1093.01	1036.5
	1093.47	1048	1093.47	1187	1093.47	1272	1093.47	1134			1093.47	1165	1093.47	1056	1092.86	942.743	1093.47	1035
	1093.92	1041	1093.92	1197	1093.92	1278.5	1093.92	1119			1093.92	1147	1093.92	1052	1093.32	926.284	1093.92	1047.5
	1094.38	1014	1094.38	1197.5	1094.38	1263.5	1094.38	1134			1094.38	1162.5	1094.38	1055	1093.77	939.325	1094.38	1017
	1094.83	1023.5	1094.83	1186.5	1094.83	1258	1094.83	1100.5			1094.83	1144	1094.83	1089.5	1094.23	930.366	1094.83	1049
	1095.29	1028	1095.29	1195.5	1095.29	1276.5	1095.29	1095			1095.29	1131.5	1095.29	1049	1094.68	941.407	1095.29	1010
	1095.74	1031.5	1095.74	1215.5	1095.74	1253.5	1095.74	1143.5			1095.74	1112.5	1095.74	1051	1095.14	939.948	1095.74	1032
	1096.2	1031.5	1096.2	1193.5	1096.2	1243	1096.2	1090.5			1096.2	1122.5	1096.2	1060	1095.6	943.489	1096.2	1038
	1096.66	1023.5	1096.66	1212.5	1096.66	1243	1096.66	1133.5			1096.66	1153	1096.66	1062	1096.05	929.029	1096.66	1023
	1097.11	1046.5	1097.11	1200.5	1097.11	1239.5	1097.11	1099			1097.11	1122.5	1097.11	1078.5	1096.51	932.57	1097.11	1030.5
	1097.57	1019	1097.57	1208	1097.57	1252.5	1097.57	1115			1097.57	1129	1097.57	1074.5	1096.96	930.111	1097.57	1028
	1098.02	1031	1098.02	1181.5	1098.02	1224	1098.02	1122.5			1098.02	1155	1098.02	1056.5	1097.42	911.652	1098.02	1010
	1098.48	1003	1098.48	1198.5	1098.48	1224.5	1098.48	1102			1098.48	1118.5	1098.48	1049	1097.88	959.193	1098.48	1012
	1098.93	1027	1098.93	1201.5	1098.93	1223.5	1098.93	1110.5			1098.93	1111	1098.93	1061	1098.33	933.234	1098.93	1024
	1099.39	1007	1099.39	1200.5	1099.39	1244.5	1099.39	1130.5			1099.39	1125	1099.39	1043.5	1098.79	927.775	1099.39	1010
	1099.84	1007	1099.84	1202.5	1099.84	1239	1099.84	1117.5			1099.84	1117	1099.84	1048	1099.24	922.316	1099.84	1017.5

## Sheet: Supplementary Figure 4
Suppl. Fig. 4	B-LCD	wavenumber [1/cm]	Intensity [AU]	B-LCD	wavenumber [1/cm]	Intensity [AU]	B-LCD-Δamy	wavenumber [1/cm]	Intensity [AU]	B-LCD-Δamy	wavenumber [1/cm]	Intensity [AU]
Raman spectra	t0	1500.34	0.0444249	t_end	1500.16	0.0268342	t0	1500.13	0.170999	t_end	1500.11	0.156502
Amide I		1500.77	0.0361215		1500.59	0.0631141		1500.56	0.16109		1500.54	0.201888
B-LCD vs.		1501.2	0.0498898		1501.01	0.0391712		1500.99	0.0824149		1500.97	0.0604806
B-LCD-Δamy		1501.63	0.0195173		1501.44	0.0271378		1501.42	0.131438		1501.4	0.080624
		1502.06	0.0829409		1501.87	0.00970363		1501.85	0.0429396		1501.83	0.136107
		1502.49	0.0498126		1502.3	0.0257566		1502.28	0.173821		1502.26	0.125959
		1502.92	0.0608195		1502.73	0.0244387		1502.71	0.163913		1502.69	0.0855109
		1503.35	0.058036		1503.16	0.0106042		1503.14	0.203113		1503.12	0.130897
		1503.78	0.074563		1503.59	0.039834		1503.57	0.121163		1503.55	0.176282
		1504.21	0.0717768		1504.02	0.00734855		1504.01	0.0817797		1503.98	0.140893
		1504.64	0.0552002		1504.45	0.0351086		1504.44	0.153723		1504.41	0.161036
		1505.07	0		1504.88	0.0453207		1504.87	0.179833		1504.84	0.221567
		1505.5	0.060665		1505.3	0.0226199		1505.3	0.153546		1505.27	0.236662
		1505.93	0.0192607		1505.73	0.0585987		1505.73	0.173101		1505.7	0.165933
		1506.37	0.0688885		1506.16	0.0415794		1506.16	0.186106		1506.13	0.145679
		1506.8	0.0605878		1506.59	0.0139458		1506.59	0.0812361		1506.57	0.130483
		1507.23	0.0495284		1507.02	0.020328		1507.02	0.179381		1507	0.140529
		1507.66	0.085363		1507.45	0.0231992		1507.45	0.159643		1507.43	0.196012
		1508.09	0.0577519		1507.87	0.0401147		1507.88	0.139906		1507.86	0.13538
		1508.52	0.0991065		1508.3	0.0330014		1508.31	0.146363		1508.29	0.170668
		1508.95	0.068734		1508.73	0.0293563		1508.74	0.0906073		1508.72	0.165569
		1509.38	0.104571		1509.16	0		1509.17	0.129808		1509.15	0.160471
		1509.81	0.093512		1509.59	0.0231865		1509.6	0.172289		1509.58	0.140216
		1510.24	0.0590015		1510.02	0.0382479		1510.03	0.198392		1510.01	0.119972
		1510.67	0.0686319		1510.45	0.0172849		1510.46	0.119716		1510.44	0.180503
		1511.1	0.127915		1510.87	0.0394697		1510.89	0.106527		1510.87	0.140065
		1511.53	0.0658209		1511.3	0.034886		1511.32	0.234134		1511.3	0.230887
		1511.96	0.103038		1511.73	0.0436082		1511.75	0.125996		1511.73	0.109673
		1512.39	0.0754237		1512.16	0.0278284		1512.18	0.152099		1512.16	0.250979
		1512.82	0.0822954		1512.59	0.0154535		1512.61	0.233866		1512.59	0.0489903
		1513.25	0.0822706		1513.02	0.0233029		1513.04	0.158464		1513.02	0.200384
		1513.68	0.0905189		1513.44	0.0438181		1513.47	0.200939		1513.45	0.200333
		1514.11	0.0698043		1513.87	0.0295789		1513.9	0.158288		1513.88	0.200283
		1514.54	0.032538		1514.3	0.0373195		1514.33	0.118904		1514.31	0.114408
		1514.97	0.0904416		1514.73	0.0347039		1514.76	0.112264		1514.74	0.114358
		1515.4	0.0890375		1515.16	0.0512248		1515.19	0.262791		1515.17	0.109259
		1515.83	0.0876333		1515.58	0.0488774		1515.62	0.125178		1515.6	0.16979
		1516.26	0.071054		1516.01	0.0173633		1516.05	0.177482		1516.03	0.270709
		1516.69	0.0889602		1516.44	0.0360749		1516.48	0.144647		1516.46	0.19997
		1517.12	0.101346		1516.87	0.0294929		1516.91	0.157652		1516.89	0.220113
		1517.55	0.076494		1517.3	0.0573111		1517.34	0.268888		1517.32	0.215014
		1517.98	0.101297		1517.72	0.03779		1517.77	0.196761		1517.75	0.230109
		1518.41	0.128856		1518.15	0.0324272		1518.2	0.190127		1518.17	0.189671
		1518.83	0.124693		1518.58	0.0395253		1518.63	0.245699		1518.6	0.275444
		1519.26	0.124668		1519.01	0.0459683		1519.06	0.23251		1519.03	0.169376
		1519.69	0.0777437		1519.43	0.0415718		1519.49	0.183304		1519.46	0.128938
		1520.12	0.179788		1519.86	0.0561728		1519.91	0.24215		1519.89	0.229847
		1520.55	0.114933		1520.29	0.0309474		1520.34	0.264985		1520.32	0.174263
		1520.98	0.142494		1520.72	0.0515613		1520.77	0.202681		1520.75	0.254988
		1521.41	0.1204		1521.15	0.0517333		1521.2	0.215687		1521.18	0.204453
		1521.84	0.150718		1521.57	0.05423		1521.63	0.225418		1521.61	0.239742
		1522.27	0.13552		1522	0.0447338		1522.06	0.241698		1522.04	0.244739
		1522.7	0.112047		1522.43	0.0568027		1522.49	0.248161		1522.47	0.138671
		1523.13	0.145123		1522.85	0.0516549		1522.92	0.254618		1522.9	0.254725
		1523.56	0.0885465		1523.28	0.0571695		1523.35	0.202137		1523.33	0.295063
		1523.99	0.117487		1523.71	0.078436		1523.78	0.156205		1523.76	0.259673
		1524.42	0.120218		1524.14	0.0621047		1524.21	0.185582		1524.19	0.178847
		1524.84	0.120193		1524.56	0.0355462		1524.64	0.293544		1524.61	0.305008
		1525.27	0.162927		1524.99	0.0515031		1525.06	0.231246		1525.04	0.209037
		1525.7	0.125658		1525.42	0.0494035		1525.49	0.188588		1525.47	0.289762
		1526.13	0.201496		1525.85	0.0604352		1525.92	0.316195		1525.9	0.244275
		1526.56	0.158709		1526.27	0.0456546		1526.35	0.234246		1526.33	0.249263
		1526.99	0.155926		1526.7	0.0586923		1526.78	0.348755		1526.76	0.0674677
		1527.42	0.154522		1527.13	0.0650821		1527.21	0.240617		1527.19	0.380422
		1527.85	0.133805		1527.55	0.0501093		1527.64	0.312561		1527.62	0.289499
		1528.28	0.164125		1527.98	0.0694963		1528.07	0.269903		1528.05	0.238964
		1528.7	0.170996		1528.41	0.0606603		1528.5	0.0897232		1528.47	0.158138
		1529.13	0.166831		1528.83	0.0630104		1528.92	0.305737		1528.9	0.213621
		1529.56	0.197151		1529.26	0.0737284		1529.35	0.305652		1529.33	0.299394
		1529.99	0.180574		1529.69	0.0512527		1529.78	0.207331		1529.76	0.309431
		1530.42	0.195719		1530.12	0.0731668		1530.21	0.266177		1530.19	0.248798
		1530.85	0.194315		1530.54	0.0743178		1530.64	0.249713		1530.62	0.173021
		1531.28	0.147391		1530.97	0.0783044		1531.07	0.259445		1531.05	0.243649
		1531.71	0.0963313		1531.4	0.0649354		1531.5	0.102192		1531.48	0.283986
		1532.13	0.1501		1531.82	0.057731		1531.92	0.334578		1531.9	0.319275
		1532.56	0.166624		1532.25	0.0538405		1532.35	0.321389		1532.33	0.187964
		1532.99	0.177634		1532.68	0.0783854		1532.78	0.262293		1532.76	0.273667
		1533.42	0.217609		1533.1	0.0793112		1533.21	0.275227		1533.19	0.288702
		1533.85	0.187236		1533.53	0.0650796		1533.64	0.353654		1533.62	0.238106
		1534.28	0.163763		1533.96	0.0636832		1534.07	0.202871		1534.05	0.308663
		1534.71	0.196842		1534.38	0.0801789		1534.49	0.271475		1534.48	0.212631
		1535.13	0.217504		1534.81	0.0589098		1534.92	0.268043		1534.9	0.27815
		1535.56	0.214721		1535.24	0.0829134		1535.35	0.280977		1535.33	0.343659
		1535.99	0.202282		1535.66	0.0759291		1535.78	0.277545		1535.76	0.313257
		1536.42	0.174668		1536.09	0.0657575		1536.21	0.21845		1536.19	0.388873
		1536.85	0.20223		1536.52	0.0751374		1536.63	0.408198		1536.62	0.227211
		1537.28	0.235305		1536.94	0.0561854		1537.06	0.329457		1537.05	0.272526
		1537.7	0.243557		1537.37	0.0788938		1537.49	0.29655		1537.47	0.292609
		1538.13	0.224221		1537.79	0.0881953		1537.92	0.391348		1537.9	0.342983
		1538.56	0.220056		1538.22	0.0890806		1538.35	0.348624		1538.33	0.368104
		1538.99	0.231065		1538.65	0.10821		1538.77	0.263328		1538.76	0.267023
		1539.42	0.224144		1539.07	0.11226		1539.2	0.26972		1539.19	0.357785
		1539.84	0.185496		1539.5	0.0962875		1539.63	0.3285		1539.61	0.387954
		1540.27	0.206161		1539.93	0.089751		1540.06	0.275947		1540.04	0.322213
		1540.7	0.207512		1540.35	0.11375		1540.49	0.334728		1540.47	0.387732
		1541.13	0.197832		1540.78	0.102951		1540.91	0.321467		1540.9	0.352272
		1541.55	0.228152		1541.2	0.0696076		1541.34	0.331133		1541.32	0.225949
		1541.98	0.241918		1541.63	0.116127		1541.77	0.35717		1541.75	0.336904
		1542.41	0.20741		1542.06	0.103474		1542.2	0.311166		1542.18	0.276202
		1542.84	0.25842		1542.48	0.106861		1542.63	0.327381		1542.61	0.31143
		1543.27	0.252875		1542.91	0.123438		1543.05	0.261737		1543.04	0.265882
		1543.69	0.21285		1543.33	0.116638		1543.48	0.3729		1543.46	0.124404
		1544.12	0.214205		1543.76	0.120787		1543.91	0.415309		1543.89	0.346426
		1544.55	0.215556		1544.19	0.108837		1544.34	0.359482		1544.32	0.396799
		1544.98	0.25967		1544.61	0.0963609		1544.76	0.372422		1544.75	0.346204
		1545.4	0.237576		1545.04	0.105523		1545.19	0.326424		1545.17	0.356179
		1545.83	0.225134		1545.46	0.112045		1545.62	0.388473		1545.6	0.310632
		1546.26	0.255454		1545.89	0.102657		1546.05	0.394865		1546.03	0.361006
		1546.69	0.200257		1546.31	0.1309		1546.47	0.296477		1546.46	0.411369
		1547.11	0.25954		1546.74	0.0956425		1546.9	0.266845		1546.88	0.325434
		1547.54	0.236067		1547.17	0.13216		1547.33	0.319077		1547.31	0.310178
		1547.97	0.244315		1547.59	0.142137		1547.76	0.390948		1547.74	0.375687
		1548.4	0.227739		1548.02	0.0958069		1548.18	0.403889		1548.16	0.304897
		1548.82	0.226334		1548.44	0.13681		1548.61	0.341519		1548.59	0.335077
		1549.25	0.286997		1548.87	0.133761		1549.04	0.351178		1549.02	0.345053
		1549.68	0.281455		1549.29	0.14244		1549.46	0.331375		1549.45	0.400475
		1550.11	0.215223		1549.72	0.127986		1549.89	0.488386		1549.87	0.34483
		1550.53	0.242781		1550.14	0.127885		1550.32	0.331054		1550.3	0.415388
		1550.96	0.266205		1550.57	0.132127		1550.74	0.39311		1550.73	0.435471
		1551.39	0.278591		1550.99	0.147869		1551.17	0.356928		1551.16	0.410117
		1551.81	0.274428		1551.42	0.148026		1551.6	0.314205		1551.58	0.410006
		1552.24	0.284059		1551.84	0.161403		1552.03	0.4221		1552.01	0.399788
		1552.67	0.270238		1552.27	0.157641		1552.45	0.343353		1552.44	0.399677
		1553.09	0.311593		1552.7	0.157256		1552.88	0.389036		1552.86	0.338984
		1553.52	0.275706		1553.12	0.1719		1553.31	0.323392		1553.29	0.409542
		1553.95	0.347402		1553.55	0.157871		1553.73	0.388715		1553.72	0.424576
		1554.38	0.323929		1553.97	0.172687		1554.16	0.352541		1554.15	0.490095
		1554.8	0.339077		1554.4	0.174797		1554.59	0.401492		1554.57	0.449586
		1555.23	0.379049		1554.82	0.183511		1555.02	0.355494		1555	0.46462
		1555.66	0.352818		1555.25	0.201555		1555.44	0.374983		1555.43	0.444315
		1556.08	0.327962		1555.67	0.189577		1555.87	0.446854		1555.85	0.302837
		1556.51	0.356903		1556.1	0.201325		1556.3	0.400857		1556.28	0.423889
		1556.94	0.305844		1556.52	0.234635		1556.72	0.469454		1556.71	0.383391
		1557.36	0.370644		1556.95	0.222551		1557.15	0.446376		1557.13	0.352979
		1557.79	0.366481		1557.37	0.211089		1557.57	0.446219		1557.56	0.322577
		1558.22	0.35818		1557.79	0.188077		1558	0.354374		1557.99	0.413338
		1558.64	0.341601		1558.22	0.190068		1558.43	0.413155		1558.41	0.418265
		1559.07	0.291921		1558.64	0.163861		1558.85	0.429369		1558.84	0.39796
		1559.5	0.367758		1559.07	0.167092		1559.28	0.389914		1559.26	0.392801
		1559.92	0.304282		1559.49	0.159313		1559.71	0.360288		1559.69	0.372496
		1560.35	0.221499		1559.92	0.145524		1560.13	0.386319		1560.12	0.422859
		1560.78	0.333198		1560.34	0.171258		1560.56	0.3174		1560.54	0.362167
		1561.2	0.324895		1560.77	0.142117		1560.99	0.408925		1560.97	0.357007
		1561.63	0.330387		1561.19	0.166922		1561.41	0.346549		1561.4	0.417468
		1562.06	0.311049		1561.62	0.146126		1561.84	0.379135		1561.82	0.432502
		1562.48	0.294473		1562.04	0.158074		1562.26	0.398623		1562.25	0.407149
		1562.91	0.277896		1562.47	0.19555		1562.69	0.339522		1562.68	0.43227
		1563.33	0.27511		1562.89	0.204533		1563.12	0.339365		1563.1	0.401868
		1563.76	0.330257		1563.31	0.196749		1563.54	0.36867		1563.53	0.45729
		1564.19	0.310922		1563.74	0.185095		1563.97	0.40453		1563.96	0.472314
		1564.61	0.302619		1564.16	0.190832		1564.4	0.37163		1564.38	0.386379
		1565.04	0.335697		1564.59	0.192208		1564.82	0.436953		1564.81	0.472092
		1565.46	0.308086		1565.01	0.171835		1565.25	0.413875		1565.23	0.411389
		1565.89	0.334266		1565.44	0.177132		1565.67	0.436638		1565.66	0.421375
		1566.32	0.314931		1565.86	0.195219		1566.1	0.528156		1566.09	0.370779
		1566.74	0.354906		1566.28	0.166778		1566.53	0.439592		1566.51	0.426191
		1567.17	0.272119		1566.71	0.18144		1566.95	0.423057		1566.94	0.49171
		1567.6	0.353474		1567.13	0.201808		1567.38	0.422899		1567.36	0.410824
		1568.02	0.299653		1567.56	0.187574		1567.8	0.442388		1567.79	0.471294
		1568.45	0.301008		1567.98	0.21049		1568.23	0.419304		1568.21	0.48127
		1568.87	0.338224		1568.41	0.233482		1568.65	0.363483		1568.64	0.395335
		1569.3	0.318886		1568.83	0.211449		1569.08	0.389521		1569.07	0.501242
		1569.72	0.335413		1569.25	0.200485		1569.51	0.464667		1569.49	0.47083
		1570.15	0.329871		1569.68	0.206814		1569.93	0.3892		1569.92	0.536349
		1570.57	0.37674		1570.1	0.212514		1570.36	0.506912		1570.34	0.510996
		1571	0.344991		1570.53	0.223877		1570.78	0.428171		1570.77	0.35942
		1571.43	0.327035		1570.95	0.241551		1571.21	0.428014		1571.2	0.424939
		1571.85	0.393215		1571.37	0.221567		1571.63	0.460593		1571.62	0.450071
		1572.28	0.411121		1571.8	0.170016		1572.06	0.470259		1572.05	0.510531
		1572.7	0.382128		1572.22	0.235356		1572.49	0.529033		1572.47	0.449838
		1573.13	0.395896		1572.64	0.236274		1572.91	0.50923		1572.9	0.419437
		1573.55	0.357251		1573.07	0.241645		1573.34	0.433764		1573.32	0.489994
		1573.98	0.373775		1573.49	0.234524		1573.76	0.443423		1573.75	0.298041
		1574.41	0.368233		1573.91	0.251771		1574.19	0.439991		1574.17	0.408996
		1574.83	0.368208		1574.34	0.236287		1574.61	0.466029		1574.6	0.499748
		1575.26	0.405422		1574.76	0.25211		1575.04	0.423299		1575.02	0.560218
		1575.68	0.409535		1575.19	0.220381		1575.46	0.315089		1575.45	0.479332
		1576.11	0.403993		1575.61	0.230747		1575.89	0.429527		1575.87	0.494366
		1576.53	0.381896		1576.03	0.2577		1576.31	0.409723		1576.3	0.549778
		1576.96	0.362561		1576.46	0.249997		1576.74	0.481602		1576.73	0.559764
		1577.38	0.387361		1576.88	0.258252		1577.16	0.435597		1577.15	0.605089
		1577.81	0.401129		1577.3	0.25278		1577.59	0.45836		1577.58	0.544386
		1578.23	0.39007		1577.73	0.254596		1578.01	0.507318		1578	0.498839
		1578.66	0.402456		1578.15	0.278509		1578.44	0.530075		1578.43	0.478534
		1579.08	0.439673		1578.57	0.282723		1578.86	0.431688		1578.85	0.468316
		1579.51	0.447924		1579	0.262064		1579.29	0.555948		1579.28	0.543932
		1579.93	0.398241		1579.42	0.234367		1579.71	0.523048		1579.7	0.518578
		1580.36	0.395458		1579.84	0.283411		1580.14	0.359174		1580.13	0.503312
		1580.78	0.409226		1580.26	0.262759		1580.56	0.503081		1580.55	0.609218
		1581.21	0.445061		1580.69	0.265886		1580.99	0.460358		1580.98	0.684834
		1581.63	0.378829		1581.11	0.312365		1581.41	0.568253		1581.4	0.487823
		1582.06	0.431215		1581.53	0.286212		1581.84	0.548444		1581.83	0.689651
		1582.48	0.469811		1581.96	0.30206		1582.26	0.554835		1582.25	0.598667
		1582.91	0.458752		1582.38	0.302879		1582.69	0.571043		1582.67	0.497577
		1583.33	0.432517		1582.8	0.339248		1583.11	0.508674		1583.1	0.558047
		1583.76	0.469734		1583.23	0.343776		1583.54	0.508517		1583.52	0.557936
		1584.18	0.490399		1583.65	0.337826		1583.96	0.52145		1583.95	0.552777
		1584.61	0.471061		1584.07	0.37402		1584.39	0.501647		1584.37	0.476929
		1585.03	0.437932		1584.5	0.341542		1584.81	0.560428		1584.8	0.527302
		1585.45	0.502735		1584.92	0.352986		1585.23	0.671591		1585.22	0.577676
		1585.88	0.47788		1585.34	0.368455		1585.66	0.488072		1585.65	0.522021
		1586.3	0.504062		1585.76	0.391383		1586.08	0.586138		1586.07	0.58754
		1586.73	0.508172		1586.19	0.384725		1586.51	0.54014		1586.5	0.567235
		1587.15	0.52332		1586.61	0.366514		1586.93	0.477771		1586.92	0.642841
		1587.58	0.408812		1587.03	0.350193		1587.36	0.520173		1587.35	0.597294
		1588	0.463957		1587.45	0.342197		1587.78	0.503644		1587.77	0.617377
		1588.43	0.474967		1587.88	0.378533		1588.21	0.454372		1588.19	0.632401
		1588.85	0.428045		1588.3	0.358498		1588.63	0.457483		1588.62	0.586854
		1589.28	0.552156		1588.72	0.323114		1589.05	0.604671		1589.04	0.556452
		1589.7	0.480407		1589.14	0.346303		1589.48	0.506277		1589.47	0.687591
		1590.12	0.512106		1589.57	0.363456		1589.9	0.682934		1589.89	0.566317
		1590.55	0.54932		1589.99	0.35251		1590.33	0.551803		1590.32	0.697466
		1590.97	0.542399		1590.41	0.348615		1590.75	0.47633		1590.74	0.651918
		1591.4	0.513408		1590.83	0.347218		1591.17	0.567854		1591.16	0.70733
		1591.82	0.557519		1591.25	0.330789		1591.6	0.518582		1591.59	0.60625
		1592.24	0.553356		1591.68	0.385846		1592.02	0.547887		1592.01	0.712157
		1592.67	0.518846		1592.1	0.384176		1592.45	0.577199		1592.44	0.575727
		1593.09	0.49951		1592.52	0.397077		1592.87	0.580309		1592.86	0.651343
		1593.52	0.565693		1592.94	0.389926		1593.29	0.478648		1593.28	0.666377
		1593.94	0.560148		1593.37	0.389719		1593.72	0.589818		1593.71	0.726838
		1594.36	0.56564		1593.79	0.388881		1594.14	0.553637		1594.13	0.671193
		1594.79	0.55596		1594.21	0.415081		1594.57	0.648435		1594.56	0.721567
		1595.21	0.579381		1594.63	0.431321		1594.99	0.51075		1594.98	0.595234
		1595.64	0.630391		1595.05	0.44816		1595.41	0.687406		1595.4	0.665802
		1596.06	0.628987		1595.48	0.421397		1595.84	0.53663		1595.83	0.726272
		1596.48	0.515855		1595.9	0.426348		1596.26	0.579033		1596.25	0.645376
		1596.91	0.554451		1596.32	0.458937		1596.68	0.618167		1596.68	0.695749
		1597.33	0.576493		1596.74	0.451411		1597.11	0.667125		1597.1	0.65525
		1597.76	0.608192		1597.16	0.467502		1597.53	0.637492		1597.52	0.766195
		1598.18	0.615064		1597.59	0.470704		1597.96	0.575123		1597.95	0.594437
		1598.6	0.595726		1598.01	0.495282		1598.38	0.633897		1598.37	0.690246
		1599.02	0.624667		1598.43	0.507564		1598.8	0.617368		1598.79	0.816337
		1599.45	0.660504		1598.85	0.459526		1599.23	0.666326		1599.22	0.796032
		1599.87	0.664614		1599.27	0.51493		1599.65	0.712003		1599.64	0.730291
		1600.3	0.665969		1599.7	0.509256		1600.07	0.751138		1600.06	0.765519
		1600.72	0.66732		1600.12	0.504632		1600.5	0.659299		1600.49	0.583653
		1601.14	0.649365		1600.54	0.542035		1600.92	0.560906		1600.91	0.634027
		1601.57	0.672788		1600.96	0.546274		1601.34	0.662253		1601.33	0.775273
		1601.99	0.635519		1601.38	0.572507		1601.77	0.635895		1601.76	0.744861
		1602.41	0.661701		1601.8	0.585107		1602.19	0.714321		1602.18	0.674071
		1602.84	0.685125		1602.22	0.569691		1602.61	0.694518		1602.6	0.724445
		1603.26	0.686476		1602.65	0.615786		1603.04	0.730372		1603.03	0.567821
		1603.68	0.714038		1603.07	0.603413		1603.46	0.736764		1603.45	0.714116
		1604.11	0.725048		1603.49	0.629398		1603.88	0.795544		1603.87	0.764489
		1604.53	0.675365		1603.91	0.658835		1604.31	0.710248		1604.3	0.734077
		1604.95	0.73603		1604.33	0.646807		1604.73	0.755931		1604.72	0.683481
		1605.38	0.736005		1604.75	0.589928		1605.15	0.74267		1605.14	0.738903
		1605.8	0.762184		1605.17	0.663935		1605.57	0.722867		1605.57	0.774122
		1606.22	0.709745		1605.59	0.63617		1606	0.748905		1605.99	0.723526
		1606.64	0.735925		1606.02	0.67332		1606.42	0.771661		1606.41	0.713318
		1607.07	0.697279		1606.44	0.667737		1606.84	0.666726		1606.84	0.783875
		1607.49	0.700013		1606.86	0.603138		1607.27	0.787719		1607.26	0.743376
		1607.91	0.71102		1607.28	0.654874		1607.69	0.725343		1607.68	0.733168
		1608.34	0.693064		1607.7	0.611286		1608.11	0.807044		1608.1	0.667427
		1608.76	0.715108		1608.12	0.580751		1608.54	0.721747		1608.53	0.662258
		1609.18	0.686115		1608.54	0.610458		1608.96	0.793626		1608.95	0.58642
		1609.61	0.650228		1608.96	0.638644		1609.38	0.655947		1609.37	0.71252
		1610.03	0.650203		1609.38	0.612846		1609.8	0.609942		1609.8	0.646769
		1610.45	0.6819		1609.81	0.619874		1610.22	0.655626		1610.22	0.793063
		1610.87	0.669461		1610.23	0.639875		1610.65	0.589975		1610.64	0.651595
		1611.3	0.677712		1610.65	0.627898		1611.07	0.75026		1611.06	0.767589
		1611.72	0.716305		1611.07	0.611276		1611.49	0.759926		1611.49	0.72709
		1612.14	0.754901		1611.49	0.622277		1611.92	0.589497		1611.91	0.742124
		1612.56	0.74246		1611.91	0.625859		1612.34	0.76288		1612.33	0.711712
		1612.99	0.764504		1612.33	0.594853		1612.76	0.802014		1612.75	0.711601
		1613.41	0.727238		1612.75	0.664764		1613.18	0.706895		1613.18	0.600424
		1613.83	0.718934		1613.17	0.644467		1613.61	0.729658		1613.6	0.726515
		1614.25	0.782358		1613.59	0.678149		1614.03	0.719678		1614.02	0.610289
		1614.68	0.718885		1614.01	0.68467		1614.45	0.771904		1614.44	0.645517
		1615.1	0.77265		1614.43	0.684065		1614.87	0.837233		1614.87	0.832189
		1615.52	0.769867		1614.85	0.716662		1615.3	0.738839		1615.29	0.766448
		1615.94	0.721566		1615.27	0.682214		1615.72	0.69939		1615.71	0.75624
		1616.37	0.684297		1615.7	0.657188		1616.14	0.797463		1616.13	0.680402
		1616.79	0.714617		1616.11	0.685859		1616.56	0.856237		1616.55	0.710571
		1617.21	0.744934		1616.54	0.689646		1616.98	0.793868		1616.98	0.639782
		1617.63	0.729737		1616.96	0.684637		1617.41	0.869014		1617.4	0.705301
		1618.05	0.660747		1617.38	0.654024		1617.83	0.783724		1617.82	0.861682
		1618.48	0.737961		1617.8	0.692484		1618.25	0.750823		1618.24	0.710117
		1618.9	0.742074		1618.22	0.638292		1618.67	0.731014		1618.67	0.7302
		1619.32	0.704807		1618.64	0.641176		1619.09	0.707936		1619.09	0.85629
		1619.74	0.707539		1619.06	0.622517		1619.52	0.756894		1619.51	0.82084
		1620.17	0.726824		1619.48	0.615854		1619.94	0.786199		1619.93	0.709663
		1620.59	0.688178		1619.9	0.63262		1620.36	0.743476		1620.35	0.669154
		1621.01	0.714358		1620.32	0.575074		1620.78	0.700746		1620.78	0.770012
		1621.43	0.61916		1620.74	0.586255		1621.2	0.605633		1621.2	0.749707
		1621.85	0.715685		1621.16	0.601671		1621.63	0.710255		1621.62	0.764731
		1622.27	0.693591		1621.58	0.5818		1622.05	0.683896		1622.04	0.83025
		1622.7	0.68529		1622	0.605273		1622.47	0.768872		1622.46	0.714025
		1623.12	0.657676		1622.42	0.553284		1622.89	0.670485		1622.89	0.744204
		1623.54	0.6811		1622.84	0.562464		1623.31	0.676869		1623.31	0.744083
		1623.96	0.653489		1623.26	0.532675		1623.73	0.722553		1623.73	0.743972
		1624.38	0.630013		1623.68	0.570741		1624.16	0.722389		1624.15	0.789297
		1624.8	0.693436		1624.1	0.539705		1624.58	0.620728		1624.57	0.799273
		1625.23	0.645136		1624.52	0.543917		1625	0.728624		1624.99	0.83955
		1625.65	0.683729		1624.94	0.525633		1625.42	0.623681		1625.42	0.758663
		1626.07	0.703014		1625.36	0.558629		1625.84	0.613701		1625.84	0.627282
		1626.49	0.712642		1625.78	0.558406		1626.26	0.623367		1626.26	0.813964
		1626.91	0.668479		1626.2	0.576726		1626.69	0.616655		1626.68	0.738126
		1627.33	0.696041		1626.62	0.560708		1627.11	0.668887		1627.1	0.768296
		1627.76	0.698772		1627.04	0.543315		1627.53	0.721112		1627.52	0.818669
		1628.18	0.73185		1627.45	0.560908		1627.95	0.652194		1627.94	0.848849
		1628.6	0.733205		1627.88	0.5512		1628.37	0.720798		1628.37	0.879019
		1629.02	0.672487		1628.29	0.578861		1628.79	0.707537		1628.79	0.717357
		1629.44	0.735911		1628.71	0.501844		1629.21	0.700831		1629.21	0.838409
		1629.86	0.705541		1629.13	0.536677		1629.63	0.684302		1629.63	0.747415
		1630.28	0.646203		1629.55	0.560412		1630.06	0.595732		1630.05	0.777595
		1630.7	0.650316		1629.97	0.565254		1630.48	0.66761		1630.47	0.716902
		1631.13	0.698567		1630.39	0.557253		1630.9	0.562667		1630.89	0.777373
		1631.55	0.723368		1630.81	0.576916		1631.32	0.66074		1631.31	0.772203
		1631.97	0.723343		1631.23	0.574864		1631.74	0.696601		1631.74	0.827625
		1632.39	0.726074		1631.65	0.556269		1632.16	0.627676		1632.16	0.756836
		1632.81	0.719152		1632.07	0.570369		1632.58	0.653713		1632.58	0.857684
		1633.23	0.702576		1632.49	0.588026		1633	0.725592		1633	0.807088
		1633.65	0.743928		1632.91	0.591114		1633.42	0.751622		1633.42	0.842316
		1634.07	0.72873		1633.33	0.579726		1633.85	0.600846		1633.84	0.771517
		1634.49	0.725947		1633.75	0.574462		1634.27	0.65962		1634.26	0.685582
		1634.92	0.767299		1634.16	0.567523		1634.69	0.718401		1634.68	0.887409
		1635.34	0.738308		1634.58	0.556492		1635.11	0.646209		1635.1	0.771173
		1635.76	0.775525		1635	0.539151		1635.53	0.665691		1635.52	0.87708
		1636.18	0.734118		1635.42	0.569719		1635.95	0.776861		1635.94	0.892114
		1636.6	0.736852		1635.84	0.593852		1636.37	0.714485		1636.37	0.785975
		1637.02	0.771307		1636.26	0.590654		1636.79	0.717602		1636.79	0.775767
		1637.44	0.718868		1636.68	0.609882		1637.21	0.727268		1637.21	0.856432
		1637.86	0.838844		1637.1	0.593788		1637.63	0.818785		1637.63	0.876504
		1638.28	0.773988		1637.52	0.612239		1638.05	0.710575		1638.05	0.8562
		1638.7	0.82224		1637.93	0.604342		1638.47	0.733339		1638.47	0.724828
		1639.12	0.749111		1638.35	0.583417		1638.89	0.723352		1638.89	0.861026
		1639.54	0.769773		1638.77	0.58606		1639.31	0.736292		1639.31	0.800323
		1639.96	0.823542		1639.19	0.58691		1639.73	0.788518		1639.73	0.875939
		1640.38	0.731103		1639.61	0.617377		1640.15	0.821104		1640.15	0.93641
		1640.8	0.827627		1640.03	0.635082		1640.58	0.824221		1640.57	0.754544
		1641.23	0.783464		1640.45	0.620418		1641	0.781491		1640.99	0.703948
		1641.65	0.811026		1640.87	0.62105		1641.42	0.755139		1641.41	0.850242
		1642.07	0.753067		1641.28	0.625839		1641.84	0.781177		1641.83	0.845073
		1642.49	0.791663		1641.7	0.63496		1642.26	0.744995		1642.25	0.794477
		1642.91	0.806808		1642.12	0.666824		1642.68	0.698997		1642.67	0.849899
		1643.33	0.775059		1642.54	0.639509		1643.1	0.783966		1643.09	0.885117
		1643.75	0.798482		1642.96	0.637255		1643.52	0.97372		1643.51	0.864812
		1644.17	0.823282		1643.38	0.656227		1643.94	0.822944		1643.94	0.824313
		1644.59	0.830154		1643.79	0.637508		1644.36	0.783488		1644.36	0.904968
		1645.01	0.825991		1644.21	0.65009		1644.78	0.793154		1644.78	0.743306
		1645.43	0.83424		1644.63	0.653032		1645.2	0.799546		1645.2	0.904746
		1645.85	0.84387		1645.05	0.676411		1645.62	0.812479		1645.62	0.813752
		1646.27	0.774879		1645.47	0.648924		1646.04	0.874534		1646.04	0.793447
		1646.69	0.850714		1645.89	0.654922		1646.46	0.785964		1646.45	0.722658
		1647.11	0.881034		1646.3	0.658144		1646.88	0.86439		1646.88	0.884097
		1647.53	0.900317		1646.72	0.69323		1647.3	0.713614		1647.3	0.90417
		1647.95	0.835464		1647.14	0.684576		1647.72	0.896813		1647.72	0.808138
		1648.37	0.904405		1647.56	0.684903		1648.14	0.909753		1648.14	0.802979
		1648.79	0.871274		1647.98	0.674913		1648.56	0.804817		1648.56	0.8281
		1649.21	0.871249		1648.4	0.683476		1648.98	0.879963		1648.98	0.661389
		1649.63	0.893293		1648.81	0.684713		1649.4	0.791399		1649.39	0.878362
		1650.05	0.878093		1649.23	0.697123		1649.82	0.755218		1649.81	0.827756
		1650.47	0.867034		1649.65	0.73033		1650.24	0.840193		1650.23	0.842791
		1650.89	0.832526		1650.07	0.723899		1650.66	0.915345		1650.65	0.77705
		1651.31	0.894568		1650.48	0.69915		1651.08	0.826775		1651.07	0.862752
		1651.73	0.898681		1650.9	0.712579		1651.49	0.951042		1651.49	0.882835
		1652.15	0.893136		1651.32	0.726507		1651.91	0.931239		1651.91	0.857482
		1652.57	0.857249		1651.74	0.721734		1652.33	0.875412		1652.33	0.902797
		1652.99	0.899983		1652.15	0.74425		1652.75	0.875255		1652.75	0.852201
		1653.41	0.880645		1652.57	0.741387		1653.17	0.947126		1653.17	0.831896
		1653.82	0.950965		1652.99	0.751976		1653.59	0.930597		1653.59	0.826737
		1654.24	0.913699		1653.41	0.755484		1654.01	0.891148		1654.01	0.771082
		1654.66	0.865395		1653.83	0.737696		1654.43	0.894259		1654.43	0.856795
		1655.08	0.873647		1654.24	0.770768		1654.85	0.815518		1654.85	0.897072
		1655.5	0.903964		1654.66	0.767568		1655.27	0.861201		1655.27	0.856563
		1655.92	0.846008		1655.08	0.766351		1655.69	0.926524		1655.69	0.957421
		1656.34	0.975639		1655.5	0.768944		1656.11	0.919818		1656.11	0.851292
		1656.76	0.898369		1655.91	0.772104		1656.53	0.867265		1656.53	0.947092
		1657.18	0.924552		1656.33	0.776207		1656.95	0.912949		1656.95	0.709703
		1657.6	0.965906		1656.75	0.796234		1657.37	0.880048		1657.37	0.830755
		1658.02	0.947947		1657.16	0.789209		1657.78	0.847141		1657.79	0.770053
		1658.44	0.881716		1657.58	0.80405		1658.2	0.846984		1658.2	0.835571
		1658.86	0.957553		1658	0.805755		1658.62	0.866466		1658.62	0.810218
		1659.28	0.92856		1658.42	0.810063		1659.04	0.85976		1659.04	0.895921
		1659.69	0.953363		1658.83	0.826516		1659.46	0.898895		1659.46	0.840277
		1660.11	0.940924		1659.25	0.832266		1659.88	0.944572		1659.88	0.89065
		1660.53	0.943655		1659.67	0.819663		1660.3	0.937866		1660.3	0.759269
		1660.95	0.916044		1660.09	0.842698		1660.72	0.957355		1660.72	0.819739
		1661.37	0.899465		1660.5	0.849346		1661.14	0.944094		1661.14	0.870113
		1661.79	0.957371		1660.92	0.843184		1661.55	0.891548		1661.56	0.890196
		1662.21	0.913208		1661.34	0.846454		1661.97	0.976517		1661.97	0.955705
		1662.63	0.972491		1661.75	0.869449		1662.39	0.878129		1662.39	0.859673
		1663.05	0.918673		1662.17	0.899711		1662.81	0.979476		1662.81	0.819174
		1663.46	0.948993		1662.59	0.89984		1663.23	0.940021		1663.23	0.930119
		1663.88	1		1663	0.883994		1663.65	0.985704		1663.65	0.707876
		1664.3	0.979285		1663.42	0.895061		1664.07	0.975724		1664.07	0.945042
		1664.72	0.929605		1663.84	0.876828		1664.49	0.965737		1664.49	0.864146
		1665.14	0.962681		1664.26	0.876152		1664.9	0.988501		1664.91	0.848889
		1665.56	0.928174		1664.67	0.905068		1665.32	0.952319		1665.32	0.823536
		1665.98	0.970905		1665.09	0.896536		1665.74	0.994728		1665.74	0.843609
		1666.4	0.947432		1665.51	0.894027		1666.16	0.9782		1666.16	1
		1666.81	0.91982		1665.92	0.921207		1666.58	0.86016		1666.58	0.848435
		1667.23	0.894965		1666.34	0.946845		1667	0.981153		1667	0.833168
		1667.65	0.918389		1666.76	0.947649		1667.42	0.889315		1667.42	0.863348
		1668.07	0.939054		1667.17	0.94259		1667.83	0.931717		1667.84	0.843043
		1668.49	0.933509		1667.49	0.94959		1668.25	0.90864		1668.25	0.913601
		1668.91	0.966587		1667.91	0.960573		1668.67	0.908476		1668.67	0.893296
		1669.32	0.870011		1668.33	0.918134		1669.09	1		1669.09	0.822506
		1669.74	0.930673		1668.75	0.928179		1669.51	0.970374		1669.51	0.852686
		1670.16	0.955476		1669.18	0.962476		1669.93	0.980033		1669.93	0.887904
		1670.58	0.89752		1669.6	0.941976		1670.34	0.956956		1670.35	0.807017
		1671	0.929216		1670.02	0.947156		1670.76	0.986267		1670.76	0.8271
		1671.41	0.919536		1670.44	0.966523		1671.18	0.881325		1671.18	0.821931
		1671.83	0.907098		1670.86	0.98615		1671.6	0.884442		1671.6	0.78648
		1672.25	0.915346		1671.28	0.947457		1672.02	0.887553		1672.02	0.6854
		1672.67	0.900149		1671.7	0.961825		1672.43	0.880847		1672.44	0.786248
		1673.09	0.890466		1672.13	0.967211		1672.85	0.985469		1672.86	0.740701
		1673.51	0.843544		1672.55	1		1673.27	0.867429		1673.27	0.725444
		1673.92	0.918003		1672.97	0.977603		1673.69	0.87382		1673.69	0.725323
		1674.34	0.865561		1673.39	0.982396		1674.11	0.912949		1674.11	0.740357
		1674.76	0.883467		1673.81	0.959685		1674.52	0.916066		1674.53	0.836167
		1675.18	0.917923		1674.23	0.965089		1674.94	0.873342		1674.94	0.760319
		1675.6	0.883415		1674.65	0.962718		1675.36	0.974683		1675.36	0.65419
		1676.01	0.884769		1675.07	0.972667		1675.78	0.794438		1675.78	0.795436
		1676.43	0.897156		1675.5	0.921814		1676.19	0.827024		1676.2	0.684249
		1676.85	0.848855		1675.92	0.952926		1676.61	0.879249		1676.62	0.694235
		1677.27	0.919175		1676.34	0.959506		1677.03	0.872543		1677.03	0.663833
		1677.69	0.821216		1676.76	0.945087		1677.45	0.924769		1677.45	0.719255
		1678.1	0.866709		1677.18	0.908633		1677.87	0.842754		1677.87	0.769618
		1678.52	0.912201		1677.6	0.918536		1678.28	0.80003		1678.29	0.764459
		1678.94	0.847346		1678.02	0.924478		1678.7	0.754026		1678.7	0.633088
		1679.35	0.862493		1678.44	0.915432		1679.12	0.884842		1679.12	0.764227
		1679.77	0.827986		1678.87	0.841544		1679.54	0.809375		1679.54	0.68334
		1680.19	0.792096		1679.29	0.868983		1679.95	0.910716		1679.96	0.698374
		1680.61	0.776899		1679.71	0.86696		1680.37	0.841797		1680.37	0.637672
		1681.03	0.818253		1680.13	0.789801		1680.79	0.871103		1680.79	0.723384
		1681.44	0.786501		1680.55	0.801533		1681.21	0.910238		1681.21	0.612207
		1681.86	0.756132		1680.97	0.796737		1681.62	0.772558		1681.63	0.637328
		1682.28	0.772656		1681.39	0.765438		1682.04	0.824784		1682.04	0.687702
		1682.7	0.816769		1681.81	0.784023		1682.46	0.798432		1682.46	0.637106
		1683.11	0.747779		1682.23	0.786133		1682.88	0.77208		1682.88	0.68747
		1683.53	0.767061		1682.65	0.773928		1683.29	0.78174		1683.3	0.581341
		1683.95	0.731174		1683.07	0.760779		1683.71	0.768485		1683.71	0.692296
		1684.36	0.720115		1683.49	0.73929		1684.13	0.843631		1684.13	0.606351
		1684.78	0.750432		1683.91	0.76605		1684.54	0.712501		1684.55	0.616337
		1685.2	0.76558		1684.34	0.687819		1684.96	0.80075		1684.97	0.651565
		1685.62	0.761417		1684.76	0.720302		1685.38	0.764569		1685.38	0.469709
		1686.03	0.753114		1685.18	0.69662		1685.8	0.751315		1685.8	0.605897
		1686.45	0.693778		1685.6	0.68812		1686.21	0.744609		1686.22	0.550252
		1686.87	0.678578		1686.02	0.730206		1686.63	0.714976		1686.63	0.499657
		1687.28	0.693726		1686.44	0.677853		1687.05	0.711545		1687.05	0.575263
		1687.7	0.71577		1686.86	0.684812		1687.46	0.708107		1687.47	0.585248
		1688.12	0.685398		1687.28	0.683645		1687.88	0.750516		1687.88	0.580089
		1688.54	0.689511		1687.7	0.648792		1688.3	0.694695		1688.3	0.509289
		1688.95	0.664658		1688.12	0.626878		1688.71	0.704354		1688.72	0.478887
		1689.37	0.609458		1688.54	0.617835		1689.13	0.599418		1689.13	0.524212
		1689.79	0.613571		1688.96	0.626807		1689.55	0.651651		1689.55	0.438267
		1690.2	0.64665		1689.38	0.599996		1689.96	0.589275		1689.97	0.579513
		1690.62	0.632829		1689.8	0.605151		1690.38	0.618586		1690.39	0.533966
		1691.04	0.623149		1690.22	0.55064		1690.8	0.641343		1690.8	0.488409
		1691.45	0.618984		1690.64	0.56983		1691.21	0.637912		1691.22	0.574122
		1691.87	0.594131		1691.06	0.569304		1691.63	0.650852		1691.63	0.316539
		1692.29	0.558244		1691.48	0.581811		1692.05	0.539361		1692.05	0.503211
		1692.7	0.614769		1691.9	0.549917		1692.46	0.50646		1692.47	0.366791
		1693.12	0.565088		1692.32	0.564832		1692.88	0.607807		1692.88	0.417165
		1693.54	0.581615		1692.74	0.526346		1693.3	0.506139		1693.3	0.507926
		1693.95	0.55676		1693.16	0.502947		1693.71	0.532177		1693.72	0.427029
		1694.37	0.553977		1693.58	0.506979		1694.13	0.581128		1694.13	0.447112
		1694.79	0.563607		1694	0.476899		1694.55	0.522033		1694.55	0.376323
		1695.2	0.571855		1694.42	0.494296		1694.96	0.531699		1694.97	0.366105
		1695.62	0.505623		1694.84	0.495308		1695.38	0.50534		1695.38	0.497254
		1696.03	0.522148		1695.26	0.463561		1695.79	0.564121		1695.8	0.466852
		1696.45	0.533157		1695.68	0.469548		1696.21	0.518117		1696.22	0.406149
		1696.87	0.47796		1696.1	0.452754		1696.63	0.432827		1696.63	0.46662
		1697.28	0.447587		1696.52	0.455959		1697.04	0.547272		1697.05	0.355442
		1697.7	0.47239		1696.94	0.410811		1697.46	0.403037		1697.46	0.345224
		1698.12	0.457193		1697.36	0.384242		1697.87	0.474915		1697.88	0.415792
		1698.53	0.462683		1697.78	0.428692		1698.29	0.478033		1698.3	0.314711
		1698.95	0.433692		1698.2	0.398911		1698.71	0.418931		1698.71	0.375172
		1699.36	0.430909		1698.62	0.377483		1699.12	0.405676		1699.13	0.334673
		1699.78	0.426743		1699.04	0.367481		1699.54	0.385867		1699.55	0.349707
		1700.2	0.446029		1699.46	0.374801		1699.96	0.405355		1699.96	0.455614
		1700.61	0.434969		1699.88	0.323827		1700.37	0.39865		1700.38	0.36462
		1701.03	0.350804		1700.29	0.347661		1700.79	0.395212		1700.79	0.389752
		1701.44	0.397676		1700.71	0.343535		1701.2	0.313196		1701.21	0.364398
		1701.86	0.345234		1701.13	0.335021		1701.62	0.450561		1701.63	0.359229
		1702.28	0.394865		1701.55	0.319256		1702.04	0.371813		1702.04	0.38436
		1702.69	0.381047		1701.97	0.331257		1702.45	0.397851		1702.46	0.353958
		1703.11	0.369984		1702.39	0.326255		1702.87	0.371492		1702.87	0.273061
		1703.52	0.34927		1702.81	0.323205		1703.28	0.351689		1703.29	0.459744
		1703.94	0.36028		1703.23	0.292515		1703.7	0.394098		1703.7	0.262742
		1704.35	0.300942		1703.65	0.299171		1704.11	0.253138		1704.12	0.353494
		1704.77	0.320227		1704.07	0.292852		1704.53	0.361034		1704.54	0.242316
		1705.19	0.347789		1704.49	0.270546		1704.95	0.360877		1704.95	0.312884
		1705.6	0.345002		1704.91	0.288544		1705.36	0.344342		1705.37	0.373344
		1706.02	0.293943		1705.32	0.27456		1705.78	0.390025		1705.78	0.241973
		1706.43	0.307708		1705.74	0.241576		1706.19	0.29818		1706.2	0.231765
		1706.85	0.302166		1706.16	0.246529		1706.61	0.225988		1706.61	0.201353
		1707.26	0.293866		1706.58	0.217555		1707.02	0.30114		1707.03	0.256775
		1707.68	0.288321		1707	0.265757		1707.44	0.251861		1707.45	0.216276
		1708.1	0.308986		1707.42	0.227064		1707.85	0.274625		1707.86	0.26665
		1708.51	0.23034		1707.84	0.231696		1708.27	0.28429		1708.28	0.352353
		1708.93	0.273071		1708.26	0.227947		1708.68	0.261206		1708.69	0.246224
		1709.34	0.289598		1708.68	0.192626		1709.1	0.32981		1709.11	0.32184
		1709.76	0.273021		1709.09	0.20733		1709.51	0.28708		1709.52	0.271234
		1710.17	0.27989		1709.51	0.234013		1709.93	0.224711		1709.94	0.210541
		1710.59	0.27159		1709.93	0.199997		1710.34	0.263846		1710.35	0.255866
		1711	0.282599		1710.35	0.149334		1710.76	0.20147		1710.77	0.286036
		1711.42	0.274296		1710.77	0.199532		1711.17	0.279896		1711.18	0.321264
		1711.83	0.232892		1711.19	0.184189		1711.59	0.269916		1711.6	0.270668
		1712.25	0.272864		1711.61	0.204753		1712	0.18462		1712.01	0.179675
		1712.66	0.221805		1712.02	0.172776		1712.42	0.177914		1712.43	0.139176
		1713.08	0.257642		1712.44	0.173064		1712.84	0.167927		1712.84	0.18955
		1713.49	0.195545		1712.86	0.189438		1713.25	0.161221		1713.26	0.255059
		1713.91	0.238279		1713.28	0.170904		1713.66	0.210179		1713.67	0.153978
		1714.32	0.194116		1713.7	0.205436		1714.08	0.134706		1714.09	0.269982
		1714.74	0.234089		1714.12	0.16479		1714.49	0.232779		1714.5	0.189085
		1715.15	0.214754		1714.54	0.17788		1714.91	0.154031		1714.92	0.26975
		1715.57	0.210588		1714.95	0.132175		1715.33	0.216086		1715.33	0.229251
		1715.98	0.234012		1715.37	0.166811		1715.74	0.137345		1715.75	0.203897
		1716.4	0.196745		1715.79	0.200399		1716.15	0.169925		1716.16	0.259309
		1716.81	0.196718		1716.21	0.14731		1716.57	0.176316		1716.58	0.138035
		1717.23	0.155314		1716.63	0.145914		1716.98	0.163062		1716.99	0.102585
		1717.64	0.19253		1717.04	0.165619		1717.4	0.162898		1717.41	0.157997
		1718.06	0.200778		1717.46	0.146417		1717.81	0.156192		1717.82	0.223516
		1718.47	0.170409		1717.88	0.162037		1718.23	0.172407		1718.24	0.198162
		1718.89	0.200729		1718.3	0.160279		1718.64	0.110031		1718.65	0.157653
		1719.3	0.18277		1718.72	0.149531		1719.06	0.227749		1719.07	0.0868639
		1719.72	0.175849		1719.14	0.146025		1719.47	0.142453		1719.48	0.22811
		1720.13	0.138582		1719.55	0.156988		1719.89	0.148844		1719.89	0.217892
		1720.54	0.207521		1719.97	0.14388		1720.3	0.122493		1720.31	0.131957
		1720.96	0.214392		1720.39	0.158994		1720.71	0.063391		1720.72	0.106603
		1721.37	0.141261		1720.81	0.157097		1721.13	0.109074		1721.14	0.187258
		1721.79	0.149512		1721.23	0.135709		1721.54	0.115459		1721.55	0.237631
		1722.2	0.127418		1721.64	0.158724		1721.96	0.115302		1721.97	0.232472
		1722.62	0.230839		1722.06	0.140609		1722.37	0.131517		1722.38	0.13643
		1723.03	0.177021		1722.48	0.151385		1722.79	0.0724151		1722.8	0.186803
		1723.45	0.171479		1722.9	0.156791		1723.2	0.124647		1723.21	0.191741
		1723.86	0.148003		1723.31	0.123726		1723.61	0.189977		1723.63	0.15629
		1724.27	0.167289		1723.73	0.125095		1724.03	0.114503		1724.04	0.337914
		1724.69	0.152089		1724.15	0.134325		1724.44	0.137266		1724.45	0.0247981
		1725.1	0.128616		1724.57	0.150156		1724.86	0.143651		1724.87	0.160996
		1725.52	0.19066		1724.99	0.132757		1725.27	0.0747333		1725.28	0.24165
		1725.93	0.168563		1725.4	0.11592		1725.69	0.15316		1725.7	0.201151
		1726.35	0.140952		1725.82	0.112373		1726.1	0.123527		1726.11	0.155604
		1726.76	0.1561		1726.24	0.114354		1726.51	0.159388		1726.52	0.23121
		1727.17	0.121589		1726.66	0.145425		1726.93	0.152682		1726.94	0.109935
		1727.59	0.0884609		1727.07	0.139815		1727.34	0.090306		1727.35	0.175454
		1728	0.154643		1727.49	0.147507		1727.76	0.142538		1727.76	0.114752
		1728.42	0.0580636		1727.91	0.12855		1728.17	0.0867108		1728.18	0.160077
		1728.83	0.13528		1728.32	0.108205		1728.58	0.132394		1728.59	0.190256
		1729.24	0.14077		1728.74	0.131141		1729	0.0929451		1729.01	0.114408
		1729.66	0.1504		1729.16	0.12978		1729.41	0.105879		1729.42	0.129443
		1730.07	0.154514		1729.58	0.112095		1729.82	0.118819		1729.83	0.144477
		1730.48	0.129658		1729.99	0.073994		1730.24	0.0957414		1730.25	0.114065
		1730.9	0.124116		1730.41	0.116365		1730.65	0.0595601		1730.66	0.0836632
		1731.31	0.115815		1730.83	0.119079		1731.06	0.128164		1731.08	0.184521
		1731.72	0.119926		1731.25	0.101956		1731.48	0.114903		1731.49	0.15412
		1732.14	0.133694		1731.66	0.105328		1731.89	0.111471		1731.9	0.0833199
		1732.55	0.143325		1732.08	0.12426		1732.31	0.134234		1732.32	0.194275
		1732.97	0.133642		1732.5	0.120018		1732.72	0.0915044		1732.73	0.0629039
		1733.38	0.144651		1732.91	0.0920454		1733.13	0.0782499		1733.14	0.0627827
		1733.79	0.134971		1733.33	0.122026		1733.55	0.0453429		1733.56	0.163641
		1734.21	0.157013		1733.75	0.127311		1733.96	0.0812034		1733.97	0.183724
		1734.62	0.158367		1734.17	0.141201		1734.37	0.0712232		1734.38	0.173506
		1735.03	0.115581		1734.58	0.10207		1734.79	0.123449		1734.8	0.0926191
		1735.45	0.123832		1735	0.122148		1735.2	0.110194		1735.21	0.127847
		1735.86	0.133462		1735.42	0.101031		1735.61	0.0380019		1735.62	0.163065
		1736.27	0.132056		1735.83	0.106272		1736.03	0.0574841		1736.04	0.117518
		1736.69	0.138927		1736.25	0.119145		1736.44	0.0442296		1736.45	0.142649
		1737.1	0.154075		1736.67	0.119229		1736.85	0.142296		1736.86	0.193013
		1737.51	0.0712885		1737.08	0.110926		1737.27	0.161785		1737.28	0.147466
		1737.93	0.151264		1737.5	0.123951		1737.68	0.184548		1737.69	0.137258
		1738.34	0.126411		1737.92	0.116767		1738.09	0.0763312		1738.1	0.101797
		1738.75	0.130522		1738.33	0.0863132		1738.51	0.0598024		1738.52	0.207704
		1739.17	0.120842		1738.75	0.105425		1738.92	0.0236276		1738.93	0.106624
		1739.58	0.100127		1739.17	0.0942891		1739.33	0.0954991		1739.34	0.131755
		1739.99	0.130444		1739.58	0.0980051		1739.74	0.118262		1739.76	0.202312
		1740.41	0.0986954		1740	0.100808		1740.16	0.13447		1740.17	0.0860864
		1740.82	0.106944		1740.41	0.116611		1740.57	0.0557291		1740.58	0.181896
		1741.23	0.148298		1740.83	0.141881		1740.98	0.0686692		1741	0.13129
		1741.64	0.156549		1741.25	0.10265		1741.4	0.11762		1741.41	0.131179
		1742.06	0.117901		1741.67	0.090649		1741.81	0.055251		1741.82	0.115923
		1742.47	0.177187		1742.08	0.10165		1742.22	0.0419966		1742.23	0.161238
		1742.88	0.126127		1742.5	0.116932		1742.63	0.0778505		1742.65	0.171224
		1743.3	0.119203		1742.91	0.105751		1743.05	0.146454		1743.06	0.110531
		1743.71	0.146765		1743.33	0.0632709		1743.46	0.113547		1743.47	0.221476
		1744.12	0.103981		1743.75	0.108495		1743.87	0.0708238		1743.89	0.0446688
		1744.53	0.148091		1744.16	0.0983846		1744.28	0.139428		1744.3	0.160672
		1744.95	0.138411		1744.58	0.0907249		1744.7	0.0541312		1744.71	0.0999697
		1745.36	0.10528		1744.99	0.0867837		1745.11	0.0703457		1745.12	0.170537
		1745.77	0.160428		1745.41	0.107		1745.52	0.0931088		1745.54	0.114893
		1746.18	0.123162		1745.83	0.11957		1745.94	0.0438302		1745.95	0.0491519
		1746.6	0.160376		1746.24	0.138848		1746.35	0.0665933		1746.36	0.200485
		1747.01	0.136902		1746.66	0.122763		1746.76	0.11227		1746.77	0.0287258
		1747.42	0.15205		1747.08	0.105432		1747.17	0.0924671		1747.19	0.0286147
		1747.83	0.167195		1747.49	0.116831		1747.59	0.111884		1747.6	0.154645
		1748.25	0.150618		1747.91	0.117928		1748	0.0599202		1748.01	0.109259
		1748.66	0.103697		1748.32	0.110524		1748.41	0.046705		1748.42	0
		1749.07	0.174014		1748.74	0.0754055		1748.82	0.0533978		1748.84	0.131058
		1749.49	0.194679		1749.15	0.111468		1749.23	0.098518		1749.25	0.152635
		1749.9	0.144996		1749.57	0.0945269		1749.65	0.117941		1749.66	0.13747
		1750.31	0.180834		1749.99	0.104284		1750.06	0.11282		1750.07	0.178453
		1750.72	0.197361		1750.4	0.104279		1750.47	0.0730634		1750.48	0.218952
		1751.13	0.144919		1750.82	0.102498		1750.88	0.115309		1750.9	0.0920234
		1751.55	0.177998		1751.23	0.109889		1751.3	0.105113		1751.31	0.092296
		1751.96	0.227628		1751.65	0.101547		1751.71	0.028061		1751.72	0.130735
		1752.37	0.191738		1752.06	0.112062		1752.12	0.10802		1752.13	0.0643679
		1752.78	0.125507		1752.48	0.0918152		1752.53	0.0781583		1752.55	0.139721
		1753.19	0.158585		1752.89	0.139544		1752.94	0.104589		1752.96	0.0886208
		1753.61	0.129592		1753.31	0.108425		1753.36	0.113292		1753.37	0.104614
		1754.02	0.194395		1753.73	0.104504		1753.77	0.14056		1753.78	0.231937
		1754.43	0.180574		1754.14	0.115892		1754.18	0.0709875		1754.19	0.0499899
		1754.84	0.141929		1754.56	0.105781		1754.59	0.0407851		1754.61	0.150071
		1755.25	0.162417		1754.97	0.0939097		1755	0.127712		1755.02	0.161692
		1755.67	0.117484		1755.39	0.070197		1755.42	0.0999718		1755.43	0.166731
		1756.08	0.196765		1755.8	0.114855		1755.83	0.125492		1755.84	0.0412964
		1756.49	0.126913		1756.22	0.090525		1756.24	0.17113		1756.25	0.162651
		1756.9	0.143443		1756.63	0.119016		1756.65	0.0825328		1756.67	0.102726
		1757.31	0.116933		1757.05	0.09052		1757.06	0		1757.08	0.193932
		1757.72	0.157032		1757.46	0.0911625		1757.47	0.0840848		1757.49	0.106058
		1758.14	0.168555		1757.88	0.115571		1757.89	0.0799919		1757.9	0.170073
		1758.55	0.155954		1758.29	0.12577		1758.3	0.11578		1758.31	0.159168
		1758.96	0.106643		1758.71	0.0855948		1758.71	0.0754209		1758.72	0.10417
		1759.37	0.183377		1759.12	0.103993		1759.12	0.0656307		1759.14	0.207169
		1759.78	0.148072		1759.54	0.120534		1759.53	0.043601		1759.55	0.0568962
		1760.19	0.146544		1759.95	0.0867888		1759.94	0.129146		1759.96	0.142579
		1760.61	0.14773		1760.37	0.0773331		1760.36	0.146788		1760.37	0.158128
		1761.02	0.200006		1760.78	0.109854		1760.77	0.124038		1760.78	0.059481
		1761.43	0.112618		1761.2	0.0862981		1761.18	0.121478		1761.19	0.163611
		1761.84	0.165978		1761.61	0.112902		1761.59	0.0899524		1761.6	0.0846426
		1762.25	0.193429		1762.03	0.100542		1762	0.133763		1762.02	0.0898425
		1762.66	0.187441		1762.44	0.0999605		1762.41	0.173147		1762.43	0.174293
		1763.08	0.146017		1762.86	0.111152		1762.82	0.123337		1762.84	0.157684
		1763.49	0.140323		1763.27	0.127033		1763.23	0.148052		1763.25	0.120093
		1763.9	0.156428		1763.69	0.122879		1763.65	0.176873		1763.66	0.154422
		1764.31	0.20015		1764.1	0.124571		1764.06	0.0813998		1764.07	0.0475969
		1764.72	0.168527		1764.52	0.123891		1764.47	0.0851915		1764.48	0.117468
		1765.13	0.182952		1764.93	0.105025		1764.88	0.0914848		1764.9	0.158088
		1765.54	0.187427		1765.35	0.10036		1765.29	0.0737445		1765.31	0.132987
		1765.95	0.181871		1765.76	0.0929358		1765.7	0.145413		1765.72	0.110016
		1766.36	0.193896		1766.18	0.124999		1766.11	0.0636333		1766.13	0.136692
		1766.77	0.212304		1766.59	0.109692		1766.52	0.14375		1766.54	0.100384
		1767.19	0.18333		1767.01	0.0961636		1766.93	0.106049		1766.95	0.170638
		1767.6	0.172503		1767.42	0.117675		1767.34	0.0861542		1767.36	0.145224
		1768.01	0.159989		1767.83	0.104916		1767.76	0.135439		1767.77	0.162419
		1768.42	0.200381		1768.25	0.0690182		1768.17	0.12227		1768.18	0.122284
		1768.83	0.184254		1768.66	0.138244		1768.58	0.0730634		1768.59	0.163772
		1769.24	0.194345		1769.08	0.107845		1768.99	0.102369		1769	0.118296
		1769.65	0.174897		1769.49	0.106153		1769.4	0.0845563		1769.42	0.122284
		1770.06	0.209311		1769.91	0.102305		1769.81	0.143501		1769.83	0.127312
		1770.47	0.217667		1770.32	0.102784		1770.22	0.142152		1770.24	0.101161
		1770.88	0.167863		1770.74	0.108146		1770.63	0.0861345		1770.65	0.0761813
		1771.29	0.189065		1771.15	0.125879		1771.04	0.108904		1771.06	0.0765852
		1771.71	0.186401		1771.56	0.124404		1771.45	0.141896		1771.47	0.114429
		1772.12	0.207755		1771.98	0.10885		1771.86	0.14371		1771.88	0.12397
		1772.53	0.206894		1772.39	0.126289		1772.27	0.104196		1772.29	0.165357
		1772.94	0.22165		1772.81	0.102245		1772.68	0.161352		1772.7	0.116266
		1773.35	0.204354		1773.22	0.0914812		1773.1	0.150868		1773.11	0.131826
		1773.76	0.193537		1773.63	0.1144		1773.51	0.203159		1773.52	0.15621
		1774.17	0.223336		1774.05	0.0892881		1773.92	0.166421		1773.93	0.122153
		1774.58	0.210133		1774.46	0.115432		1774.33	0.162839		1774.34	0.183239
		1774.99	0.229791		1774.88	0.115123		1774.74	0.143645		1774.75	0.153251
		1775.4	0.212994		1775.29	0.116707		1775.15	0.088826		1775.17	0.151484
		1775.81	0.198403		1775.7	0.120645		1775.56	0.135734		1775.58	0.104342
		1776.22	0.209242		1776.12	0.114658		1775.97	0.194855		1775.99	0.0730412
		1776.63	0.229046		1776.53	0.106214		1776.38	0.0957807		1776.4	0.139176
		1777.04	0.200983		1776.95	0.139319		1776.79	0.154987		1776.8	0.188166
		1777.45	0.217468		1777.36	0.106381		1777.2	0.162813		1777.22	0.159653
		1777.86	0.203145		1777.77	0.12382		1777.61	0.0607847		1777.63	0.166125
		1778.27	0.229899		1778.19	0.105531		1778.02	0.150855		1778.04	0.182714
		1778.68	0.15952		1778.6	0.138841		1778.43	0.161942		1778.45	0.170335
		1779.09	0.201559		1779.01	0.117954		1778.84	0.178379		1778.86	0.154443
		1779.5	0.23333		1779.43	0.120789		1779.25	0.204993		1779.27	0.0807351
		1779.91	0.211311		1779.84	0.133936		1779.66	0.192445		1779.68	0.112853
		1780.32	0.194351		1780.26	0.122649		1780.07	0.180638		1780.09	0.163267
		1780.73	0.190687		1780.67	0.114648		1780.48	0.146402		1780.5	0.152605
		1781.14	0.219457		1781.08	0.110572		1780.89	0.153854		1780.91	0.201202
		1781.55	0.216696		1781.49	0.139347		1781.3	0.176637		1781.32	0.181634
		1781.96	0.195256		1781.91	0.118609		1781.71	0.198942		1781.73	0.250464
		1782.37	0.189201		1782.32	0.0939653		1782.12	0.171653		1782.14	0.175606
		1782.78	0.192012		1782.74	0.144264		1782.53	0.160802		1782.55	0.212813
		1783.19	0.243416		1783.15	0.131222		1782.94	0.195942		1782.96	0.156442
		1783.6	0.20855		1783.56	0.118723		1783.35	0.180651		1783.37	0.175828
		1784.01	0.207987		1783.97	0.143599		1783.76	0.13244		1783.78	0.176504
		1784.42	0.22058		1784.39	0.111587		1784.17	0.136343		1784.19	0.190145
		1784.83	0.194704		1784.8	0.128004		1784.58	0.19295		1784.59	0.1552
		1785.24	0.18826		1785.21	0.137672		1784.99	0.197331		1785	0.161066
		1785.65	0.224649		1785.63	0.125608		1785.4	0.136363		1785.42	0.206159
		1786.06	0.207807		1786.04	0.12101		1785.81	0.148674		1785.82	0.13954
		1786.47	0.274277		1786.45	0.129496		1786.21	0.148039		1786.23	0.144992
		1786.88	0.249165		1786.87	0.105025		1786.62	0.135551		1786.64	0.141468
		1787.29	0.23599		1787.28	0.126873		1787.03	0.194882		1787.05	0.167306
		1787.7	0.207899		1787.69	0.114121		1787.44	0.181568		1787.46	0.199202
		1788.11	0.237239		1788.11	0.112247		1787.85	0.161837		1787.87	0.196082
		1788.52	0.201967		1788.52	0.140814		1788.26	0.193696		1788.28	0.200151
		1788.93	0.240528		1788.93	0.104193		1788.67	0.201397		1788.69	0.169921
		1789.34	0.245645		1789.34	0.141009		1789.08	0.124955		1789.1	0.0997173
		1789.75	0.24165		1789.76	0.138922		1789.49	0.144404		1789.51	0.0898526
		1790.16	0.249435		1790.17	0.139081		1789.9	0.188438		1789.92	0.102767
		1790.57	0.230403		1790.58	0.126023		1790.31	0.190029		1790.33	0.127322
		1790.97	0.215129		1791	0.144383		1790.72	0.185091		1790.74	0.157017
		1791.38	0.231981		1791.41	0.130207		1791.13	0.18684		1791.15	0.159047
		1791.79	0.244754		1791.82	0.133863		1791.53	0.14982		1791.56	0.182583
		1792.2	0.256735		1792.23	0.139956		1791.94	0.144588		1791.96	0.177938
		1792.61	0.260908		1792.65	0.0999428		1792.15	0.176905		1792.19	0.150737
		1793.02	0.224977		1793.06	0.15651		1792.56	0.225909		1792.6	0.201131
		1793.43	0.221449		1793.47	0.106922		1792.98	0.163586		1793.02	0.0798768
		1793.84	0.238252		1793.88	0.10246		1793.39	0.0979876		1793.43	0.16561
		1794.25	0.251096		1794.3	0.13688		1793.8	0.192832		1793.85	0.125131
		1794.66	0.260026		1794.71	0.146827		1794.22	0.232019		1794.26	0.210874
		1795.07	0.243256		1795.12	0.176287		1794.63	0.212262		1794.67	0.150202
		1795.47	0.225625		1795.53	0.134363		1795.05	0.199053		1795.09	0.240983
		1795.6	0.221943		1795.95	0.127804		1795.46	0.143278		1795.5	0.144972
		1796.01	0.22882		1796.36	0.140515		1795.87	0.18574		1795.92	0.230705
		1796.43	0.272936		1796.77	0.154115		1796.29	0.175805		1796.33	0.185178
		1796.84	0.235672		1797.18	0.150297		1796.7	0.110207		1796.74	0.200232
		1797.26	0.250823		1797.6	0.143419		1797.12	0.162485		1797.16	0.250626
		1797.67	0.265973		1798.01	0.132491		1797.53	0.201673		1797.57	0.179857
		1798.08	0.192847		1798.42	0.124543		1797.94	0.214659		1797.99	0.19996
		1798.5	0.216274		1798.83	0.135127		1798.36	0.204724		1798.4	0.0787056
		1798.91	0.268668		1799.24	0.138674		1798.77	0.188241		1798.81	0.0533724
		1799.32	0.265888		1799.66	0.16314		1799.19	0.155393		1799.23	0.179493
		1799.74	0.268624		1800.07	0.16333		1799.6	0.122539		1799.64	0.169315
		1800.15	0.274119		1800.48	0.149286		1800.01	0.214108		1800.05	0.128837

## Sheet: Supplementary Figure 6
Suppl. Fig. 6		hnRNPA1-A-LCD 200mM NaCl			hnRNPA1-B-LCD 200mM NaCl
Comparison	Time [h]	ThT fluo [-] 1	ThT fluo [-] 2	ThT fluo [-] 3	ThT fluo [-] 1	ThT fluo [-] 2	ThT fluo [-] 3
aggregation	0	0	0	0	0	0	0
A-LCD vs. B-LCD	0.166667	0.0556232	0.0299184	0.0279694	0.0171419	0.00894528	0.0118922
	0.333333	0.0874037	0.0445128	0.0495586	0.0170093	0.011187	0.0116033
	0.5	0.102903	0.0535039	0.0576452	0.018634	0.0110347	0.0123495
	0.666667	0.119677	0.0647625	0.0668076	0.0168435	0.00979411	0.0117477
	0.833333	0.133496	0.0712517	0.0741524	0.0186671	0.0112959	0.0121329
	1	0.143288	0.0803211	0.0845018	0.0182029	0.0110782	0.0118922
	1.16667	0.156469	0.0840218	0.0925514	0.0193634	0.0103165	0.0132403
	1.33333	0.171563	0.0888431	0.100415	0.0221817	0.0112523	0.0117959
	1.5	0.18121	0.0953064	0.108057	0.0235411	0.0123188	0.0134088
	1.66667	0.190654	0.106513	0.110134	0.0212202	0.0143429	0.0155031
	1.83333	0.198621	0.11136	0.12041	0.0248674	0.0123406	0.0160327
	2	0.207109	0.11884	0.126901	0.0262268	0.0148	0.0175012
	2.16667	0.216785	0.122176	0.130982	0.0218501	0.0156706	0.0173808
	2.33333	0.2251	0.126241	0.13458	0.0272215	0.0169112	0.0153828
	2.5	0.236427	0.130854	0.145374	0.0255968	0.0174117	0.0188493
	2.66667	0.245814	0.137969	0.147563	0.0305703	0.0171941	0.0179345
	2.83333	0.249203	0.145188	0.156577	0.0293103	0.01813	0.01974
	3	0.256388	0.147455	0.159211	0.0299072	0.0180212	0.021064
	3.16667	0.26224	0.155013	0.159841	0.0312334	0.0176947	0.0193067
	3.33333	0.271945	0.161346	0.166741	0.0324934	0.0198059	0.0224362
	3.5	0.273336	0.162988	0.173344	0.0328581	0.0213947	0.0225084
	3.66667	0.285387	0.169295	0.177795	0.0367706	0.0198712	0.0240491
	3.83333	0.287444	0.172839	0.175681	0.0359416	0.0224394	0.022027
	4	0.289878	0.174741	0.181987	0.0365053	0.02331	0.025012
	4.16667	0.30022	0.182846	0.186957	0.0386936	0.0240935	0.0244584
	4.33333	0.305087	0.189935	0.193375	0.0400531	0.0247247	0.0257102
	4.5	0.315922	0.18699	0.192485	0.0377984	0.025247	0.027299
	4.66667	0.319109	0.193506	0.199458	0.0400862	0.0260959	0.0270342
	4.83333	0.313749	0.195773	0.207434	0.0416777	0.0268141	0.0270823
	5	0.332493	0.199239	0.209474	0.0446286	0.0272929	0.0286712
	5.16667	0.330118	0.204399	0.213295	0.0405836	0.0298394	0.0298267
	5.33333	0.339098	0.208673	0.216299	0.0447613	0.028207	0.0310785
	5.5	0.341474	0.212426	0.217449	0.0426061	0.0306447	0.029947
	5.66667	0.345414	0.214302	0.221864	0.0443634	0.0293823	0.032908
	5.83333	0.352338	0.223189	0.231768	0.0480438	0.03145	0.032884
	6	0.355032	0.223372	0.230284	0.0463196	0.02997	0.0313433
	6.16667	0.359407	0.226994	0.236034	0.0462533	0.0313847	0.0347376
	6.33333	0.36045	0.231373	0.2403	0.0494363	0.033757	0.0354117
	6.5	0.365548	0.234682	0.247125	0.0475464	0.0315153	0.0350024
	6.66667	0.374471	0.233901	0.249017	0.0513926	0.0331911	0.0331969
	6.83333	0.376615	0.243335	0.254767	0.0517241	0.0345188	0.0353154
	7	0.376441	0.247948	0.253097	0.0529178	0.0361511	0.0372171
	7.16667	0.3838	0.248808	0.255175	0.0528183	0.0374788	0.0342561
	7.33333	0.386639	0.256313	0.259515	0.0544098	0.0354111	0.036856
	7.5	0.393997	0.253603	0.266192	0.0524867	0.0390458	0.040804
	7.66667	0.392143	0.256392	0.267379	0.0550729	0.0375005	0.0405392
	7.83333	0.405557	0.261786	0.272795	0.057626	0.0404605	0.0410448
	8	0.40489	0.264366	0.272721	0.058057	0.0402211	0.0417429
	8.16667	0.40686	0.265461	0.272721	0.0566976	0.04107	0.0402263
	8.33333	0.417753	0.273019	0.277469	0.0593833	0.0406782	0.0416707
	8.5	0.409062	0.277762	0.281549	0.0610743	0.0424194	0.0410929
	8.66667	0.418651	0.277397	0.284146	0.0597149	0.04218	0.044752
	8.83333	0.422301	0.280863	0.291528	0.0592175	0.0450529	0.0453298
	9	0.41813	0.279508	0.293568	0.0591512	0.0450094	0.0435484
	9.16667	0.426473	0.282114	0.294532	0.0656499	0.0458147	0.0467501
	9.33333	0.432499	0.287483	0.295905	0.060809	0.0472729	0.0475927
	9.5	0.436091	0.295197	0.304882	0.0640915	0.0453576	0.0478816
	9.66667	0.438264	0.299497	0.304325	0.0659483	0.0480129	0.0467501
	9.83333	0.439771	0.302129	0.311781	0.066943	0.0517564	0.0496148
	10	0.449563	0.303667	0.309073	0.0697281	0.0508205	0.0506259
	10.1667	0.449157	0.308175	0.317865	0.0699271	0.0532799	0.0530091
	10.3333	0.452431	0.307315	0.318607	0.0713528	0.0522135	0.0523592
	10.5	0.463295	0.313518	0.322168	0.0694629	0.0550864	0.0539961
	10.6667	0.457645	0.312736	0.321834	0.0705239	0.0551735	0.0551517
	10.8333	0.463671	0.316411	0.322205	0.0733753	0.0570452	0.0568849
	11	0.470537	0.322587	0.323355	0.0770889	0.0583511	0.057222
	11.1667	0.46961	0.323109	0.33018	0.0737069	0.0584599	0.0590515
	11.3333	0.471348	0.322275	0.328326	0.076061	0.0611805	0.0601589
	11.5	0.481662	0.328321	0.331442	0.0809682	0.0597876	0.0617959
	11.6667	0.481111	0.334028	0.341865	0.0790782	0.0647717	0.0631921
	11.8333	0.480937	0.333455	0.335522	0.0775862	0.0669264	0.0646365
	12	0.485428	0.333637	0.343534	0.0832228	0.0662952	0.0648532
	12.1667	0.489339	0.334523	0.341643	0.0843501	0.0664258	0.065455
	12.3333	0.489049	0.340726	0.346094	0.0849469	0.0691246	0.0687289
	12.5	0.498638	0.347372	0.345983	0.0835212	0.0702129	0.0681512
	12.6667	0.504172	0.351672	0.35036	0.084748	0.0732599	0.0709437
	12.8333	0.50536	0.344609	0.354997	0.0866379	0.0771776	0.0715936
	13	0.5104	0.353079	0.358113	0.0910809	0.076394	0.0716177
	13.1667	0.502955	0.358943	0.365086	0.0901525	0.0779393	0.0738325
	13.3333	0.517643	0.358317	0.365791	0.0918767	0.0799199	0.075975
	13.5	0.52167	0.366475	0.367275	0.0919098	0.0840334	0.0790563
	13.6667	0.525117	0.370488	0.366014	0.0988395	0.0825099	0.0794896
	13.8333	0.515094	0.36723	0.372617	0.0978117	0.0824881	0.0813192
	14	0.519816	0.367283	0.380481	0.097248	0.0892134	0.0854117
	14.1667	0.526363	0.378333	0.37781	0.101127	0.0901275	0.0869283
	14.3333	0.530796	0.376482	0.38419	0.103316	0.0934793	0.0876745
	14.5	0.525465	0.371114	0.381853	0.100265	0.0954599	0.0899374
	14.6667	0.527493	0.383415	0.384116	0.103017	0.0980716	0.0928503
	14.8333	0.527029	0.383415	0.386008	0.104775	0.0990075	0.0925614
	15	0.53743	0.3806	0.392907	0.108786	0.0999216	0.0971112
	15.1667	0.536937	0.388966	0.393316	0.111936	0.101685	0.0974964
	15.3333	0.54192	0.389982	0.396617	0.112566	0.10595	0.101541
	15.5	0.542065	0.393865	0.399102	0.112135	0.11113	0.0990371
	15.6667	0.538936	0.3941	0.399955	0.114191	0.109825	0.103707
	15.8333	0.545744	0.400068	0.39951	0.113826	0.115723	0.104815
	16	0.552292	0.404655	0.403665	0.116412	0.11655	0.109581
	16.1667	0.554117	0.403247	0.406929	0.117573	0.120946	0.111507
	16.3333	0.553885	0.400641	0.40385	0.125133	0.122492	0.114396
	16.5	0.551075	0.408381	0.406039	0.12132	0.124494	0.118055
	16.6667	0.562634	0.415548	0.4188	0.124967	0.12852	0.119259
	16.8333	0.564546	0.414923	0.4119	0.127885	0.136443	0.122268
	17	0.559389	0.416539	0.415239	0.12878	0.133309	0.124025
	17.1667	0.566342	0.41646	0.42377	0.129211	0.137074	0.126095
	17.3333	0.563764	0.423054	0.421285	0.133919	0.141187	0.12831
	17.5	0.567704	0.420578	0.417353	0.137533	0.147129	0.133678
	17.6667	0.572687	0.423601	0.425811	0.142507	0.150416	0.138228
	17.8333	0.575178	0.423054	0.431746	0.144695	0.154616	0.137025
	18	0.57399	0.428839	0.431338	0.14506	0.159448	0.138854
	18.1667	0.580972	0.434521	0.437941	0.14632	0.16317	0.145258
	18.3333	0.582247	0.430846	0.43475	0.149834	0.163866	0.145619
	18.5	0.580161	0.434	0.434491	0.149867	0.168415	0.15065
	18.6667	0.580538	0.434912	0.439721	0.157924	0.177186	0.154141
	18.8333	0.588186	0.436475	0.438571	0.152089	0.179428	0.157439
	19	0.582421	0.443721	0.446213	0.159118	0.179754	0.16064
	19.1667	0.593343	0.443981	0.447659	0.159781	0.188765	0.161916
	19.3333	0.597109	0.441792	0.44688	0.165617	0.192944	0.165262
	19.5	0.592213	0.446379	0.452593	0.163362	0.200148	0.170294
	19.6667	0.599919	0.446926	0.453706	0.165517	0.201345	0.173977
	19.8333	0.594096	0.45193	0.444803	0.173408	0.20252	0.180862
	20	0.594443	0.451356	0.453669	0.174138	0.213142	0.176962
	20.1667	0.60128	0.455657	0.458862	0.17941	0.220019	0.189263
	20.3333	0.610464	0.455292	0.451591	0.186306	0.220324	0.191623
	20.5	0.605713	0.4561	0.459938	0.186373	0.229291	0.193909
	20.6667	0.606611	0.458106	0.470955	0.189688	0.240587	0.202552
	20.8333	0.609479	0.467124	0.46936	0.190683	0.236909	0.19533
	21	0.616142	0.46999	0.469694	0.195458	0.243634	0.206885
	21.1667	0.616577	0.474864	0.469694	0.202586	0.251034	0.213529
	21.3333	0.611536	0.461364	0.466207	0.208786	0.252514	0.21507
	21.5	0.619329	0.474577	0.474887	0.207427	0.259413	0.219644
	21.6667	0.616461	0.468505	0.470324	0.211605	0.261916	0.225975
	21.8333	0.62718	0.471658	0.478262	0.212301	0.273517	0.229273
	22	0.627962	0.476323	0.476927	0.218302	0.277696	0.235099
	22.1667	0.622863	0.473326	0.481453	0.219695	0.282614	0.239817
	22.3333	0.62353	0.484585	0.493508	0.231996	0.290907	0.246606
	22.5	0.629643	0.491439	0.488501	0.23256	0.29674	0.252046
	22.6667	0.633525	0.483881	0.483307	0.232162	0.299068	0.254357
	22.8333	0.628397	0.490501	0.484902	0.241247	0.312541	0.258426
	23	0.640854	0.487321	0.488538	0.247712	0.310038	0.262446
	23.1667	0.638102	0.49514	0.489799	0.251757	0.320572	0.267959
	23.3333	0.623327	0.494227	0.485978	0.254808	0.328712	0.276168
	23.5	0.636856	0.492377	0.498257	0.256233	0.336417	0.28156
	23.6667	0.64604	0.498215	0.503042	0.26366	0.34164	0.288349
	23.8333	0.649487	0.501029	0.506306	0.268601	0.350934	0.296389
	24	0.641839	0.503401	0.503784	0.273408	0.359074	0.296702
	24.1667	0.641115	0.500665	0.508977	0.279509	0.365625	0.299928
	24.3333	0.650965	0.503636	0.502448	0.285444	0.369891	0.305465
	24.5	0.64546	0.504678	0.510572	0.285511	0.381404	0.315022
	24.6667	0.64998	0.505408	0.511203	0.293037	0.380033	0.319427
	24.8333	0.653456	0.509291	0.512909	0.299768	0.392417	0.328214
	25	0.654876	0.507362	0.510275	0.299569	0.399904	0.334256
	25.1667	0.662843	0.515598	0.516544	0.310511	0.407282	0.340371
	25.3333	0.655716	0.518699	0.516062	0.308455	0.414595	0.345859
	25.5	0.657918	0.516692	0.51673	0.317706	0.414661	0.353154
	25.6667	0.656846	0.519741	0.513243	0.321817	0.423671	0.360111
	25.8333	0.658439	0.516692	0.524037	0.329443	0.438449	0.365672
	26	0.664813	0.517578	0.524074	0.337765	0.443107	0.363529
	26.1667	0.66461	0.522269	0.524186	0.342208	0.443978	0.376288
	26.3333	0.673562	0.521592	0.525262	0.34569	0.454359	0.38558
	26.5	0.668202	0.522634	0.52107	0.360345	0.462869	0.391791
	26.6667	0.664871	0.524094	0.527079	0.356863	0.466439	0.397833
	26.8333	0.666522	0.534883	0.527413	0.369794	0.481587	0.40195
	27	0.67472	0.532538	0.531939	0.377387	0.47891	0.403707
	27.1667	0.669738	0.528941	0.528415	0.386141	0.487464	0.414853
	27.3333	0.675995	0.539027	0.536835	0.392805	0.497693	0.424169
	27.5	0.67585	0.539704	0.538059	0.394198	0.503744	0.430019
	27.6667	0.672026	0.533189	0.530047	0.397248	0.512558	0.436447
	27.8333	0.672171	0.543119	0.538727	0.403846	0.517455	0.447737
	28	0.680862	0.547106	0.545367	0.414755	0.525639	0.448146
	28.1667	0.66968	0.5482	0.539951	0.420955	0.531102	0.456091
	28.3333	0.671157	0.545125	0.540137	0.432228	0.540961	0.460688
	28.5	0.687091	0.556253	0.551525	0.432626	0.550342	0.47364
	28.6667	0.683817	0.549034	0.546999	0.442805	0.556131	0.475421
	28.8333	0.679877	0.560397	0.548928	0.448408	0.557981	0.489913
	29	0.674691	0.562847	0.551376	0.457493	0.565991	0.488541
	29.1667	0.682282	0.553022	0.556903	0.46134	0.568863	0.498652
	29.3333	0.681181	0.562508	0.553824	0.466214	0.578527	0.506018
	29.5	0.686569	0.564854	0.556607	0.48246	0.58436	0.512783
	29.6667	0.694073	0.56084	0.558832	0.481034	0.589866	0.515238
	29.8333	0.694797	0.566548	0.558127	0.49065	0.597266	0.52559
	30	0.694246	0.566913	0.560835	0.4938	0.602185	0.53676
	30.1667	0.69668	0.56819	0.562208	0.506001	0.606473	0.540732
	30.3333	0.703256	0.578796	0.565509	0.516114	0.622883	0.55467
	30.5	0.693986	0.572907	0.560761	0.517208	0.622666	0.560159
	30.6667	0.698476	0.572594	0.567475	0.520358	0.636356	0.570125
	30.8333	0.693638	0.57679	0.575525	0.548442	0.636443	0.565262
	31	0.694218	0.585442	0.578863	0.53876	0.638249	0.572388
	31.1667	0.702967	0.58956	0.571036	0.546154	0.646955	0.584039
	31.3333	0.705371	0.589977	0.578084	0.554576	0.655443	0.597015
	31.5	0.703894	0.586459	0.579049	0.567076	0.65244	0.596172
	31.6667	0.70343	0.582706	0.57571	0.568767	0.663975	0.601468
	31.8333	0.701228	0.587944	0.575302	0.572016	0.66761	0.611411
	32	0.707138	0.585833	0.575488	0.578714	0.675793	0.616923
	32.1667	0.706878	0.590472	0.582758	0.591678	0.678035	0.631223
	32.3333	0.711397	0.599307	0.583426	0.593004	0.675706	0.631247
	32.5	0.71496	0.593547	0.586171	0.606366	0.682323	0.634665
	32.6667	0.709572	0.598786	0.591772	0.610411	0.692269	0.64208
	32.8333	0.721566	0.602408	0.592997	0.620889	0.695469	0.651444
	33	0.721884	0.602643	0.593553	0.629542	0.695055	0.655055
	33.1667	0.712932	0.596831	0.598895	0.631068	0.699147	0.653611
	33.3333	0.712845	0.595867	0.593442	0.635212	0.711923	0.662013
	33.5	0.714352	0.598707	0.595667	0.64685	0.716885	0.673471
	33.6667	0.717249	0.605223	0.594146	0.655438	0.71658	0.672725
	33.8333	0.723593	0.609106	0.598227	0.656432	0.71584	0.682908
	34	0.722377	0.601939	0.606647	0.663959	0.726744	0.693693
	34.1667	0.724665	0.60835	0.604422	0.668999	0.731489	0.694463
	34.3333	0.727476	0.607542	0.599636	0.677089	0.731663	0.7065
	34.5	0.725621	0.613588	0.605794	0.680603	0.736169	0.705729
	34.6667	0.726867	0.613614	0.603086	0.689954	0.740282	0.710833
	34.8333	0.7313	0.612937	0.600824	0.696419	0.742698	0.714781
	35	0.731213	0.612494	0.604793	0.703979	0.741588	0.720703
	35.1667	0.728229	0.619452	0.60865	0.702586	0.75345	0.727973
	35.3333	0.727418	0.621902	0.609689	0.715086	0.749423	0.733871
	35.5	0.729388	0.626254	0.614882	0.715484	0.755234	0.740563
	35.6667	0.729446	0.623414	0.614029	0.727288	0.760001	0.747593
	35.8333	0.734892	0.624352	0.619964	0.734483	0.766421	0.744776
	36	0.735413	0.632874	0.621337	0.730537	0.763374	0.74947
	36.1667	0.731531	0.625186	0.619334	0.734118	0.770883	0.757126
	36.3333	0.744771	0.626437	0.616366	0.747248	0.769142	0.750241
	36.5	0.735819	0.625655	0.619519	0.740351	0.77121	0.765912
	36.6667	0.735587	0.634333	0.618777	0.764456	0.771057	0.764372
	36.8333	0.739759	0.628886	0.627309	0.756996	0.776716	0.766249
	37	0.743612	0.642178	0.634246	0.763959	0.775367	0.773664
	37.1667	0.736601	0.641135	0.618295	0.760875	0.774279	0.775782
	37.3333	0.740309	0.631857	0.63202	0.768733	0.791843	0.781343
	37.5	0.736196	0.640119	0.636768	0.767076	0.791473	0.780669
	37.6667	0.738281	0.637044	0.629646	0.779542	0.781961	0.786447
	37.8333	0.748102	0.6458	0.635173	0.775298	0.790101	0.78611
	38	0.743496	0.647025	0.634951	0.783455	0.790428	0.783775
	38.1667	0.742106	0.649579	0.63751	0.785676	0.790885	0.794198
	38.3333	0.754099	0.655208	0.632948	0.789589	0.800527	0.787602
	38.5	0.751956	0.646712	0.637473	0.788561	0.790188	0.796437
	38.6667	0.753636	0.647885	0.63981	0.79685	0.79724	0.794295
	38.8333	0.751115	0.652967	0.640812	0.795524	0.80094	0.797617
	39	0.741265	0.650361	0.641924	0.802023	0.800178	0.802528
	39.1667	0.752998	0.653045	0.639736	0.80494	0.801571	0.801854
	39.3333	0.753056	0.651039	0.648045	0.802288	0.8145	0.810809
	39.5	0.7552	0.658935	0.6499	0.809914	0.804771	0.806885
	39.6667	0.755924	0.661202	0.645708	0.81187	0.808188	0.8078
	39.8333	0.760212	0.660864	0.647377	0.809218	0.804575	0.821329
	40	0.763022	0.656694	0.646376	0.809284	0.80969	0.817068
	40.1667	0.764123	0.662219	0.643371	0.80935	0.816502	0.81661
	40.3333	0.760763	0.666493	0.652571	0.809251	0.817242	0.820896
	40.5	0.756504	0.670845	0.647674	0.818667	0.81894	0.824073
	40.6667	0.754128	0.664929	0.648861	0.824237	0.817307	0.824723
	40.8333	0.757402	0.665763	0.65858	0.818336	0.809603	0.824747
	41	0.760618	0.669099	0.662104	0.817009	0.813063	0.825397
	41.1667	0.754534	0.669151	0.651124	0.831466	0.817416	0.817886
	41.3333	0.768585	0.665972	0.660138	0.827851	0.823075	0.83546
	41.5	0.765977	0.671184	0.658469	0.832328	0.828843	0.829177
	41.6667	0.761834	0.667197	0.659433	0.838893	0.819397	0.831728
	41.8333	0.770323	0.675927	0.666036	0.836472	0.816741	0.835797
	42	0.760473	0.676865	0.661177	0.834781	0.82684	0.835243
	42.1667	0.766412	0.673295	0.665888	0.842772	0.823097	0.827732
	42.3333	0.764036	0.679732	0.6716	0.838329	0.834197	0.836423
	42.5	0.766788	0.680488	0.665999	0.835146	0.835981	0.837121
	42.6667	0.779767	0.679211	0.671452	0.837334	0.83411	0.837891
	42.8333	0.768613	0.674676	0.671304	0.842938	0.826514	0.838541
	43	0.767715	0.675276	0.672861	0.841578	0.833914	0.836013
	43.1667	0.778	0.683146	0.671786	0.839622	0.840639	0.844319
	43.3333	0.76647	0.680801	0.669152	0.851691	0.83226	0.840106
	43.5	0.784721	0.687212	0.672528	0.847049	0.826209	0.84415
	43.6667	0.777334	0.688463	0.673603	0.855139	0.833544	0.842321
	43.8333	0.780578	0.686612	0.675161	0.8437	0.837178	0.843645
	44	0.783678	0.680175	0.681282	0.85315	0.837353	0.842874
	44.1667	0.776522	0.687811	0.678277	0.852951	0.836939	0.843958
	44.3333	0.775508	0.681973	0.676497	0.850298	0.834153	0.841767
	44.5	0.776522	0.681687	0.678871	0.848044	0.835981	0.841358
	44.6667	0.774726	0.687368	0.684917	0.848011	0.836482	0.843909
	44.8333	0.779101	0.693414	0.686104	0.849602	0.843033	0.851396
	45	0.781418	0.694848	0.685622	0.854277	0.840574	0.846726
	45.1667	0.781911	0.693727	0.686178	0.853912	0.846907	0.848435
	45.3333	0.779072	0.693545	0.684732	0.851194	0.841074	0.845113
	45.5	0.786314	0.685752	0.686624	0.843767	0.842467	0.846919
	45.6667	0.784026	0.703109	0.68603	0.854509	0.83966	0.859677
	45.8333	0.782085	0.691903	0.690741	0.847314	0.844404	0.854911
	46	0.787937	0.686039	0.68629	0.857394	0.847081	0.853779
	46.1667	0.798859	0.693232	0.695786	0.857759	0.84608	0.860905
	46.3333	0.791906	0.704647	0.694117	0.861903	0.841292	0.858233
	46.5	0.783417	0.70178	0.68922	0.868137	0.852501	0.855994
	46.6667	0.77968	0.70449	0.691075	0.869595	0.851783	0.862422
	46.8333	0.788893	0.704907	0.694005	0.863097	0.843512	0.855826
	47	0.786952	0.697402	0.699347	0.869894	0.853872	0.860327
	47.1667	0.786778	0.700633	0.695675	0.854775	0.845993	0.858281
	47.3333	0.786025	0.704569	0.69356	0.874138	0.852392	0.863216
	47.5	0.794542	0.710094	0.701684	0.871021	0.85126	0.866081
	47.6667	0.79489	0.707435	0.709474	0.862235	0.850912	0.865262
	47.8333	0.79854	0.705715	0.703576	0.865385	0.844622	0.855441
	48	0.794021	0.710511	0.693004	0.862202	0.844644	0.862494
	48.1667	0.798279	0.704803	0.711885	0.858786	0.853872	0.86194
	48.3333	0.805406	0.713273	0.709845	0.878349	0.853915	0.868488
	48.5	0.798105	0.708764	0.704726	0.873044	0.853306	0.870438
	48.6667	0.79515	0.708165	0.707879	0.866313	0.843969	0.85845
	48.8333	0.787415	0.708087	0.702537	0.87742	0.85483	0.864636
	49	0.799554	0.704047	0.716893	0.867871	0.859444	0.863601
	49.1667	0.802799	0.717599	0.708101	0.882659	0.850411	0.875325
	49.3333	0.797787	0.723645	0.71667	0.884118	0.861794	0.870221
	49.5	0.797236	0.715931	0.709659	0.869629	0.858443	0.865864
	49.6667	0.806478	0.71786	0.708435	0.882493	0.849758	0.874194
	49.8333	0.80022	0.718094	0.726426	0.871751	0.850455	0.871642
	50	0.807057	0.716922	0.71834	0.876426	0.86334	0.875108
	50.1667	0.804102	0.718537	0.712627	0.882891	0.864428	0.875686
	50.3333	0.801379	0.72388	0.720677	0.876923	0.853241	0.864275
	50.5	0.80671	0.717208	0.727354	0.873806	0.865081	0.876456
	50.6667	0.803349	0.724062	0.725239	0.869264	0.859966	0.86726
	50.8333	0.803494	0.720231	0.726909	0.878548	0.856854	0.882186
	51	0.799061	0.721795	0.724089	0.871883	0.863253	0.869644
	51.1667	0.81149	0.731334	0.724905	0.88246	0.860358	0.871208
	51.3333	0.810157	0.729275	0.733066	0.877387	0.860597	0.878214
	51.5	0.802045	0.728597	0.720677	0.877752	0.853981	0.874627
	51.6667	0.817081	0.737588	0.7265	0.879841	0.872241	0.876625
	51.8333	0.808419	0.73811	0.725907	0.880371	0.857964	0.876577
	52	0.818211	0.739387	0.729208	0.8813	0.86667	0.884545
	52.1667	0.806043	0.732402	0.720899	0.878084	0.870805	0.876119
	52.3333	0.803059	0.742123	0.736145	0.883687	0.859814	0.88428
	52.5	0.816733	0.737536	0.728355	0.886771	0.859618	0.881969
	52.6667	0.808853	0.74856	0.727725	0.880703	0.867693	0.88103
	52.8333	0.821137	0.739647	0.743453	0.882294	0.874353	0.884738
	53	0.815314	0.740012	0.734624	0.893833	0.873983	0.883077
	53.1667	0.814068	0.74267	0.737889	0.886472	0.865081	0.881416
	53.3333	0.819341	0.74069	0.72906	0.885411	0.87111	0.88286
	53.5	0.817544	0.743999	0.742117	0.885875	0.873808	0.88948
	53.6667	0.819254	0.742279	0.738705	0.887931	0.866844	0.887193
	53.8333	0.814647	0.741576	0.737963	0.89874	0.869564	0.887073
	54	0.821108	0.75015	0.743601	0.888859	0.871458	0.890154
	54.1667	0.821137	0.747726	0.74668	0.883389	0.872481	0.886952
	54.3333	0.830668	0.744025	0.740448	0.886671	0.874548	0.890756
	54.5	0.828553	0.752547	0.747459	0.89569	0.877117	0.895859
	54.6667	0.830523	0.751192	0.745085	0.898641	0.884625	0.892321
	54.8333	0.823512	0.750827	0.747459	0.894496	0.881208	0.887747
	55	0.824555	0.751401	0.747496	0.898475	0.876115	0.896269
	55.1667	0.824005	0.752756	0.747682	0.885577	0.886432	0.890708
	55.3333	0.826496	0.750384	0.752467	0.898442	0.885518	0.897761
	55.5	0.8309	0.758411	0.761332	0.905239	0.874026	0.891695
	55.6667	0.835187	0.756196	0.762074	0.905703	0.88665	0.893043
	55.8333	0.831769	0.757629	0.764745	0.905338	0.88937	0.900794
	56	0.831247	0.763493	0.753246	0.897281	0.8811	0.891069
	56.1667	0.828495	0.76146	0.753839	0.895292	0.880381	0.890756
	56.3333	0.829046	0.757108	0.761592	0.898011	0.884408	0.90337
	56.5	0.833942	0.763154	0.763632	0.908554	0.8848	0.89131
	56.6667	0.83597	0.765161	0.755694	0.895424	0.890415	0.896293
	56.8333	0.838027	0.764484	0.765969	0.894529	0.887629	0.901589
	57	0.831653	0.769149	0.761221	0.908455	0.882079	0.89663
	57.1667	0.833449	0.766412	0.770792	0.905968	0.884625	0.900409
	57.3333	0.840257	0.7698	0.775132	0.904576	0.889392	0.903972
	57.5	0.849731	0.774882	0.77387	0.90305	0.893571	0.906933
	57.6667	0.836694	0.769513	0.761221	0.904775	0.884712	0.902094
	57.8333	0.84495	0.770608	0.772758	0.892772	0.890567	0.905802
	58	0.842691	0.770843	0.774019	0.901359	0.884691	0.906524
	58.1667	0.844574	0.771364	0.77209	0.903747	0.888173	0.902022
	58.3333	0.838664	0.770947	0.768121	0.911804	0.888086	0.90869
	58.5	0.839881	0.771546	0.782143	0.911572	0.88974	0.901396
	58.6667	0.844864	0.781919	0.774093	0.90693	0.891808	0.899061
	58.8333	0.843589	0.772641	0.778841	0.905239	0.888369	0.899615
	59	0.847355	0.775951	0.788152	0.911837	0.894485	0.905609
	59.1667	0.844023	0.78416	0.778136	0.912235	0.889675	0.904189
	59.3333	0.851932	0.782466	0.785518	0.914158	0.896596	0.900313
	59.5	0.845704	0.779677	0.778656	0.911207	0.897467	0.910544
	59.6667	0.844516	0.784108	0.781067	0.921253	0.898381	0.899206
	59.8333	0.842662	0.78601	0.787855	0.908024	0.894376	0.911242
	60	0.847616	0.793255	0.790044	0.919198	0.895791	0.904429
	60.1667	0.846515	0.785359	0.790897	0.911704	0.901754	0.911868
	60.3333	0.851382	0.789998	0.786742	0.923011	0.898294	0.914757
	60.5	0.863289	0.784942	0.786631	0.925796	0.896422	0.913794
	60.6667	0.854627	0.794089	0.789079	0.924503	0.896509	0.914348
	60.8333	0.853671	0.786844	0.787781	0.90935	0.899795	0.901468
	61	0.854713	0.796565	0.786371	0.914456	0.891372	0.913048
	61.1667	0.860015	0.787913	0.790266	0.934284	0.900122	0.907463
	61.3333	0.855959	0.7925	0.795274	0.912434	0.904518	0.910039
	61.5	0.856799	0.799692	0.786965	0.92752	0.90589	0.910977
	61.6667	0.864969	0.797451	0.803175	0.919264	0.905911	0.910351
	61.8333	0.856394	0.798337	0.800059	0.919695	0.906651	0.92116
	62	0.86213	0.800526	0.795942	0.925696	0.906869	0.915238
	62.1667	0.858074	0.788669	0.794644	0.916943	0.902015	0.912903
	62.3333	0.853468	0.790545	0.80158	0.922115	0.907326	0.907703
	62.5	0.865288	0.800579	0.804511	0.921154	0.906368	0.916514
	62.6667	0.8672	0.796539	0.801209	0.919264	0.898903	0.913818
	62.8333	0.857987	0.798468	0.803472	0.932527	0.911461	0.920221
	63	0.875051	0.798859	0.802025	0.925099	0.909111	0.91767
	63.1667	0.861319	0.796226	0.80043	0.915186	0.90774	0.91182
	63.3333	0.860479	0.796278	0.799392	0.927023	0.900361	0.919066
	63.5	0.856799	0.798728	0.800282	0.930371	0.908327	0.914299
	63.6667	0.873979	0.798259	0.800542	0.914125	0.902647	0.912975
	63.8333	0.867026	0.794923	0.807627	0.927255	0.903387	0.911266
	64	0.865346	0.808006	0.809444	0.919562	0.906281	0.920053
	64.1667	0.864303	0.812254	0.812004	0.920391	0.908784	0.915696
	64.3333	0.866475	0.806234	0.810001	0.921684	0.906956	0.917357
	64.5	0.868909	0.809648	0.813747	0.931399	0.904322	0.923471
	64.6667	0.873399	0.811811	0.823355	0.924304	0.913137	0.930886
	64.8333	0.874964	0.813922	0.824468	0.929576	0.918557	0.920197
	65	0.871342	0.817544	0.809556	0.923641	0.909764	0.92157
	65.1667	0.871371	0.808553	0.814304	0.937334	0.911352	0.925469
	65.3333	0.868445	0.81043	0.821055	0.929111	0.909981	0.924964
	65.5	0.871371	0.812254	0.810817	0.925332	0.911635	0.926119
	65.6667	0.872038	0.819108	0.821611	0.931731	0.910808	0.925373
	65.8333	0.86833	0.805713	0.820313	0.928614	0.9181	0.929706
	66	0.878064	0.806494	0.81052	0.922613	0.921277	0.924001
	66.1667	0.879657	0.820151	0.822168	0.93876	0.91971	0.927516
	66.3333	0.873052	0.809127	0.820499	0.931797	0.907979	0.924482
	66.5	0.871835	0.815355	0.822724	0.931034	0.914117	0.930814
	66.6667	0.874964	0.802194	0.820313	0.924934	0.913464	0.927973
	66.8333	0.873139	0.812697	0.819274	0.931532	0.914117	0.923158
	67	0.873023	0.816294	0.823281	0.938196	0.915401	0.93623
	67.1667	0.881221	0.817362	0.8215	0.927454	0.923062	0.923544
	67.3333	0.884872	0.81228	0.829958	0.935544	0.910917	0.925229
	67.5	0.891129	0.816059	0.825543	0.937633	0.913311	0.92949
	67.6667	0.88238	0.818952	0.824542	0.933654	0.920646	0.93209
	67.8333	0.88125	0.818144	0.827621	0.93813	0.911374	0.928455
	68	0.886002	0.819265	0.82814	0.931499	0.914595	0.929321
	68.1667	0.881975	0.822783	0.826137	0.938196	0.914138	0.934304
	68.3333	0.885451	0.818431	0.825135	0.939191	0.916054	0.929971
	68.5	0.885509	0.817805	0.823652	0.949934	0.918774	0.93274
	68.6667	0.87844	0.823799	0.827435	0.936638	0.921473	0.93221
	68.8333	0.889478	0.832139	0.830811	0.939854	0.919449	0.936688
	69	0.879541	0.831096	0.837896	0.931731	0.921582	0.938469
	69.1667	0.895736	0.831279	0.84168	0.938793	0.929591	0.946124
	69.3333	0.882091	0.825493	0.832888	0.931001	0.921517	0.940419
	69.5	0.884669	0.828595	0.839046	0.940584	0.924498	0.931873
	69.6667	0.876354	0.838055	0.835485	0.936936	0.922409	0.931897
	69.8333	0.880758	0.826874	0.829587	0.936207	0.915292	0.933919
	70	0.885306	0.83769	0.832851	0.937599	0.91971	0.932451
	70.1667	0.87705	0.838237	0.832369	0.941015	0.924411	0.941406
	70.3333	0.878933	0.840687	0.840456	0.935113	0.925804	0.936495
	70.5	0.892201	0.836934	0.846391	0.942871	0.922692	0.933775
	70.6667	0.882989	0.833703	0.835262	0.931134	0.926327	0.942802
	70.8333	0.885596	0.835214	0.838378	0.942639	0.922191	0.935315
	71	0.885799	0.835553	0.834817	0.93687	0.928917	0.934208
	71.1667	0.89139	0.83782	0.837673	0.94433	0.925108	0.937458
	71.3333	0.890231	0.833286	0.851918	0.949105	0.931964	0.941261
	71.5	0.892027	0.837169	0.839862	0.939257	0.925804	0.941069
	71.6667	0.898488	0.834797	0.837451	0.94307	0.919841	0.943115
	71.8333	0.889941	0.854447	0.852437	0.960212	0.932464	0.950794
	72	0.894924	0.845977	0.845426	0.946916	0.929613	0.94131
	72.1667	0.895127	0.841755	0.848765	0.952686	0.931964	0.946148
	72.3333	0.886407	0.842433	0.854552	0.948176	0.924607	0.936904
	72.5	0.893099	0.847359	0.845575	0.944098	0.922801	0.944752
	72.6667	0.900429	0.845274	0.853142	0.954145	0.930027	0.947809
	72.8333	0.879976	0.847202	0.853142	0.943302	0.927349	0.939745
	73	0.891448	0.838081	0.84602	0.945789	0.928089	0.9435
	73.1667	0.886842	0.840609	0.840715	0.941379	0.930767	0.937915
	73.3333	0.890289	0.848297	0.852623	0.945358	0.924803	0.94415
	73.5	0.894026	0.848193	0.850842	0.946817	0.930788	0.952841
	73.6667	0.893824	0.853822	0.850842	0.952818	0.930723	0.947954
	73.8333	0.896257	0.840869	0.861117	0.955073	0.926022	0.947569
	74	0.898922	0.8447	0.8501	0.944264	0.931158	0.94338
	74.1667	0.901761	0.844544	0.861229	0.944562	0.92933	0.944174
	74.3333	0.889507	0.837221	0.847466	0.952155	0.930114	0.94001
	74.5	0.893331	0.845717	0.855368	0.941479	0.929221	0.947183
	74.6667	0.899154	0.850799	0.84984	0.943899	0.929199	0.944535
	74.8333	0.895851	0.854916	0.854626	0.942573	0.928982	0.952094
	75	0.893795	0.84973	0.856777	0.945225	0.927306	0.945017
	75.1667	0.896373	0.843945	0.866236	0.943468	0.927698	0.947641
	75.3333	0.892839	0.844283	0.862379	0.951426	0.925412	0.941045
	75.5	0.901037	0.847202	0.863825	0.946784	0.92217	0.94805
	75.6667	0.893737	0.857992	0.863454	0.952056	0.946894	0.952648
	75.8333	0.900226	0.855281	0.857742	0.953316	0.925478	0.946533
	76	0.897995	0.859399	0.8616	0.944463	0.926609	0.95
	76.1667	0.902341	0.854473	0.867312	0.948011	0.932355	0.948628
	76.3333	0.901008	0.856741	0.863046	0.943203	0.938254	0.945378
	76.5	0.903094	0.857132	0.865346	0.952023	0.940038	0.957294
	76.6667	0.894895	0.853666	0.865049	0.946154	0.925347	0.948363
	76.8333	0.905875	0.862839	0.865754	0.943966	0.935729	0.955922
	77	0.905499	0.865471	0.877179	0.956897	0.947134	0.951131
	77.1667	0.908656	0.867139	0.869538	0.965617	0.939951	0.95845
	77.3333	0.902978	0.864377	0.867238	0.954012	0.94709	0.946437
	77.5	0.906049	0.855386	0.864196	0.947248	0.93266	0.947809
	77.6667	0.900747	0.862969	0.871096	0.949304	0.932399	0.946196
	77.8333	0.907266	0.857027	0.868351	0.95504	0.940778	0.941815
	78	0.901037	0.860989	0.865235	0.950763	0.945501	0.953009
	78.1667	0.909352	0.857132	0.875658	0.956267	0.946959	0.954261
	78.3333	0.903616	0.857679	0.874434	0.950663	0.930309	0.946678
	78.5	0.911206	0.867582	0.862787	0.948143	0.940082	0.95118
	78.6667	0.90602	0.864116	0.871689	0.955007	0.94154	0.945956
	78.8333	0.909149	0.870188	0.874508	0.955371	0.938885	0.952937
	79	0.911495	0.865862	0.87551	0.953382	0.934641	0.951685
	79.1667	0.896547	0.868651	0.874249	0.955206	0.946219	0.95118
	79.3333	0.905325	0.876886	0.879924	0.955405	0.948461	0.954429
	79.5	0.917261	0.87084	0.874434	0.962467	0.946698	0.948387
	79.6667	0.9046	0.875453	0.890385	0.959284	0.951291	0.954791
	79.8333	0.910945	0.866305	0.872913	0.957394	0.934619	0.964685
	80	0.901269	0.865706	0.882113	0.950332	0.944544	0.947641
	80.1667	0.918188	0.866175	0.875473	0.96565	0.940561	0.954935
	80.3333	0.899994	0.87514	0.882484	0.961969	0.938907	0.947232
	80.5	0.909786	0.870371	0.877921	0.953581	0.943978	0.955465
	80.6667	0.92094	0.878398	0.883782	0.962997	0.948483	0.955561
	80.8333	0.911148	0.871961	0.88356	0.955371	0.945849	0.958714
	81	0.905064	0.878815	0.882298	0.954675	0.942476	0.95804
	81.1667	0.900458	0.875375	0.888753	0.950696	0.938645	0.962277
	81.3333	0.908512	0.875896	0.88189	0.9562	0.942345	0.954237
	81.5	0.906657	0.878294	0.884264	0.955637	0.943238	0.959124
	81.6667	0.915986	0.878294	0.876475	0.955172	0.940626	0.955128
	81.8333	0.918303	0.869615	0.882855	0.957692	0.936621	0.949952
	82	0.916334	0.884235	0.885414	0.961174	0.944369	0.955416
	82.1667	0.913379	0.879753	0.881853	0.952553	0.931877	0.957992
	82.3333	0.916536	0.872065	0.889606	0.961273	0.948352	0.959172
	82.5	0.914798	0.875713	0.881	0.965451	0.939472	0.959124
	82.6667	0.912828	0.884105	0.891758	0.954808	0.950224	0.959485
	82.8333	0.915175	0.878007	0.886564	0.949105	0.944652	0.955031
	83	0.914682	0.884652	0.886527	0.951426	0.950398	0.959774
	83.1667	0.918275	0.872951	0.877624	0.957394	0.940974	0.958185
	83.3333	0.906976	0.877407	0.8741	0.946618	0.947112	0.957366
	83.5	0.917029	0.880196	0.891312	0.957427	0.948374	0.960255
	83.6667	0.912162	0.878476	0.885897	0.957825	0.944304	0.956139
	83.8333	0.920389	0.871101	0.884561	0.957891	0.945022	0.955176
	84	0.90854	0.876886	0.879331	0.960842	0.946785	0.950698
	84.1667	0.918883	0.877043	0.882373	0.961671	0.945784	0.962205
	84.3333	0.914103	0.887102	0.891535	0.95378	0.952248	0.959076
	84.5	0.915841	0.880821	0.88764	0.960511	0.941845	0.9578
	84.6667	0.924445	0.890881	0.89862	0.958654	0.945719	0.965214
	84.8333	0.917058	0.884679	0.885229	0.955206	0.943738	0.966201
	85	0.918043	0.881734	0.885303	0.953515	0.943717	0.962277
	85.1667	0.915899	0.8846	0.893835	0.965186	0.945392	0.963698
	85.3333	0.919433	0.887128	0.890125	0.967573	0.947286	0.959364
	85.5	0.919288	0.882932	0.893872	0.963263	0.945371	0.957439
	85.6667	0.913407	0.880404	0.890533	0.957858	0.95338	0.959052
	85.8333	0.918506	0.881134	0.889013	0.963229	0.953358	0.957029
	86	0.921635	0.88778	0.890979	0.948375	0.952988	0.958329
	86.1667	0.916536	0.888718	0.901365	0.961969	0.945479	0.959076
	86.3333	0.920679	0.883558	0.891609	0.964423	0.93895	0.958642
	86.5	0.931746	0.894582	0.902812	0.967905	0.962369	0.965768
	86.6667	0.909496	0.888588	0.88471	0.955106	0.940865	0.959726
	86.8333	0.921027	0.892705	0.899733	0.964125	0.943455	0.955441
	87	0.916942	0.891142	0.901699	0.970192	0.950072	0.964709
	87.1667	0.926473	0.885486	0.901291	0.95935	0.947569	0.960977
	87.3333	0.9139	0.88679	0.894985	0.962202	0.95486	0.960472
	87.5	0.920216	0.896041	0.899065	0.973276	0.946459	0.970221
	87.6667	0.931485	0.894921	0.901254	0.969828	0.953511	0.962879
	87.8333	0.931978	0.893565	0.898249	0.971519	0.953794	0.966249
	88	0.917087	0.892523	0.895541	0.964721	0.953119	0.96194
	88.1667	0.924416	0.898908	0.908673	0.965915	0.954359	0.968873
	88.3333	0.9243	0.891871	0.905594	0.96439	0.954272	0.965311
	88.5	0.92572	0.896067	0.91483	0.95746	0.948069	0.967742
	88.6667	0.926792	0.901149	0.910527	0.969629	0.938275	0.964588
	88.8333	0.925691	0.901358	0.906521	0.97006	0.957907	0.969475
	89	0.926734	0.887519	0.900326	0.961671	0.950659	0.966081
	89.1667	0.913929	0.894295	0.90411	0.966578	0.945066	0.97039
	89.3333	0.9201	0.892106	0.903146	0.967473	0.952553	0.961507
	89.5	0.934324	0.900003	0.916908	0.963694	0.947438	0.965094
	89.6667	0.92966	0.897527	0.901959	0.961969	0.952575	0.963746
	89.8333	0.925343	0.896797	0.906262	0.954675	0.95042	0.963794
	90	0.929109	0.887519	0.908302	0.973442	0.958386	0.966466
	90.1667	0.935338	0.898126	0.905779	0.961969	0.951204	0.958618
	90.3333	0.928067	0.88778	0.907597	0.968103	0.949832	0.960231
	90.5	0.930065	0.89711	0.91305	0.965816	0.946981	0.956981
	90.6667	0.932354	0.905632	0.910157	0.969496	0.956188	0.968633
	90.8333	0.928646	0.900524	0.903368	0.958952	0.960475	0.961555
	91	0.931485	0.902452	0.915313	0.957328	0.94672	0.968729
	91.1667	0.923373	0.900524	0.907078	0.963395	0.953881	0.960424
	91.3333	0.929341	0.903026	0.906187	0.967009	0.947068	0.968873
	91.5	0.925894	0.898074	0.909081	0.962931	0.956993	0.968777
	91.6667	0.92853	0.903755	0.91446	0.969098	0.951922	0.965503
	91.8333	0.933165	0.908733	0.906336	0.966346	0.951399	0.96856
	92	0.934237	0.901723	0.916351	0.96817	0.949027	0.96661
	92.1667	0.937076	0.916995	0.911455	0.969794	0.953228	0.973808
	92.3333	0.935975	0.901618	0.916759	0.961804	0.949223	0.955248
	92.5	0.937279	0.897344	0.906892	0.962666	0.955774	0.970944
	92.6667	0.936613	0.913502	0.913198	0.966844	0.948287	0.962566
	92.8333	0.935222	0.90928	0.917167	0.96807	0.953641	0.964372
	93	0.940031	0.906023	0.928518	0.968999	0.961912	0.968681
	93.1667	0.928704	0.910688	0.920209	0.965915	0.949658	0.970583
	93.3333	0.932267	0.90214	0.906076	0.958654	0.954098	0.969812
	93.5	0.941132	0.909723	0.914348	0.965948	0.952031	0.961483
	93.6667	0.931746	0.919575	0.914979	0.95998	0.958995	0.969114
	93.8333	0.936207	0.914206	0.913347	0.9687	0.960802	0.967766
	94	0.932702	0.908082	0.910082	0.973541	0.955252	0.971281
	94.1667	0.944116	0.90975	0.922769	0.973806	0.954817	0.967959
	94.3333	0.938293	0.912382	0.919245	0.958389	0.957494	0.962325
	94.5	0.933339	0.913216	0.919282	0.97132	0.960889	0.968079
	94.6667	0.932093	0.913476	0.915721	0.962036	0.959082	0.97104
	94.8333	0.934237	0.910349	0.920469	0.971419	0.961172	0.964251
	95	0.931659	0.911365	0.928815	0.964092	0.955426	0.969884
	95.1667	0.934353	0.912434	0.926256	0.967971	0.961128	0.9617
	95.3333	0.939713	0.917412	0.916611	0.972878	0.962086	0.974579
	95.5	0.938844	0.919262	0.926552	0.975199	0.958582	0.963433
	95.6667	0.935193	0.910948	0.92429	0.963428	0.950986	0.969259
	95.8333	0.930935	0.916369	0.926181	0.967374	0.961498	0.965046
	96	0.937801	0.91332	0.932562	0.966545	0.954686	0.961627
	96.1667	0.941364	0.916161	0.927591	0.975232	0.958234	0.972629
	96.3333	0.939191	0.917359	0.921025	0.971784	0.959474	0.962181
	96.5	0.93725	0.916317	0.918392	0.950895	0.953424	0.962807
	96.6667	0.938641	0.91345	0.919912	0.966346	0.955034	0.961146
	96.8333	0.936207	0.916499	0.918688	0.966512	0.95301	0.964011
	97	0.93612	0.916135	0.930967	0.964622	0.960845	0.96572
	97.1667	0.944058	0.912225	0.925106	0.965252	0.956209	0.960135
	97.3333	0.943768	0.919314	0.931041	0.97437	0.955274	0.976312
	97.5	0.934846	0.916969	0.93271	0.979045	0.962935	0.963192
	97.6667	0.940929	0.918871	0.928926	0.963727	0.965982	0.970607
	97.8333	0.945043	0.916161	0.925996	0.962533	0.960062	0.970438
	98	0.942841	0.918793	0.930707	0.962699	0.964611	0.969259
	98.1667	0.935367	0.907665	0.931004	0.964058	0.954251	0.969018
	98.3333	0.945999	0.919392	0.934008	0.961008	0.958908	0.970679
	98.5	0.941741	0.919783	0.936605	0.978946	0.957472	0.977684
	98.6667	0.944724	0.917698	0.935233	0.960013	0.958517	0.964757
	98.8333	0.938148	0.926168	0.924809	0.967938	0.961346	0.968175
	99	0.944753	0.924631	0.924438	0.958919	0.964741	0.967164
	99.1667	0.93754	0.919809	0.919319	0.974304	0.962282	0.966635
	99.3333	0.944782	0.923223	0.93501	0.976393	0.958995	0.967044
	99.5	0.945738	0.918558	0.933229	0.968269	0.956667	0.965166
	99.6667	0.944	0.928383	0.93067	0.975365	0.972598	0.976505
	99.8333	0.939886	0.922181	0.931301	0.971817	0.962217	0.964059
	100	0.940205	0.931615	0.931152	0.975862	0.957232	0.970703
	100.167	0.937627	0.923484	0.928036	0.973707	0.948853	0.967646
	100.333	0.940147	0.927315	0.942318	0.964092	0.967592	0.970366
	100.5	0.954111	0.92794	0.926738	0.972016	0.9667	0.972412
	100.667	0.94429	0.925491	0.925551	0.981466	0.958756	0.975734
	100.833	0.940466	0.934977	0.938719	0.979145	0.961607	0.979586
	101	0.939973	0.936671	0.932673	0.970723	0.964589	0.978743
	101.167	0.941509	0.932553	0.925477	0.976127	0.962042	0.971834
	101.333	0.939278	0.938521	0.93386	0.978183	0.972011	0.973616
	101.5	0.944087	0.938365	0.927628	0.97185	0.96226	0.973375
	101.667	0.944927	0.939277	0.921693	0.968568	0.958299	0.971136
	101.833	0.946666	0.940502	0.931857	0.977951	0.967854	0.972749
	102	0.944927	0.938182	0.946287	0.982891	0.965089	0.973953
	102.167	0.940785	0.934065	0.919356	0.991611	0.962456	0.970775
	102.333	0.941393	0.939251	0.929743	0.978415	0.960562	0.979104
	102.5	0.939307	0.935159	0.939869	0.974801	0.967505	0.974555
	102.667	0.940002	0.931198	0.93475	0.974237	0.9667	0.971931
	102.833	0.941422	0.939876	0.93501	0.976724	0.968463	0.984015
	103	0.93809	0.939798	0.933452	0.961936	0.965503	0.975542
	103.167	0.93809	0.937088	0.933971	0.975597	0.965873	0.964974
	103.333	0.940669	0.940502	0.932154	0.96807	0.966896	0.976601
	103.5	0.944145	0.938417	0.937755	0.976227	0.958908	0.971521
	103.667	0.936207	0.941362	0.939461	0.981963	0.963392	0.964949
	103.833	0.951909	0.934065	0.943134	0.976061	0.962761	0.973592
	104	0.944551	0.936984	0.93961	0.976293	0.968528	0.974458
	104.167	0.946028	0.946131	0.942429	0.974503	0.969094	0.977227
	104.333	0.947535	0.947982	0.939758	0.969728	0.967135	0.987506
	104.5	0.943855	0.934716	0.942503	0.972977	0.966744	0.974266
	104.667	0.947071	0.944437	0.937199	0.971253	0.969007	0.973158
	104.833	0.94542	0.930807	0.938349	0.970325	0.963414	0.96519
	105	0.940495	0.935394	0.937347	0.97122	0.956405	0.977082
	105.167	0.949302	0.935759	0.944766	0.975298	0.961389	0.966225
	105.333	0.953705	0.937296	0.939461	0.972016	0.963457	0.970558
	105.5	0.946144	0.933048	0.943764	0.986572	0.967418	0.968633
	105.667	0.946057	0.937713	0.933638	0.974967	0.963566	0.979706
	105.833	0.947535	0.940528	0.944469	0.970922	0.968702	0.981391
	106	0.949736	0.944411	0.948513	0.977155	0.965764	0.975301
	106.167	0.954024	0.936905	0.944098	0.968137	0.965416	0.973231
	106.333	0.952286	0.937349	0.95033	0.977984	0.969834	0.965672
	106.5	0.946521	0.950145	0.95033	0.966744	0.967353	0.971907
	106.667	0.947998	0.944489	0.948364	0.978316	0.971488	0.973423
	106.833	0.949649	0.944072	0.946138	0.972414	0.966635	0.975156
	107	0.94597	0.943421	0.943579	0.95998	0.967484	0.97222
	107.167	0.946144	0.944229	0.942281	0.978879	0.966678	0.98168
	107.333	0.952112	0.935602	0.942206	0.973309	0.966199	0.978575
	107.5	0.944261	0.942222	0.948698	0.977023	0.963044	0.972701
	107.667	0.950721	0.939981	0.941094	0.983952	0.970378	0.974458
	107.833	0.951533	0.952412	0.952259	0.979012	0.969812	0.983558
	108	0.951533	0.938052	0.953372	0.978647	0.971902	0.981656
	108.167	0.961093	0.94634	0.9451	0.980471	0.971902	0.983727
	108.333	0.952257	0.949337	0.944024	0.975431	0.969529	0.980043
	108.5	0.949331	0.952256	0.94139	0.970027	0.974971	0.973857
	108.667	0.954632	0.953767	0.947993	0.982924	0.976255	0.980188
	108.833	0.94626	0.947486	0.946101	0.984549	0.965372	0.97169
	109	0.954459	0.941023	0.939165	0.979012	0.969638	0.969018
	109.167	0.948433	0.946965	0.953891	0.981432	0.974318	0.969355
	109.333	0.940553	0.945271	0.951777	0.977885	0.968028	0.977395
	109.5	0.951793	0.942144	0.944358	0.983123	0.962782	0.979562
	109.667	0.956515	0.939616	0.941539	0.986505	0.971837	0.979466
	109.833	0.945709	0.944255	0.943616	0.975564	0.963653	0.981584
	110	0.959992	0.941544	0.949366	0.97931	0.961477	0.966972
	110.167	0.95808	0.944151	0.945805	0.976426	0.976146	0.984232
	110.333	0.95443	0.950796	0.949143	0.977719	0.968702	0.989047
	110.5	0.95443	0.952438	0.950219	0.977155	0.96929	0.983004
	110.667	0.958109	0.957129	0.961755	0.980007	0.968637	0.979417
	110.833	0.951735	0.95309	0.952185	0.981399	0.972772	0.977492
	111	0.95469	0.954028	0.955338	0.973806	0.976102	0.983775
	111.167	0.951533	0.951839	0.959641	0.982062	0.968528	0.984906
	111.333	0.953416	0.952881	0.952519	0.969065	0.962195	0.975879
	111.5	0.948954	0.950379	0.953928	0.978879	0.968463	0.97949
	111.667	0.960513	0.948372	0.950367	0.986771	0.975732	0.980429
	111.833	0.957964	0.95395	0.957972	0.976824	0.972642	0.977492
	112	0.961788	0.956295	0.95812	0.977785	0.978779	0.980212
	112.167	0.96034	0.951839	0.95812	0.982924	0.973556	0.97843
	112.333	0.956371	0.955174	0.955931	0.977387	0.972119	0.979658
	112.5	0.966047	0.956556	0.959307	0.978515	0.97114	0.983534
	112.667	0.962918	0.955513	0.957897	0.975796	0.973708	0.978743
	112.833	0.954545	0.957025	0.95927	0.975962	0.967701	0.983678
	113	0.964251	0.952777	0.957193	0.974005	0.968158	0.979803
	113.167	0.963063	0.957728	0.953446	0.988694	0.981739	0.982836
	113.333	0.957587	0.952881	0.972958	0.981366	0.978801	0.973327
	113.5	0.960195	0.957025	0.961384	0.972049	0.972424	0.979706
	113.667	0.961643	0.962706	0.973255	0.992208	0.976211	0.986375
	113.833	0.96257	0.953116	0.959901	0.986107	0.977321	0.977034
	114	0.964975	0.959761	0.961867	0.977885	0.979606	0.984497
	114.167	0.96538	0.956973	0.959159	0.979609	0.971162	0.985508
	114.333	0.961788	0.960152	0.958788	0.979642	0.972185	0.980766
	114.5	0.963584	0.951839	0.962275	0.989125	0.976908	0.979562
	114.667	0.961267	0.950848	0.965873	0.97878	0.969573	0.97819
	114.833	0.959905	0.959318	0.957193	0.988627	0.976059	0.984064
	115	0.965178	0.958562	0.958343	0.977686	0.969138	0.979851
	115.167	0.962425	0.947122	0.955523	0.979907	0.975558	0.980067
	115.333	0.95695	0.957885	0.959604	0.982228	0.967745	0.984112
	115.5	0.964801	0.952855	0.960939	0.970623	0.967745	0.982571
	115.667	0.963266	0.963618	0.963462	0.980637	0.976603	0.979442
	115.833	0.963295	0.958302	0.952296	0.97941	0.968942	0.981247
	116	0.969089	0.963514	0.957675	0.9812	0.977582	0.977299
	116.167	0.971667	0.962159	0.961088	0.980106	0.977495	0.986302
	116.333	0.970914	0.95348	0.963758	0.97941	0.982828	0.976047
	116.5	0.968046	0.948372	0.96706	0.979476	0.976646	0.978406
	116.667	0.967379	0.96354	0.956265	0.973442	0.971009	0.980453
	116.833	0.96005	0.961507	0.959975	0.987168	0.97299	0.975494
	117	0.95779	0.957129	0.964834	0.974105	0.964502	0.974988
	117.167	0.971957	0.959527	0.970287	0.989788	0.985265	0.97559
	117.333	0.958717	0.951135	0.958862	0.983322	0.969899	0.978719
	117.5	0.958775	0.953897	0.97255	0.981996	0.976211	0.977371
	117.667	0.964888	0.95507	0.965391	0.975497	0.969725	0.984015
	117.833	0.966221	0.961429	0.96157	0.978647	0.972359	0.968994
	118	0.960311	0.955018	0.966689	0.972977	0.973251	0.976312
	118.167	0.971725	0.961976	0.966429	0.975729	0.970509	0.978503
	118.333	0.96877	0.950197	0.976	0.976923	0.981369	0.97039
	118.5	0.967698	0.961038	0.957118	0.968767	0.974252	0.978238
	118.667	0.970827	0.961273	0.962349	0.983985	0.974405	0.974675
	118.833	0.966771	0.951031	0.957601	0.977454	0.966765	0.981006
	119	0.972449	0.959136	0.966429	0.980371	0.970857	0.985026
	119.167	0.964511	0.95507	0.959196	0.978946	0.967962	0.977636
	119.333	0.959123	0.954653	0.9645	0.986107	0.964894	0.983919
	119.5	0.964135	0.947278	0.975592	0.980073	0.9704	0.980453
	119.667	0.956342	0.95752	0.961496	0.981565	0.971815	0.971088
	119.833	0.961875	0.952203	0.956562	0.971817	0.970378	0.970631
	120	0.969436	0.952907	0.959085	0.980736	0.970901	0.975012
	120.167	0.962049	0.960491	0.973551	0.987135	0.968877	0.975229
	120.333	0.973898	0.965703	0.96769	0.980239	0.971924	0.977612
	120.5	0.973231	0.962889	0.970918	0.974602	0.97595	0.975373
	120.667	0.967003	0.959188	0.962089	0.980338	0.967179	0.975903
	120.833	0.964193	0.960491	0.954707	0.973574	0.970444	0.976023
	121	0.963816	0.957416	0.969286	0.975597	0.968898	0.978238
	121.167	0.969668	0.966928	0.963944	0.980902	0.975166	0.975734
	121.333	0.961991	0.965208	0.963647	0.978912	0.971379	0.981367
	121.5	0.970189	0.968674	0.962571	0.97311	0.973404	0.972316
	121.667	0.959152	0.961064	0.971956	0.977818	0.976298	0.972845
	121.833	0.960484	0.960778	0.961978	0.976359	0.972076	0.97376
	122	0.962715	0.962628	0.965168	0.974569	0.978214	0.975542
	122.167	0.969089	0.96599	0.967097	0.98309	0.974252	0.975205
	122.333	0.965873	0.957598	0.968915	0.976525	0.974165	0.973014
	122.5	0.964308	0.965026	0.967505	0.973806	0.979585	0.984039
	122.667	0.96315	0.965234	0.961236	0.980869	0.972468	0.975253
	122.833	0.964772	0.968857	0.96335	0.995723	0.982001	0.979225
	123	0.971203	0.967032	0.966095	0.977056	0.977125	0.983558
	123.167	0.968944	0.968362	0.967431	0.985312	0.974601	0.982282
	123.333	0.967234	0.967736	0.964723	0.972977	0.96966	0.974338
	123.5	0.968973	0.971385	0.957489	0.98319	0.975014	0.985556
	123.667	0.964975	0.964218	0.96157	0.9813	0.980847	0.977708
	123.833	0.963092	0.963123	0.973922	0.972149	0.967636	0.975108
	124	0.970856	0.963775	0.968803	0.979377	0.973578	0.979104
	124.167	0.969784	0.967085	0.966392	0.977918	0.971902	0.982764
	124.333	0.97103	0.966798	0.972921	0.970889	0.97225	0.974145
	124.5	0.964251	0.965938	0.966095	0.971916	0.978888	0.983823
	124.667	0.964453	0.962185	0.969174	0.975066	0.977713	0.970438
	124.833	0.971174	0.958093	0.981082	0.975928	0.968245	0.974795
	125	0.97384	0.962393	0.959789	0.979476	0.975145	0.975445
	125.167	0.971261	0.962393	0.97114	0.971353	0.978605	0.975181
	125.333	0.97975	0.965078	0.976074	0.980272	0.983764	0.981078
	125.5	0.963323	0.959084	0.968469	0.987135	0.970857	0.974121
	125.667	0.968799	0.960256	0.9783	0.970325	0.974992	0.968151
	125.833	0.973087	0.966198	0.972995	0.980736	0.975536	0.972918
	126	0.97074	0.96956	0.983011	0.976989	0.970444	0.978045
	126.167	0.970682	0.967397	0.97485	0.98372	0.968746	0.97636
	126.333	0.969639	0.961846	0.976222	0.984184	0.979976	0.977395
	126.5	0.981575	0.964244	0.98097	0.979907	0.976059	0.969668
	126.667	0.982125	0.971098	0.989651	0.982294	0.981065	0.985917
	126.833	0.979257	0.963488	0.974368	0.981001	0.975275	0.988084
	127	0.981169	0.958067	0.975035	0.972911	0.979694	0.980404
	127.167	0.979837	0.964348	0.980525	0.987931	0.985222	0.984064
	127.333	0.980995	0.959709	0.977409	0.980405	0.973708	0.970005
	127.5	0.975143	0.976284	0.990244	0.989788	0.976734	0.984328
	127.667	0.975926	0.971828	0.977595	0.989125	0.983894	0.976456
	127.833	0.982038	0.977639	0.98034	0.982725	0.98261	0.968705
	128	0.976969	0.971098	0.978225	0.987566	0.978823	0.971883
	128.167	0.97271	0.971749	0.973959	0.973641	0.981435	0.988999
	128.333	0.98172	0.969534	0.984198	0.985179	0.986985	0.969355
	128.5	0.981024	0.974199	0.975109	0.985279	0.985526	0.986495
	128.667	0.982154	0.96956	0.97166	0.976824	0.977887	0.977949
	128.833	0.978417	0.96956	0.982788	0.979775	0.977365	0.979971
	129	0.966655	0.97188	0.979858	0.980371	0.976059	0.97896
	129.167	0.986876	0.978265	0.989725	0.975431	0.987333	0.980934
	129.333	0.977606	0.971854	0.98149	0.981101	0.982588	0.980645
	129.5	0.975114	0.982278	0.979858	0.984682	0.976059	0.983919
	129.667	0.97833	0.975893	0.978856	0.99055	0.986092	0.984521
	129.833	0.984501	0.968388	0.990355	0.98561	0.989553	0.991863
	130	0.970479	0.968831	0.98531	0.978912	0.974971	0.980043
	130.167	0.980184	0.977301	0.979858	0.994629	0.976407	0.986567
	130.333	0.973753	0.970525	0.980266	0.984483	0.979519	0.986688
	130.5	0.984008	0.989341	0.98123	0.996187	0.981674	0.983582
	130.667	0.974506	0.975789	0.976111	0.978548	0.980934	0.989047
	130.833	0.987774	0.983868	0.981527	0.977653	0.986201	0.982114
	131	0.967785	0.976362	0.985014	0.986704	0.976668	0.980116
	131.167	0.973492	0.979281	0.983604	0.986472	0.98964	0.98091
	131.333	0.982009	0.97519	0.978633	0.989589	0.977582	0.985219
	131.5	0.986616	0.976962	0.985273	0.987633	0.981391	0.98286
	131.667	0.977403	0.984806	0.986572	0.981698	0.982654	0.982378
	131.833	0.98847	0.977509	0.977558	0.980869	0.977909	0.981584
	132	0.984675	0.987021	0.985088	0.99002	0.983306	0.990347
	132.167	0.979228	0.978708	0.988872	0.982958	0.985722	0.986423
	132.333	0.979808	0.978161	0.981082	0.985908	0.987311	0.983173
	132.5	0.984935	0.987308	0.978745	0.991711	0.981174	0.98221
	132.667	0.983458	0.986109	0.99221	0.982527	0.979454	0.988999
	132.833	0.985022	0.977457	0.987462	0.986804	0.982088	0.989986
	133	1	0.983581	0.990392	0.990119	0.995103	0.989721
	133.167	0.989223	0.981679	0.975109	0.98319	0.983154	0.98688
	133.333	0.993424	0.985171	0.994918	0.977321	0.980804	0.979056
	133.5	0.988122	0.986761	0.994992	0.985146	0.987659	0.987169
	133.667	0.989802	0.990201	0.985459	0.985511	0.981413	0.991141
	133.833	0.980677	0.981809	0.98442	0.982162	0.98557	0.983414
	134	0.991657	0.988663	0.989799	1	0.99186	0.996076
	134.167	0.984095	0.982409	0.981972	0.979775	0.987551	0.98481
	134.333	0.990672	0.990852	0.994547	0.985975	0.991207	0.98818
	134.5	0.98143	0.99153	0.999221	0.997745	0.993514	0.989071
	134.667	0.990353	0.981575	0.995326	0.980869	0.98705	0.993067
	134.833	0.986384	0.994397	0.988464	0.995358	0.978301	0.984834
	135	0.98059	0.984806	0.989094	0.98246	0.97743	0.985364
	135.167	0.982878	0.983607	0.994176	0.98445	0.991207	0.981199
	135.333	0.98621	0.991947	0.991357	0.994065	0.996931	0.98936
	135.5	0.978475	0.978578	0.99017	0.989423	0.990315	0.985291
	135.667	0.984501	0.990826	0.986275	0.989357	0.985592	0.989913
	135.833	0.994177	0.985015	0.988983	0.977321	0.989009	0.989336
	136	0.985891	0.993172	0.989947	0.991479	0.977539	0.982403
	136.167	0.979663	0.995309	0.991728	0.993501	0.987202	0.989023
	136.333	0.975172	1	0.987907	0.994231	0.987659	1
	136.5	0.987601	0.985666	0.994436	0.991777	0.988639	0.989769
	136.667	0.984066	0.986865	0.984494	0.997878	0.99112	0.992682
	136.833	0.993076	0.999088	0.97982	0.98445	1	0.984208
	137	0.979779	0.98207	0.990986	0.983488	0.986832	0.988325
	137.167	0.984762	0.987829	1	0.98435	0.992513	0.985123
	137.333	0.981894	0.98392	0.988872	0.990749	0.987028	0.97949
	137.5	0.986876	0.996612	0.993249	0.983621	0.991207	0.990202
	137.667	0.988209	0.988377	0.994139	0.980802	0.987703	0.987939
	137.833	0.987485	0.977613	0.983567	0.984052	0.989553	0.989697
	138	0.985051	0.99153	0.98468	0.983886	0.99112	0.979658
	138.167	0.985457	0.99484	0.992915	0.986704	0.985875	0.992248
	138.333	0.997538	0.990488	0.98698	0.992407	0.987311	0.98363

## Sheet: Supplementary Figure 9
Suppl. Fig. 9a	30 µM B-LCD	20 µM B-LCD	10 µM B-LCD	5 µM B-LCD		Suppl. Fig. 9b		droplet number
Droplet radii	Droplet radii [µm]	Droplet radii [µm]	Droplet radii [µm]	Droplet radii [µm]			30 µM B-LCD	3254
of single droplets	1.2864	1.15413	0.851063	1.15184			20 µM B-LCD	2597
for size distr.	1.32759	1.29094	1.03024	1.33806			10 µM B-LCD	1631
	1.07537	1.21821	1.50091	0.958445			5 µM B-LCD	199
	1.46237	1.75717	1.4664	1.03129
	1.30235	1.51144	1.27103	1.21169
	1.26887	1.27636	1.1539	1.19762
	1.4011	1.55043	1.22696	1.23868
	1.17947	1.35443	1.32305	1.4498
	1.44738	1.29639	0.992025	1.45137
	1.30615	1.41893	1.25792	1.41592
	1.49651	1.29417	1.43755	1.31856
	1.17805	1.60559	1.37361	1.20712
	1.32993	1.2076	1.09326	1.2682
	1.41193	1.53105	1.2434	1.3358
	1.34886	1.22432	0.877466	1.19713
	1.14566	0.857639	0.859846	1.09577
	1.04615	1.61385	1.21725	1.23235
	1.36271	1.42203	1.32295	1.26891
	1.22304	1.38575	1.39692	1.22248
	1.51936	1.03407	0.883901	1.34569
	1.24337	1.21183	1.01698	1.13482
	1.74963	1.37364	1.21705	1.02702
	1.50963	1.46769	1.76229	1.11071
	1.4847	1.35485	1.48616	1.48968
	1.27405	1.40167	1.26889	1.09197
	1.35846	1.43982	1.45395	1.6011
	1.52464	0.966945	1.3933	0.99792
	1.36877	1.35931	1.21373	1.54708
	1.51667	1.22658	0.961938	1.21534
	1.35191	1.13827	0.928619	1.21976
	1.43259	1.33011	1.04204	1.06947
	1.55123	1.33287	1.13557	1.08476
	1.52418	1.28553	1.32077	1.00194
	1.2657	1.21099	1.50748	1.01851
	1.57923	1.18401	1.25769	0.979567
	1.29242	1.16416	1.21709	1.3016
	1.32301	1.22879	1.43826	1.21265
	1.50505	1.44283	1.61169	1.0388
	1.08304	1.28154	1.13373	0.951097
	1.3057	1.21856	1.36746	1.17812
	1.1867	1.19479	1.38528	1.40319
	1.44444	1.32218	0.982696	1.28285
	1.22175	1.37036	1.41762	1.52839
	1.36283	1.16753	1.32087	1.08038
	1.29849	1.30973	1.47985	1.1151
	1.38792	1.08843	1.28811	1.37206
	1.69216	0.97	0.915468	1.11533
	1.48232	1.31015	1.41367	1.31105
	1.40737	1.49132	1.37627	1.36723
	1.40695	1.44666	1.08471	1.13306
	1.26616	1.02275	1.14662	1.15753
	1.49922	1.43965	1.00034	1.40929
	1.39394	0.94917	1.73335	1.29319
	1.63887	1.09042	1.27924	1.22591
	1.49561	1.49848	1.22927	1.05166
	1.65514	1.36113	1.27838	1.15238
	1.44997	1.19074	0.902303	1.04756
	1.16968	1.5093	1.01834	1.04948
	1.38348	1.40816	1.25161	1.18366
	1.28023	1.26913	1.41335	1.19921
	0.883133	1.01562	1.37459	1.52042
	1.24013	1.45471	1.10874	1.35162
	1.10599	0.929278	1.20174	1.2677
	1.41473	1.47358	0.860628	1.03018
	1.58808	1.49505	0.877859	0.915343
	1.3332	1.07985	1.37149	1.09598
	1.21557	1.07646	1.13329	1.28681
	1.40443	0.915971	1.27154	1.4406
	1.27041	1.58607	1.13013	1.11203
	1.49603	1.34804	1.11234	1.19073
	1.3724	1.06757	1.2703	1.28922
	1.39648	1.15073	1.13741	1.30833
	1.15815	1.18075	1.24337	1.18145
	1.29582	1.2821	1.06067	0.869338
	1.26236	1.02132	1.11436	1.09786
	1.68804	1.41691	1.30023	1.04809
	1.31135	0.897136	0.819767	1.11276
	1.29819	1.34532	1.15939	1.33656
	1.20378	1.41275	1.17217	1.39514
	1.42416	0.915323	1.13564	1.04906
	1.38436	1.3419	1.25263	1.20513
	1.58179	1.4657	1.14727	1.02559
	1.64183	1.43096	1.36968	1.24031
	1.38585	1.44574	0.778569	1.09516
	1.59806	1.09376	1.2551	1.15211
	1.40593	1.45959	1.14346	1.18158
	1.25325	1.05266	0.974903	1.10652
	1.55416	1.74717	1.39998	0.900213
	1.22216	0.859073	1.03993	1.03396
	1.24982	1.25326	0.82289	1.13054
	1.45536	1.38349	1.54563	1.21876
	1.37519	1.25244	1.25947	1.08943
	1.36683	1.32208	1.82153	1.17567
	1.41733	1.1568	2.31796	1.41951
	1.19739	1.23028	1.11223	1.00962
	1.66939	1.00356	1.66377	1.0965
	1.33501	1.67687	1.61941	1.36565
	1.52717	1.06393	0.831475	1.14573
	1.79916	1.13844	0.982307	1.00827
	1.27112	1.10567	0.906063	1.23007
	1.50312	1.05851	1.27007	1.08978
	1.28362	1.23074	1.19912	1.09412
	1.45828	1.04663	0.806672	1.23948
	1.05007	1.41685	1.36701	1.35319
	1.66465	1.16113	1.06297	0.940541
	1.29989	0.783074	1.32663	1.44247
	1.65951	1.0831	0.946892	1.32937
	1.31207	1.17942	1.04416	1.27638
	1.06461	1.06511	1.40874	1.12737
	0.968689	1.4599	1.07138	1.80304
	1.26161	1.15267	1.08651	1.1232
	1.28058	1.41714	1.2126	1.18369
	1.2384	1.02296	0.952587	1.29754
	1.30787	1.88887	1.16705	1.6948
	1.4957	1.45681	1.13923	1.01757
	1.01682	1.257	1.34406	1.13715
	1.27265	0.976069	1.35682	0.998396
	1.26152	1.30625	0.864188	1.17544
	1.24188	1.35943	1.11694	1.08086
	1.17452	1.02342	1.3828	1.3017
	1.36364	1.35163	1.63637	1.3499
	2.41009	1.37351	1.24963	1.1677
	1.3829	1.25852	1.21483	1.02742
	1.24525	1.24844	1.07129	1.11521
	1.37635	1.64305	0.803902	1.02271
	1.61808	1.72036	1.17259	1.1055
	1.46022	1.33003	1.19733	1.32915
	1.36703	1.31191	0.918985	1.30035
	1.18913	1.13891	1.23352	1.01815
	1.25846	1.43662	0.895377	0.934711
	1.42465	1.99368	1.54854	1.08082
	1.37235	0.895511	1.8794	1.37569
	1.07613	0.982812	1.38371	1.43353
	1.03762	0.916286	1.32772	1.31597
	2.11103	1.46868	0.86207	2.01188
	1.5101	1.12706	1.05417	1.18174
	1.74982	1.41461	1.28299	1.17412
	1.3632	0.830243	0.982079	1.66576
	1.09495	1.3917	1.07091	1.11456
	1.3145	1.34411	1.217	1.30571
	1.75819	1.32929	1.32594	1.01706
	1.24161	1.10814	1.47746	1.48777
	1.33298	1.11706	1.25607	1.45684
	1.26752	0.892288	0.968512	1.40356
	1.40185	1.00126	1.13304	1.34562
	1.34259	1.26799	0.889602	1.40275
	1.37644	1.16313	0.835184	0.876405
	1.58291	1.1544	1.19687	1.17657
	1.30398	1.76524	1.25182	1.20603
	1.02592	1.24117	1.18073	1.08732
	1.22148	1.08895	0.986686	1.34435
	1.36864	1.54939	0.931759	1.36236
	1.48181	1.56893	0.793072	1.18488
	1.35885	1.11246	1.20969	1.50601
	1.2753	1.58564	1.09043	2.01029
	1.30703	0.829437	1.08429	1.25843
	1.32809	1.22163	1.39798	1.89581
	0.983509	1.05229	0.783167	1.50485
	1.16715	1.18789	1.3145	1.14498
	1.14863	1.17801	0.89442	2.16018
	1.00135	1.80844	2.07473	1.66478
	1.48482	1.54576	1.24984	1.42049
	1.34946	1.32444	2.27814	1.3321
	0.988406	1.26615	1.0837	1.09976
	1.33841	1.14169	0.972818	1.66895
	1.35591	1.1089	0.810924	1.36448
	1.40873	1.61373	0.909829	0.806893
	1.08579	1.34644	0.79206	1.33549
	1.28977	0.872933	0.995233	1.55678
	1.165	1.31535	0.890184	2.0764
	1.24095	1.26632	1.31638	2.16533
	1.38339	1.1836	0.898416	1.17869
	1.3598	1.1614	1.26041	1.28024
	1.5975	1.18018	0.999986	1.69101
	1.04942	1.46156	1.00346	1.03738
	0.998008	1.27425	0.944178	2.01966
	1.07721	1.13585	1.17011	1.13465
	1.29991	1.26745	0.999998	1.47242
	1.41991	1.30012	1.08129	1.51482
	1.43781	0.905187	1.14948	0.876932
	1.48282	1.28102	1.28493	2.00821
	1.16937	1.12042	1.23604	0.995081
	0.925698	1.3249	1.31788	1.29272
	1.50641	1.43922	0.889368	1.01705
	1.27158	1.31984	1.17613	0.747811
	1.51981	1.09433	0.975722	1.07703
	1.30574	1.72951	0.924237	0.82422
	1.19931	1.25661	1.16611	0.728842
	1.38049	1.7399	1.07024	0.749949
	1.27105	1.49719	1.11218	0.730847
	1.40023	1.66476	1.26748	2.17263
	1.4707	1.20719	0.891821	0.675308
	1.19656	1.10328	0.761419	0.662116
	1.39795	1.44512	1.05076	0.719861
	0.857464	1.40573	1.45513	0.795904
	1.16255	1.0086	0.959745	1.03333
	1.46078	1.60142	0.858244	0.718938
	1.36007	1.54743	1.31313	0.788639
	1.65596	1.02771	0.77634	1.87849
	1.30643	1.16695	0.76726
	1.6281	1.25317	0.965198
	1.50584	1.30238	0.836783
	1.3475	1.27348	0.984703
	1.65414	0.885187	0.869771
	0.940659	1.32225	1.05507
	1.39074	1.47085	0.812618
	1.06243	1.18936	1.03064
	1.27945	1.07407	1.19865
	1.0808	0.972634	0.786602
	1.19686	1.56341	0.920961
	1.37177	1.20749	1.01324
	0.862579	1.05293	1.00813
	1.4556	1.06233	1.01577
	1.22138	1.33923	2.05481
	1.396	1.52601	0.984544
	1.00086	1.17309	2.27337
	1.1718	1.52751	0.830359
	1.16122	1.38599	0.868693
	1.51848	0.827868	1.09361
	1.18356	1.19597	1.21355
	0.968007	1.10223	1.00135
	1.35045	1.19636	1.1764
	1.43702	0.780458	1.30686
	1.13304	1.18583	1.17868
	1.00875	1.17854	1.0565
	1.27994	1.11303	0.910267
	1.08105	1.15258	0.970016
	1.03244	1.20789	1.76541
	1.50223	1.85903	0.896794
	1.58969	0.983538	1.07754
	1.36328	0.822443	1.18319
	1.30715	0.793651	1.09045
	1.34753	0.985809	1.0091
	1.48624	1.43393	1.16443
	1.22106	1.24879	0.833727
	1.16434	1.32002	0.849066
	1.03358	0.988475	0.865279
	1.01129	1.19401	1.11683
	1.28629	1.14492	1.73027
	1.09622	1.26894	1.21142
	1.10877	1.29518	0.852488
	1.13099	1.21055	0.74549
	1.32633	1.19738	1.06725
	1.24341	1.06731	1.02334
	1.74772	1.11822	0.880977
	1.38355	1.25594	0.762886
	1.94468	1.07955	0.885884
	1.0227	1.38877	0.839013
	1.6052	1.41574	1.59202
	1.60581	1.46105	1.50453
	1.14551	1.47956	1.32254
	1.20967	1.24955	0.80698
	1.28339	1.13889	1.21439
	1.3929	0.784906	0.751867
	0.894716	1.20934	1.02485
	1.40634	1.5209	0.844943
	1.55977	1.35434	1.21738
	1.48441	1.27601	0.810585
	1.34991	1.15036	1.05913
	1.21421	0.982326	0.961373
	0.96178	0.811338	0.881723
	1.52459	1.23709	1.23268
	1.10107	1.39864	0.84603
	1.08553	1.26913	0.871768
	0.972117	1.21356	0.863924
	1.1629	1.47314	1.06595
	1.1311	0.949045	0.82134
	1.8854	1.11203	0.745739
	0.997797	1.78276	1.15591
	1.12062	1.13381	0.924615
	1.4981	0.91604	1.11943
	1.0582	1.23722	0.82931
	1.17029	1.19832	0.783596
	1.39855	1.33368	1.03792
	1.76323	1.44358	1.15491
	1.49425	0.915157	0.901782
	1.14112	1.17888	0.843614
	1.67223	1.48528	1.1955
	1.17709	1.25083	0.866963
	1.2647	1.15164	1.04369
	1.50474	1.42655	0.967199
	1.20744	1.08284	1.16275
	1.3883	0.872665	1.03414
	1.28117	1.59015	1.00956
	1.09292	1.0255	1.21224
	1.49576	1.03909	0.988047
	1.41137	1.1342	0.985651
	1.90175	1.13389	1.28302
	1.49594	1.27868	1.08846
	1.0032	1.06189	0.818225
	1.52594	1.15437	0.83871
	1.37205	0.938547	0.984287
	1.06601	1.43227	1.08257
	1.25956	1.25291	0.792188
	1.12719	1.08843	1.06925
	1.19953	1.13191	1.03364
	1.43186	1.07302	1.00823
	1.18559	1.5403	1.02009
	1.19927	1.3927	1.1431
	1.40051	1.50618	1.02231
	1.35362	1.36856	0.966532
	1.19328	1.41053	1.0109
	1.23004	1.49248	0.825203
	1.65429	1.37213	0.786106
	0.83626	0.956538	0.824915
	1.16191	1.32493	0.850111
	1.09854	0.847142	0.867162
	1.19302	1.56914	1.38988
	2.05358	1.12107	1.12877
	1.53373	0.993599	1.1767
	1.66197	1.09736	1.12027
	1.29992	0.879737	1.04618
	1.47207	1.25942	1.03676
	1.45548	1.09323	0.953246
	1.18338	1.2489	0.99112
	1.71983	1.82484	1.05141
	1.23924	0.946812	1.09094
	1.19477	1.44055	0.973199
	1.23293	1.32091	1.02958
	1.402	1.16306	2.1778
	1.36194	1.4403	0.988562
	1.65104	1.57752	0.93956
	1.5844	1.38346	0.937209
	1.00066	0.921936	0.790727
	1.36823	1.45593	1.07284
	1.41537	1.12263	1.06459
	1.44914	1.32949	1.1543
	1.06772	0.980015	1.04644
	1.06905	0.967364	1.07844
	1.04927	0.830483	1.16493
	0.863733	1.25798	0.858021
	1.32304	1.32582	0.894313
	1.32948	1.06719	1.13623
	1.26399	0.976646	0.944773
	1.03346	1.22639	1.08215
	1.83624	0.99188	1.01319
	0.994928	1.22424	2.51514
	1.29562	1.25088	0.857791
	1.61319	1.64146	1.04494
	1.24815	1.00849	0.825455
	0.856106	1.62567	0.771906
	1.55022	2.00614	1.12126
	0.950136	1.10274	1.08949
	1.45116	1.90899	0.898907
	1.41495	1.34565	0.984059
	1.1887	1.26524	1.32116
	1.15041	1.33774	0.922864
	0.921511	1.66339	0.873292
	1.14135	0.769277	0.999619
	1.42032	1.09054	2.48261
	1.56926	1.60258	0.904645
	1.01666	1.16822	1.05089
	1.62475	0.820639	0.976825
	1.25056	1.24063	1.19342
	1.55769	1.1576	0.808538
	1.39806	1.65436	0.919823
	1.4461	1.46337	0.961157
	1.17004	1.20877	1.14082
	1.37768	1.25786	0.794833
	1.9942	1.17557	0.815156
	1.17578	0.958473	0.847742
	1.43232	1.24709	0.950679
	1.01133	1.18485	0.931067
	1.43424	1.00892	0.951899
	1.07702	1.05707	1.33648
	1.27293	1.38185	0.835168
	1.26781	0.830011	2.40611
	1.21198	1.31883	1.36072
	1.34004	1.34291	0.79655
	1.111	1.18928	0.915774
	1.0066	1.1636	1.23695
	1.22064	1.26052	0.895751
	1.28808	0.938481	1.09452
	1.38681	1.1079	0.952424
	1.24597	1.39924	1.11508
	0.822514	1.20338	1.67515
	1.47977	1.14598	0.973638
	1.29798	1.14053	1.1044
	1.00885	1.74713	0.956508
	1.19603	1.05718	1.1048
	1.03324	1.07531	0.98086
	1.30968	1.00641	1.56147
	1.70811	1.13863	1.20532
	1.62803	0.900243	1.0099
	1.50181	1.02762	0.808824
	1.10122	1.53953	1.28949
	1.34926	1.13259	1.06957
	1.08472	1.41621	1.07096
	1.42876	0.893022	0.836304
	1.39369	1.24533	0.854666
	0.982435	0.957042	0.932443
	1.42298	1.42954	0.884904
	0.92046	1.05639	1.02173
	0.989927	1.3009	0.948771
	1.04079	1.17998	1.25729
	1.01885	0.928976	0.807545
	1.39486	0.813318	1.04097
	0.905877	1.26394	0.97331
	1.43139	1.14934	0.947783
	1.65231	1.12025	1.32861
	1.13265	1.16144	1.13175
	1.43295	1.11878	1.15176
	1.88231	1.51743	0.89386
	1.01894	1.06205	0.992313
	1.4374	1.63428	0.87573
	1.16666	0.877593	0.861594
	1.32045	1.42294	1.07136
	1.24386	1.37536	0.85991
	1.14227	1.25954	1.03986
	1.20105	0.929427	1.15304
	1.10824	1.05201	0.762993
	0.942238	1.29107	0.901406
	1.55889	1.55597	1.24424
	1.27094	1.49263	1.03766
	1.33427	1.76272	1.21799
	1.48143	1.45028	1.00719
	1.44017	1.19448	1.0709
	1.30248	2.31483	1.04333
	1.25351	1.0951	0.903231
	1.04279	1.28005	1.23506
	1.28339	1.60715	0.887948
	0.898537	0.962997	0.817889
	1.13356	1.11925	0.775016
	2.13197	1.37307	1.08776
	1.10566	1.18454	0.75073
	1.0143	1.14909	0.954659
	1.23506	1.09909	0.904811
	1.31231	1.05134	0.876912
	1.29878	1.52277	1.08199
	1.83493	1.19069	0.871973
	1.49447	1.40128	1.00287
	1.54703	1.36381	0.828393
	1.04536	1.03199	0.866949
	1.31712	1.16608	1.02295
	1.05876	1.15737	0.820811
	0.998693	1.4058	0.811957
	1.28023	1.04214	0.819498
	0.950942	0.988599	1.03797
	1.07982	1.28571	0.929311
	1.26662	0.93747	0.842874
	1.44107	1.10179	1.05698
	1.17952	0.801174	1.19465
	1.17788	1.4055	0.972745
	1.26276	1.05366	1.28097
	0.954673	1.34291	1.13253
	1.38612	1.18622	0.933951
	1.35355	1.17577	0.835935
	1.57786	1.27988	1.01116
	0.840951	1.9012	1.11424
	1.35031	0.848651	0.911265
	1.22288	1.30602	0.909269
	1.45292	1.04638	0.92439
	0.827171	1.09311	0.801542
	1.38456	1.35523	0.740205
	1.16118	2.33166	0.998793
	1.12178	0.823055	1.0898
	0.864209	1.19415	1.12226
	1.05922	1.28206	0.862744
	1.05202	1.04034	0.958388
	1.45778	1.40704	0.804625
	1.47012	1.30179	1.13026
	1.59833	1.53075	0.811211
	1.4229	1.18452	1.04591
	1.17296	1.27948	0.886871
	1.418	1.01185	0.890567
	1.52851	1.43397	1.9292
	0.823376	1.35689	1.10558
	1.51621	1.20767	1.28825
	1.45304	0.878233	0.816571
	1.59288	1.35767	0.830234
	0.973033	1.41819	0.981269
	1.47863	0.955481	0.969417
	1.50689	1.02175	0.924899
	1.11736	1.4548	0.916346
	1.35079	1.25678	0.866147
	1.03567	1.21812	0.999071
	1.09207	1.17938	1.01059
	1.12625	1.36842	1.13939
	1.49046	1.9311	0.773798
	1.10861	1.54219	1.25665
	1.19814	1.30939	0.957105
	1.58075	1.11619	0.809888
	1.89021	1.10938	0.874351
	1.43853	1.88343	0.979251
	1.25822	1.7214	1.08791
	1.61405	1.16525	0.757706
	1.237	1.48325	0.758062
	1.25097	1.54148	0.788129
	1.15009	1.12084	0.854893
	1.24086	1.24466	0.812515
	1.81552	1.47201	0.903532
	1.32771	1.48357	0.808816
	1.25141	1.14252	0.832839
	1.39594	1.04963	1.05859
	1.20523	0.995673	0.983854
	1.65052	0.97297	0.839455
	1.00032	1.06983	1.13257
	1.17575	1.46903	0.93445
	1.25978	0.977403	0.742728
	1.42488	1.42064	0.769988
	1.1975	0.859874	1.15906
	1.35101	1.13705	1.07392
	1.58822	1.47337	0.753004
	1.54526	0.946428	1.0694
	1.38712	1.27708	0.760591
	1.34496	1.27808	0.892754
	1.01405	1.16454	0.784051
	1.28423	1.24469	0.786773
	1.35752	1.77125	0.839119
	1.36219	1.4973	0.790272
	1.54256	1.31873	0.870861
	1.40256	1.78698	0.980257
	1.0261	1.08957	0.88622
	1.54081	1.43918	1.33229
	1.65881	0.892311	1.07239
	1.75882	1.49031	0.987661
	1.73565	0.898419	1.051
	1.03365	1.41818	0.764819
	1.02365	1.50064	0.815167
	0.949788	0.849145	0.870904
	0.963544	1.56979	0.808531
	1.62049	1.54513	0.927663
	1.07718	0.86975	0.849172
	0.86871	1.21391	0.83211
	0.792463	1.19298	0.814408
	0.956142	1.35409	0.736776
	1.09352	1.48205	0.993586
	1.17615	1.44225	0.848719
	0.940762	1.39935	0.943305
	0.953992	1.20622	0.769071
	1.22332	1.09046	1.13338
	1.07099	1.14872	0.879019
	1.11855	1.20821	0.968691
	1.16845	1.2966	1.21345
	1.21454	1.35449	0.730378
	1.46788	1.17589	1.06029
	1.27879	0.923242	1.19594
	1.32635	0.932418	0.885579
	1.62736	0.910142	0.743761
	1.23386	1.81098	0.801041
	1.24733	1.40518	1.28455
	1.23393	2.16462	1.21755
	1.00933	1.11878	1.07411
	1.75727	1.35735	1.20777
	1.83411	1.27586	0.880349
	1.3699	1.2956	0.821434
	0.887883	1.89354	0.804014
	1.66483	1.32174	1.03381
	1.59078	1.63494	0.925718
	1.61562	0.905738	0.827833
	0.99739	1.58694	0.736486
	1.12265	1.35226	0.830651
	1.30492	1.02221	0.923555
	1.26639	1.34572	0.87332
	1.19365	1.37109	1.40738
	1.4158	0.848665	0.891113
	1.03676	0.984783	0.831351
	1.64726	1.46963	0.870181
	1.21701	1.64644	0.865154
	1.63283	0.879322	1.00441
	2.28489	0.889635	1.12097
	1.23749	0.792185	1.24317
	1.25303	1.41509	1.00701
	1.47063	1.04004	0.898448
	1.48462	0.905013	0.823761
	1.37731	1.47535	1.2206
	1.58595	0.955391	0.778285
	1.27849	1.63573	0.962058
	1.14909	1.18199	0.883587
	1.0276	1.18829	0.950267
	1.37549	1.23926	0.985344
	1.73004	1.11381	0.813094
	1.21836	1.93228	0.834767
	1.33402	1.50463	1.13942
	0.981758	0.75563	0.885658
	0.9909	0.857606	0.86474
	1.05041	1.31615	0.932367
	1.13819	0.790299	0.853079
	1.35945	1.06599	1.11863
	1.12861	1.20062	1.36906
	1.20031	1.32949	1.20318
	0.897262	1.17244	0.960309
	1.22471	1.51448	0.882197
	0.931337	1.45252	0.914131
	1.13405	1.18167	0.995878
	1.79393	1.5119	0.859615
	1.61271	0.890285	0.764647
	1.01441	1.35699	1.04708
	1.2198	1.66765	1.13748
	0.923681	1.00478	0.857853
	1.14048	1.62337	0.955086
	1.27553	1.61836	0.781414
	1.11621	1.2025	1.26655
	0.967934	2.06933	1.10521
	1.24398	1.3303	0.827247
	1.69702	1.59352	1.0445
	2.2095	1.41945	1.07419
	1.06739	1.13239	1.08087
	1.31068	1.24614	0.74867
	1.01024	1.34483	0.876051
	1.92746	1.42966	1.14225
	1.50146	1.73893	1.16589
	1.40643	1.07153	0.79437
	1.3738	1.1571	0.803127
	1.42571	1.14106	0.934465
	0.966638	1.33935	0.981781
	1.34021	0.83424	0.965092
	1.09628	1.4649	0.888223
	0.976827	1.28759	0.961558
	1.09848	1.44038	0.835719
	1.31361	1.20261	0.891218
	1.07765	1.22429	1.02263
	1.07709	1.32824	1.08492
	1.2649	1.54678	0.924247
	1.17986	1.01337	0.864852
	1.27038	1.33818	0.795818
	1.44832	0.897967	0.980018
	1.73519	1.30055	0.942317
	0.994715	0.88298	0.758953
	1.1053	1.05052	0.982524
	1.17394	1.22129	1.29335
	1.20343	1.18802	0.851927
	1.10173	1.25989	1.04945
	0.866784	0.875609	0.990016
	1.68818	0.955252	0.988345
	1.04922	1.19034	0.776705
	0.944916	1.47439	0.767327
	0.921506	1.07194	0.855153
	1.70062	0.828749	0.857823
	1.0231	1.72338	0.819948
	1.15513	1.20033	1.27473
	1.62051	1.1855	0.859492
	1.37586	1.30456	0.732363
	1.68008	1.38748	0.769791
	1.01435	1.55694	1.27722
	1.61733	1.17075	0.977264
	1.11717	1.35703	1.30556
	1.46816	1.22035	1.209
	1.61629	1.36963	1.92912
	0.955241	1.34265	0.944118
	1.45559	1.42824	0.809179
	1.11368	1.28659	0.843812
	1.49992	1.19901	0.791809
	0.977199	1.23142	0.876453
	1.11955	2.1173	1.94035
	1.78848	0.760022	1.0655
	0.995976	1.63079	0.899591
	1.36792	0.809725	0.963606
	0.966889	0.825008	2.48649
	1.21992	1.0705	0.887562
	1.05458	1.36818	0.809562
	1.15639	1.58052	1.27209
	1.35331	1.46465	1.1553
	1.07647	0.922403	0.716637
	0.806167	1.48321	0.808387
	1.62843	1.43404	0.918051
	1.47385	1.29068	0.88736
	1.26013	1.68116	1.12799
	0.864884	0.91159	0.713421
	1.37304	0.872249	0.836139
	1.26307	0.825359	1.0887
	1.64628	1.03126	2.39288
	0.867675	1.48819	0.983335
	1.14547	1.04486	0.96944
	1.20122	0.831816	0.880208
	1.16312	1.81969	1.67786
	1.62647	0.933736	1.23469
	1.61133	1.27594	0.741606
	0.970693	0.733387	0.845956
	1.50294	1.22675	1.34096
	1.46319	0.973549	1.42845
	1.37808	1.50483	0.734933
	1.27722	1.52819	0.868677
	0.880431	1.26428	0.77552
	1.07568	1.22895	0.894786
	1.42116	1.40841	0.771495
	0.9159	1.19973	0.877623
	0.857892	0.890008	0.92543
	1.08964	1.72575	0.899393
	1.10405	0.82693	0.921328
	1.62307	1.52605	0.939973
	1.07718	1.06616	0.800278
	1.17019	1.24925	0.817934
	1.11662	0.97989	1.03133
	1.88108	1.01622	1.31465
	1.31766	0.97414	0.931686
	1.47003	1.63165	0.974196
	1.67436	0.979247	0.811583
	1.40916	1.17813	1.00271
	1.36118	1.17965	1.16385
	0.96657	1.27812	1.20155
	1.57012	1.23086	0.836874
	1.04843	0.885829	0.77297
	1.00969	1.05291	0.989217
	0.926365	0.915833	1.1671
	1.21571	1.0726	0.931232
	1.78515	0.975013	0.865567
	1.39513	1.29407	0.921181
	1.43793	1.30956	0.86106
	0.937467	1.39057	0.693062
	1.49496	1.07587	0.820474
	1.14427	1.58728	0.971568
	1.37986	1.22548	0.785314
	1.41578	1.15181	0.813973
	1.06863	1.15989	1.02236
	1.78479	1.31054	1.07552
	2.01907	1.3702	0.91218
	1.09908	0.961814	1.03216
	1.22061	1.48249	1.2745
	1.56114	1.42944	0.92381
	1.2137	1.3451	0.72765
	1.06685	1.39056	0.982628
	1.55364	1.53236	1.01983
	1.14755	0.870112	0.875959
	0.881728	1.2321	0.818247
	1.33953	1.61146	0.905248
	2.02771	1.79919	0.945675
	1.50006	1.00287	0.786082
	0.823981	1.0211	1.02365
	1.33278	1.71255	0.878949
	1.34418	1.1485	0.937818
	1.19869	0.992313	0.994801
	1.27825	1.03495	0.8124
	1.07056	1.16445	2.5072
	1.06551	1.21523	0.863893
	1.66626	1.21016	0.751685
	1.17012	0.890924	1.14843
	0.946225	1.05568	1.16439
	1.25999	1.0508	0.888046
	1.09187	1.5508	0.962653
	1.3146	1.15466	0.782531
	0.909413	0.801453	0.756469
	1.04332	1.37613	0.825896
	1.1499	1.38945	0.780949
	1.43922	0.869933	0.941452
	1.18198	1.17546	0.847966
	0.897648	1.37629	0.945664
	1.19593	1.56878	0.910534
	0.980293	1.23579	1.25402
	1.58211	1.38551	0.984068
	1.86707	1.19805	0.878481
	1.64601	1.0899	0.74419
	0.910412	1.37167	0.782625
	1.61137	1.01449	1.01074
	1.11943	1.7803	0.830601
	1.11057	0.877072	0.836145
	1.36698	1.74718	1.08233
	1.17348	1.09382	0.829822
	1.44481	1.17418	0.913355
	1.38978	0.922503	0.805512
	1.34398	1.16332	1.20016
	0.902756	1.08321	0.770225
	1.08242	1.09291	0.964592
	1.59283	0.780185	1.28669
	1.60553	0.784321	0.807602
	1.52996	1.65489	0.718381
	0.911884	1.37242	0.990112
	1.32749	0.851491	0.807135
	1.35162	0.819883	0.957426
	1.41044	1.35014	0.908626
	1.73376	1.28913	0.972696
	1.71862	1.60492	0.947642
	0.985201	0.958829	0.976988
	1.08687	0.884688	0.905788
	1.23282	2.36302	0.80978
	0.942983	0.881105	0.790733
	1.2333	1.22007	0.796879
	1.77339	1.41228	1.09017
	1.24367	1.13023	0.75326
	1.00133	0.951924	0.879989
	1.76893	1.2417	1.06104
	1.7315	0.81445	0.842967
	1.24322	1.15713	0.869347
	1.41477	1.68746	0.854539
	1.03562	1.03083	1.12696
	1.49707	1.4841	0.756082
	1.19849	1.02593	1.20305
	0.967314	1.19898	0.765378
	2.04958	1.06968	0.811686
	0.972601	1.57634	0.773798
	1.04287	1.26532	1.07102
	1.13289	1.65853	0.846091
	0.925003	1.47456	0.866875
	1.12951	1.48233	1.01295
	1.41524	1.19541	0.874749
	1.92633	1.18836	0.963784
	1.05758	1.7896	1.03201
	1.58701	1.08176	1.04098
	1.06732	1.15692	0.841496
	1.42505	1.66365	0.931451
	1.31034	0.856011	0.844071
	1.49338	1.08573	0.897164
	1.53948	0.834848	0.969882
	1.53842	1.01694	0.913477
	1.78291	1.24836	1.01214
	0.898489	0.937686	0.787222
	1.65025	1.00237	0.731647
	0.95905	1.4501	0.812233
	0.990578	0.974408	0.975938
	1.17853	1.56863	0.882096
	1.41557	1.17566	0.848983
	1.80327	0.851637	0.846985
	1.63621	1.59882	1.37257
	1.19399	1.3613	0.932457
	1.2697	1.2592	1.12228
	1.10228	1.65253	1.01259
	1.72696	0.832855	0.8799
	1.25357	1.21657	0.79464
	1.75297	0.906556	0.77785
	0.925557	1.2513	0.9716
	1.1911	1.45067	1.02499
	1.51097	1.17293	0.741458
	1.12244	1.81293	0.76894
	1.71957	1.07476	0.935508
	1.18655	0.884374	1.14773
	0.899506	0.873239	0.75274
	1.00776	0.850905	0.840146
	1.65927	1.06259	0.747459
	0.875063	0.873626	0.76248
	1.5518	1.46728	0.815096
	1.38212	1.33116	0.929662
	0.940813	1.27795	1.03803
	1.8238	1.75044	0.863857
	1.21401	0.95884	0.813348
	1.41964	1.26752	0.909336
	1.55848	1.31126	0.922516
	1.03523	1.11279	0.765863
	0.913504	1.11371	0.783737
	0.942017	0.831211	0.705826
	1.74814	1.39104	0.833887
	0.882409	1.21191	1.01332
	0.934722	1.10062	0.839949
	1.34249	2.40389	1.02565
	1.94376	1.20418	1.06229
	1.43553	1.30062	0.862598
	1.36131	0.828714	0.860908
	1.64473	1.14732	0.913654
	1.74346	0.943661	0.79459
	1.42587	0.971075	0.845591
	0.793618	1.42197	0.861458
	1.566	0.814715	0.800091
	1.12607	0.967345	0.814395
	1.11668	0.88559	0.802366
	1.24793	0.887558	0.84159
	0.901844	1.27367	0.908724
	1.54237	0.997997	0.893662
	1.13001	1.29151	0.888673
	1.4534	1.17313	1.04703
	1.12993	0.755202	0.807176
	0.869513	0.890173	0.846973
	1.5998	0.927407	1.0067
	1.82572	0.963995	1.36801
	1.41132	1.1004	0.963541
	1.32119	1.06986	1.22701
	0.847221	1.09904	0.804776
	1.39932	1.17577	1.01789
	1.27084	0.79744	0.777544
	1.11191	1.25812	0.738536
	1.34158	1.07676	0.819391
	1.43204	1.1625	0.922832
	1.49506	1.3455	0.738557
	1.07658	1.32586	0.926645
	1.482	0.836087	0.851274
	0.848013	1.42573	1.03396
	1.45046	0.882834	1.08484
	1.27931	0.930646	0.769746
	1.34842	1.01071	0.744164
	1.35707	1.10049	0.930873
	1.07099	0.884133	0.786967
	1.88351	1.42438	0.82991
	1.75442	0.862975	0.821822
	1.43313	0.841461	0.99928
	0.994959	1.25856	0.80584
	1.32622	1.43763	0.758711
	0.878649	0.963848	0.856839
	1.99636	1.13547	0.910161
	1.09829	1.50303	0.846103
	1.11065	1.3273	0.787561
	1.41508	1.2618	1.3207
	0.972584	1.24576	0.711885
	1.69667	0.758775	0.803128
	1.00776	1.00827	1.12851
	1.45498	1.20044	0.77944
	0.993629	0.953617	0.873355
	1.67248	1.25492	0.834705
	1.01587	1.72422	1.12314
	1.72682	1.46599	0.809247
	0.841195	1.25335	0.87342
	1.2095	1.01509	0.970877
	1.24993	1.26147	0.801364
	1.60155	1.61315	0.725996
	0.979522	1.0327	0.810978
	1.01744	0.838602	0.989232
	1.01376	0.96013	0.940363
	0.894633	0.98301	0.91467
	0.828566	0.784374	0.826252
	1.17097	1.0835	0.756765
	1.44543	1.31792	0.874878
	1.01381	0.992848	0.840282
	1.27992	0.879286	2.20447
	1.24277	1.33801	0.796021
	2.43417	1.54941	0.784435
	0.788297	1.25559	0.823526
	1.92521	0.920102	0.764427
	1.59402	1.19208	0.878584
	1.03301	1.14835	0.816593
	1.18831	1.28872	0.782367
	1.65397	1.22279	0.827329
	1.08315	1.37451	0.776605
	0.839681	1.01334	0.846871
	1.39916	0.933228	1.71357
	1.21245	0.950865	0.93165
	1.91422	0.919009	0.800013
	0.913677	1.44633	0.79488
	1.09658	1.31597	0.749494
	2.11644	0.946102	0.923618
	1.17803	1.03167	0.828028
	0.846846	1.05141	0.774159
	0.792846	1.00953	0.923113
	1.173	0.985547	0.741685
	1.66176	0.965759	0.69383
	1.211	1.42988	0.947824
	0.831485	1.23998	0.855833
	1.59644	1.49855	1.0086
	0.870557	0.995949	0.993397
	1.35265	0.742391	0.84379
	1.07837	1.63159	1.21716
	1.03816	1.5695	1.05335
	1.24303	0.879215	1.1554
	1.32053	1.13842	0.944268
	0.919826	0.940801	0.927444
	0.830544	1.54661	0.799099
	0.975291	0.876513	0.951872
	1.21925	1.14822	0.741613
	1.0375	1.33614	0.743574
	1.21607	0.899023	0.882755
	0.892234	1.23213	0.796791
	0.8841	1.00373	0.756
	0.810844	0.877722	0.714239
	1.38815	1.54205	0.756889
	1.58484	1.69133	0.843743
	1.21636	1.47522	0.790924
	0.848451	1.3022	1.02224
	1.40922	0.949586	0.903877
	1.27697	0.924979	0.834921
	1.06532	1.43217	0.732331
	0.922584	1.15346	0.808617
	1.04623	1.22662	0.933233
	1.24881	1.16727	0.721385
	1.14994	1.5351	0.875467
	1.92954	0.832129	0.777469
	0.929902	0.936686	0.786472
	1.1856	0.829223	0.923854
	1.26342	1.29599	0.788823
	0.996093	1.23069	0.833359
	1.07772	0.902684	0.811362
	1.2142	0.906699	0.917675
	1.13493	1.18527	0.850021
	0.840081	1.32734	0.993445
	1.11236	1.633	0.79501
	1.36995	0.800406	0.881595
	2.12539	1.1923	0.832422
	1.30396	0.845132	0.810123
	1.20814	1.37398	0.896705
	1.46187	0.839881	0.93941
	1.32155	0.871963	0.798901
	1.1615	1.21168	0.723384
	0.96155	1.2455	0.793315
	0.932295	0.812503	0.764195
	0.835403	1.22064	0.985944
	1.58047	1.3659	0.91536
	1.15552	1.88229	0.855813
	0.954411	1.16204	1.11856
	1.22388	0.846733	0.950072
	1.24277	1.03473	1.08322
	0.808042	1.0219	0.861794
	1.0729	0.996097	0.698645
	0.995051	1.13616	0.821598
	1.39077	0.904928	0.75032
	1.62711	0.846163	0.972663
	1.20228	0.770379	0.756759
	1.41135	1.08752	0.83796
	1.11817	0.898082	0.838092
	1.91194	1.44903	0.906542
	1.82731	0.9299	0.79222
	0.915732	1.36517	0.776892
	1.28948	0.944723	0.902396
	1.6896	1.33944	0.88857
	0.848798	1.59306	0.883592
	1.10782	0.895434	0.859056
	1.75199	1.54147	0.786376
	1.91063	1.02444	1.14639
	1.31383	0.755727	1.13108
	1.09775	1.6531	0.782349
	1.46345	0.783102	0.893749
	1.31551	1.44815	0.865036
	1.11801	0.810004	0.75829
	1.27949	1.27963	0.922092
	1.32155	2.24758	0.773784
	1.48444	1.54221	0.763372
	1.373	1.07318	0.931005
	1.55288	1.41998	1.10812
	1.12036	1.16688	0.862979
	1.39186	1.55275	1.08409
	1.09751	0.989616	0.782559
	1.29967	0.793322	0.815486
	1.37638	0.831126	1.07369
	1.43576	1.22068	0.917352
	1.07073	0.85156	0.801746
	0.899455	0.798435	0.80413
	1.30134	1.47375	0.873899
	1.50618	0.782191	0.843165
	1.75577	1.20481	0.851677
	1.44112	1.5032	1.16804
	1.3001	1.08797	0.978856
	1.78503	1.59116	0.801632
	0.940054	1.19074	0.737672
	0.959937	0.893735	0.898878
	1.36714	1.2976	0.737944
	1.03446	0.802553	0.767598
	1.62	0.753147	0.933828
	0.850662	0.876923	0.776352
	1.22393	1.35119	0.736929
	0.98405	0.714096	0.774915
	1.78527	0.85471	0.734239
	1.49138	1.26158	0.83018
	1.01246	1.41727	0.765663
	0.755731	1.16602	0.723042
	0.848328	1.33446	1.00761
	1.05246	0.886716	1.05699
	1.07688	1.00962	0.751975
	0.999756	0.843126	1.00299
	0.963952	1.24484	0.793951
	0.892737	1.48323	1.09798
	1.655	1.01156	1.01077
	1.04903	1.01931	0.7343
	1.70746	1.07712	0.807538
	0.842233	0.974307	0.823451
	1.08517	1.0749	0.868153
	0.917402	0.999117	0.89439
	1.21711	1.2398	1.30077
	1.45697	1.04726	0.96336
	1.31106	1.24116	0.732725
	1.59563	1.05392	1.26673
	1.20515	1.04884	0.763594
	1.40918	1.15766	0.97192
	0.886561	1.00991	0.84852
	1.51375	0.79521	0.761333
	1.17342	1.61289	0.781862
	1.54973	1.31968	0.797967
	1.18832	1.25241	0.776939
	1.1634	0.760058	0.809612
	1.07813	1.09982	0.819965
	1.47506	1.25065	0.915503
	1.30308	0.947279	0.772713
	1.08223	1.13779	0.962607
	0.767866	1.47575	0.774311
	0.903641	1.28855	0.958624
	1.80576	1.00625	0.842346
	1.14488	1.02702	1.11967
	0.949824	1.04087	1.04835
	1.26047	0.958306	0.863875
	1.24994	0.778861	0.898411
	1.3668	1.03248	0.766883
	1.19002	1.34984	0.844173
	1.42731	1.38833	0.986856
	1.24392	1.63942	0.818699
	1.29237	0.78693	0.951147
	1.31912	1.72589	0.768511
	0.904949	0.993167	0.745042
	1.02774	1.18926	0.839927
	0.805586	1.18537	1.07035
	1.15579	1.60816	0.947426
	1.37653	1.32304	0.847515
	1.0085	0.874253	0.814133
	1.03729	0.835568	0.964649
	1.36931	1.13326	0.845281
	1.15047	0.794596	0.820659
	1.01358	0.806324	0.958434
	0.96405	0.887027	0.73785
	1.45517	1.33489	0.91542
	0.863958	0.911989	0.753221
	1.50824	0.883904	0.814604
	0.83205	1.88969	0.882873
	1.00316	1.35757	1.44204
	0.835515	1.30666	0.897819
	1.25044	1.44731	0.903093
	1.26232	1.01914	1.01958
	0.911435	1.41962	0.891352
	1.43788	0.79862	0.967482
	1.41566	1.67389	1.03816
	1.76474	0.916294	0.712307
	0.947557	1.03917	0.887702
	1.13552	0.886352	0.828596
	1.4356	1.57959	0.772996
	1.47882	0.854314	1.00844
	1.31752	0.854667	0.837096
	1.5272	2.3107	0.701166
	2.40058	0.881866	0.791702
	1.28111	1.43853	0.866124
	1.00191	0.779408	0.793866
	1.40077	1.11379	0.857782
	1.28951	1.12191	0.830014
	1.42028	0.944357	0.892893
	0.982816	1.80569	0.797169
	1.01072	1.45013	0.981579
	1.3095	1.41184	0.734584
	1.19337	0.821348	0.794552
	0.972258	0.771295	0.913553
	1.08218	1.44435	0.803848
	1.19728	1.1272	0.923579
	0.8469	0.838495	0.770478
	0.964222	0.937409	1.05384
	1.14509	1.66179	0.80181
	1.25989	0.933841	0.805717
	1.15867	0.84464	0.803064
	1.10648	1.96413	0.781338
	1.3214	0.817898	0.85701
	1.07069	0.768655	0.811042
	1.43212	1.38804	0.871095
	1.12292	1.28343	0.856862
	1.64957	1.66468	0.856862
	1.83255	0.859065	0.806369
	1.07356	1.17073	0.951031
	1.39801	0.803467	2.12557
	1.20776	1.50891	0.834948
	0.994645	1.25073	0.869537
	1.67705	0.932886	0.735323
	1.10327	0.997049	0.709811
	1.73928	1.32048	0.864739
	1.12425	1.13269	0.805896
	1.21167	1.09366	0.793561
	0.944497	1.24053	0.763267
	1.32515	1.1872	0.716161
	1.33415	0.831094	0.753649
	0.903585	1.40956	0.815363
	2.35085	1.60714	1.07
	1.6627	0.967803	0.800673
	1.60635	1.12438	0.82623
	1.08508	1.04291	0.759883
	1.30983	1.26113	0.755623
	1.13577	1.29778	1.0017
	0.927887	0.927972	0.966618
	1.49093	1.72206	0.736664
	0.884176	0.8035	0.863659
	1.59502	0.87738	0.825203
	0.913795	0.888354	0.756939
	1.85643	0.976623	0.904233
	1.15485	1.33591	0.731125
	0.964935	1.46862	0.873366
	1.30411	0.885377	0.841818
	1.12624	0.796534	0.764286
	1.1932	0.858748	0.839916
	1.19016	1.46006	0.779594
	1.49418	0.718209	0.795613
	1.00981	0.87509	0.772666
	1.32554	1.74252	0.819784
	1.42358	1.39728	0.857484
	0.835663	1.1988	0.774818
	0.897832	1.44249	1.03534
	1.85609	1.23012	0.872197
	0.876274	0.883249	1.10037
	1.07305	1.15048	0.857504
	1.30198	0.887713	0.841806
	1.79304	1.31967	0.707679
	1.25893	2.09127	0.783285
	1.40653	1.60778	0.773221
	1.38971	0.78315	0.751331
	1.51523	0.931475	0.789635
	1.1123	1.08191	0.779672
	1.0197	1.07079	0.846554
	1.0473	2.16899	0.779232
	1.8278	1.27934	0.88704
	1.62343	1.51885	0.911218
	1.51442	1.7442	0.745172
	1.4236	1.10193	0.91707
	0.894459	1.12112	1.02973
	1.09041	1.21463	0.825037
	0.987172	1.0126	0.743191
	1.16097	0.813688	0.955272
	0.869776	1.74227	0.755697
	1.06012	1.1167	0.735695
	1.21596	0.894483	0.713635
	1.14745	0.985279	0.806452
	1.32217	1.30851	1.46649
	1.20584	1.4876	0.896456
	0.922373	0.83083	0.801709
	1.55178	0.978006	1.00049
	1.6549	0.793922	0.923638
	1.21922	1.06023	0.759442
	1.08578	0.83536	0.755077
	0.877355	1.9335	0.766768
	1.16213	1.66833	0.766614
	1.26615	1.47084	0.904623
	1.79051	0.857338	0.774823
	1.56614	1.44694	0.958765
	2.37839	1.36901	0.835616
	1.02787	1.17344	0.765518
	1.69231	0.829057	0.782694
	1.26383	0.978312	0.770412
	0.987117	1.64453	2.52596
	1.55719	1.12012	0.774405
	1.45068	1.93881	0.790736
	1.30802	1.62007	0.995315
	0.837667	1.32873	0.938416
	1.15951	0.881362	0.745475
	1.15323	1.27248	0.83439
	1.58841	1.56479	0.755738
	0.966199	1.51397	0.78712
	1.21935	0.971552	0.758074
	1.5386	0.870117	0.998245
	0.914269	1.33342	1.84695
	0.971964	1.32065	0.823367
	1.12225	0.912863	0.805131
	1.70232	0.753081	0.927223
	1.27056	1.37009	0.795999
	1.57149	1.10192	0.81777
	0.921121	1.18914	0.780732
	1.24237	1.72496	0.784113
	0.969673	1.13471	0.789699
	1.62366	0.975768	0.80056
	1.3197	1.68106	0.904911
	1.09456	0.924522	0.835496
	0.880248	1.28949	0.786406
	1.21498	1.02885	1.0902
	1.10612	0.948678	0.834975
	1.32781	1.17157	1.05241
	1.65141	1.39731	0.755594
	1.58885	1.63281	0.988923
	1.55639	1.11321	0.818263
	1.00524	0.956128	0.809275
	1.21451	0.936644	1.09082
	1.3019	0.889819	1.55027
	1.23264	0.748298	0.793327
	1.31954	1.22071	2.6085
	1.43731	0.833169	0.752267
	1.03432	1.29258	0.779185
	1.01408	0.756744	0.831756
	1.40041	1.69769	0.884856
	1.1874	0.778558	0.83803
	1.20419	1.1537	0.856499
	1.06274	1.41263	0.84472
	1.04768	1.00334	0.906841
	1.43995	1.43637	0.863525
	1.52724	1.55417	0.794125
	1.20477	0.910179	0.897415
	1.36869	1.13702	0.918816
	1.20489	0.865595	0.753552
	1.69418	2.00676	0.754907
	1.10808	1.35163	0.752138
	1.66528	1.07854	0.946154
	1.00846	1.1372	0.771124
	1.60107	1.46582	0.882527
	1.32744	1.14544	0.882125
	0.79959	0.947265	0.8154
	1.32153	1.24151	0.741642
	1.2664	1.81379	0.716763
	0.810359	0.98567	1.22209
	1.47132	1.56279	0.828813
	1.36432	0.913938	0.798362
	1.48805	0.807278	0.757996
	1.20087	0.898018	0.892434
	0.951613	1.45443	0.902342
	1.31831	0.970632	0.900005
	1.53651	0.827095	0.775242
	1.93001	0.841487	0.906169
	1.11343	1.20649	0.730441
	0.862194	1.00529	0.755911
	1.11164	1.07818	0.811057
	1.08388	0.875837	0.755694
	1.79307	1.11433	0.820705
	1.42399	1.01913	0.737888
	0.877732	1.15053	0.770131
	1.18398	0.952535	0.880003
	1.80644	1.46716	0.975024
	1.65758	1.48603	0.697542
	1.23164	0.925315	0.869531
	1.02829	0.876439	0.738033
	1.10221	1.12855	0.827592
	1.473	0.843247	0.749981
	1.11556	0.737504	0.847007
	1.34141	1.39944	0.816134
	1.61922	1.27198	0.81463
	1.69783	1.11545	0.737419
	0.920816	2.63949	0.950685
	1.02546	1.05014	0.85159
	0.875145	1.5918	0.86741
	1.44379	0.977393	0.862592
	1.00927	1.48365	0.778383
	1.02925	0.88417	0.771973
	1.24438	0.754304	0.779695
	1.16843	0.972133	0.924681
	1.44492	0.811501	0.750647
	1.3995	1.7182	0.782169
	1.36937	0.951093	0.843174
	1.39768	1.66264	0.707324
	1.43682	0.846743	0.78252
	1.47426	0.895483	0.855883
	0.759685	1.49766	0.80126
	0.916408	1.81282	1.13578
	1.01409	1.09708	0.76453
	1.18905	1.19336	0.910687
	1.20215	0.978668	0.78319
	0.829088	0.780264	0.808717
	0.847647	1.12925	0.829208
	1.2341	0.970156	0.835674
	0.855299	1.53946	0.751125
	1.25094	1.58532	0.936685
	1.33756	0.992214	0.807402
	1.19924	1.18256	0.840665
	1.6806	1.40771	0.823856
	0.872037	1.40831	0.753945
	1.55894	0.972373	0.796394
	1.44905	1.08853	0.803653
	0.883154	1.42823	0.767669
	0.842919	1.87272	0.687313
	1.38115	0.807765	0.750519
	1.63759	1.27823	0.855577
	1.04589	0.944185	0.842817
	1.16214	1.61097	0.83135
	1.10265	0.901145	0.755455
	1.01273	0.91429	0.821177
	2.33337	1.64832	0.772938
	1.0148	1.06526	1.10149
	1.38205	1.16713	0.722852
	1.1639	0.946087	0.79602
	1.10158	1.6453	0.878804
	0.821484	1.5563	0.730384
	1.45841	1.11387	0.812477
	1.21101	0.894487	0.929903
	1.04275	1.24333	0.991973
	0.999712	1.37736	1.24227
	1.21641	0.851152	0.769569
	1.18948	1.19823	0.773057
	1.15103	1.07894	0.664763
	0.814962	1.17594	0.815789
	1.63663	1.14826	0.820887
	0.985296	1.25669	1.18144
	0.959963	1.24707	0.907001
	0.88898	1.27061	0.67921
	0.996796	1.12929	1.02171
	1.06007	1.04018	0.88004
	1.31902	0.790026	0.699732
	1.06895	1.20571	0.660636
	1.08001	1.31315	0.857831
	1.38127	0.844568	0.906391
	1.05242	1.08419	0.774371
	1.37056	1.43119	0.869545
	1.68135	1.34063	0.763134
	0.876471	1.38166	0.70525
	1.75969	0.993573	1.14003
	1.53715	1.17075	0.76827
	1.55501	1.14582	1.0443
	1.13869	1.5187	0.771901
	0.932038	0.794248	1.19677
	0.833576	1.21156	0.731686
	1.38588	0.849175	0.719866
	1.33781	0.871561	1.04075
	1.09303	0.829496	0.777269
	1.15641	1.01368	0.734799
	0.873437	1.54676	0.845955
	1.41809	1.34417	0.823846
	0.877795	1.25005	0.799763
	1.05779	1.9157	0.83597
	0.83867	0.769124	1.11814
	1.13813	1.14282	0.736946
	0.953228	1.3168	0.728777
	1.51414	1.19477	0.801581
	0.709168	1.78251	0.78296
	1.52957	0.730214	1.29423
	1.75576	0.789495	0.964732
	0.840269	1.48271	0.929484
	1.19406	1.3201	0.820589
	0.869582	0.820327	0.817725
	0.776666	0.856606	0.863397
	1.25576	1.46859	0.773156
	1.0888	0.827285	0.805704
	1.02842	1.73648	0.818583
	0.734481	1.15933	0.967019
	1.35153	0.982784	0.964001
	1.5998	1.5027	0.743965
	1.72021	1.32031	0.817429
	0.851071	1.09218	0.798786
	0.891971	0.859744	0.740305
	1.12676	0.819682	0.687269
	1.17127	0.884602	0.759693
	0.996163	1.20798	0.78355
	1.28744	1.80802	0.900062
	1.69313	1.10224	0.763602
	0.90839	0.977794	0.839854
	0.90997	0.874312	0.86425
	1.19174	1.02128	0.816395
	1.1614	1.20381	0.789559
	1.07119	0.992426	0.698178
	1.09195	1.59898	0.709932
	1.05391	0.997982	0.801033
	1.43386	1.21166	0.810411
	1.33708	0.938864	1.22099
	0.793842	1.72416	0.774862
	0.782683	1.58702	0.748035
	1.32585	1.30176	1.04139
	1.18204	0.920309	0.779065
	1.0901	0.959417	0.787758
	1.57436	1.00344	0.731277
	0.963851	0.804478	0.723255
	1.27372	0.911495	0.792325
	0.872457	1.06123	0.677157
	1.11438	0.734806	1.04803
	1.65705	0.897856	1.14049
	1.53149	1.36415	0.724281
	1.44517	1.09651	1.35901
	1.5593	1.16374	0.653573
	0.757004	1.6328	0.900053
	1.49347	1.10957	0.752898
	1.17033	1.53166	0.824754
	1.50766	1.50488	0.776751
	2.07119	1.34713	0.790812
	1.32632	1.66114	0.980132
	1.02572	0.914349	0.814359
	0.84088	1.01701	0.722517
	1.25492	1.0713	0.737788
	0.819322	1.16993	0.724943
	1.57552	1.18107	0.833271
	0.933724	0.940187	0.708063
	1.08184	0.944874	0.832775
	1.61966	0.932903	0.834679
	1.67573	1.46073	0.740156
	1.4275	1.5647	0.700426
	1.28303	1.15991	0.810596
	1.63159	0.748995	0.808777
	1.00763	2.20588	0.782472
	1.15008	0.933169	0.77698
	1.74907	0.852853	0.826097
	1.28742	1.37673	0.798497
	1.03798	1.24266	0.755182
	1.09973	1.60784	0.760561
	1.0991	1.04566	0.711901
	1.58015	1.18659	0.753715
	0.991743	1.41793	0.865564
	1.33361	1.04409	0.748408
	1.31157	1.15171	1.11402
	1.50784	0.884131	0.77814
	1.33651	0.980965	0.805801
	1.73455	1.21506	0.766635
	0.919453	1.10338	0.83221
	0.961315	0.816025	0.6984
	1.04889	1.26482	0.674678
	0.924197	1.13468	1.26015
	1.22946	0.959474	0.968451
	1.06077	1.24279	0.746642
	1.56328	1.44655	0.79719
	1.50487	1.15311	0.864472
	0.899048	0.989037	0.659334
	1.25478	0.844578	0.732432
	0.971496	0.998969	0.772158
	2.082	0.714189	0.742365
	1.69478	0.864087	0.96853
	0.86138	0.963388	0.682092
	0.843646	0.73805	0.714099
	0.918255	1.11212	0.787497
	1.07381	1.12421	0.782471
	1.50364	1.38677	0.751752
	1.29462	1.42958	0.733079
	1.72206	1.18972	1.46764
	1.69518	1.51743	0.765518
	1.02895	1.39445	0.796191
	1.19678	1.60901	0.840117
	1.05874	1.1615	0.933729
	1.29394	0.811905	1.06631
	0.836069	1.02673	0.755926
	1.43524	2.67849	0.800757
	0.951163	1.89636	0.849017
	1.16289	0.762953	0.791685
	0.875012	1.79249	0.757169
	1.3141	1.50069	0.82011
	1.51164	1.47239	1.08714
	1.02471	1.23726	0.866939
	0.845351	1.689	1.20761
	0.940468	1.40937	0.86204
	0.866461	0.790343	0.712733
	1.68397	1.06884	0.819702
	0.902239	1.23364	0.911441
	0.987609	0.848782	0.878245
	1.09582	0.783225	0.893622
	1.33831	0.801745	1.03311
	1.08359	1.1895	0.849471
	0.982702	1.4679	0.849816
	1.82688	1.52619	0.911665
	1.90128	0.800046	0.916871
	1.23362	1.24086	0.769745
	1.26953	0.964685	0.796169
	1.78149	1.09117	0.722394
	1.00915	0.911434	0.760392
	0.906943	1.01671	0.748612
	1.34578	0.795793	0.685618
	2.00884	1.07366	0.725912
	1.12143	0.856973	0.709542
	1.32478	0.923094	0.769661
	1.24699	1.18048	0.762851
	0.999055	1.0184	0.85805
	1.06974	0.851942	0.822344
	1.08889	2.27176	0.746047
	1.89055	0.837331	0.90782
	2.09057	0.788023	1.13386
	1.45079	0.808487	1.06652
	1.07381	1.46977	0.691252
	1.0703	1.25016	0.68926
	1.06426	0.930845	0.70792
	1.42861	1.34481	0.846696
	0.943682	0.9842	0.752359
	0.83035	1.39725	0.716031
	0.852749	1.11837	0.73148
	1.80007	0.935248	0.80545
	1.04679	1.64985	0.798878
	1.08939	0.927562	0.91153
	1.62709	1.16506	0.710497
	1.24292	0.810364	0.878216
	1.0751	1.31141	0.799424
	1.18821	1.17494	0.728142
	1.0021	1.46132	0.693397
	0.890099	0.811129	0.772415
	0.978448	1.21186	0.744318
	1.50738	1.24611	0.74826
	0.977181	1.38373	0.789462
	1.32793	0.921807	0.710544
	0.85277	0.818158	0.775589
	1.19949	0.910689	0.809716
	0.859039	1.63836	0.805069
	1.71615	1.08336	0.751151
	1.32278	1.33685	1.17613
	0.909954	1.23475	0.783742
	1.7018	0.879303	1.20856
	0.94393	1.42926	2.48744
	1.17528	1.12241	0.773348
	1.28388	1.34016	0.775563
	1.25845	1.86869	0.704083
	1.26404	1.01016	0.730349
	1.28741	1.63352	0.708802
	0.95512	0.77528	1.2134
	1.13262	2.5348	1.05533
	1.00372	1.08017	0.792644
	1.67518	1.18096	0.8063
	0.902656	0.916645	0.793438
	1.30622	1.17085	0.686059
	2.07895	2.23572	0.816642
	0.885532	1.07732	1.23667
	1.03011	1.20043	0.807789
	1.14229	0.89342	0.70323
	1.10543	0.889459	0.722616
	1.09353	1.41606	0.813352
	1.48322	0.809898	0.735066
	1.02511	1.72079	0.817808
	1.29206	0.947936	0.722365
	1.41476	0.866297	1.16469
	1.17548	1.65248	0.770321
	1.37229	0.794268	2.67497
	1.11002	1.33988	0.919605
	1.73181	1.55045	0.795267
	0.777603	1.50361	0.837019
	0.780024	1.21964	0.693862
	1.24101	1.00408	1.12956
	1.51982	1.21804	0.748033
	1.29615	0.886429	0.770062
	1.09409	0.839116	0.840356
	1.48976	1.35102	0.692042
	0.875811	0.818631	0.72076
	0.904927	0.856231	1.18917
	1.50048	0.802715	0.723992
	0.750004	0.809894	0.778629
	1.02904	0.96213	0.830115
	1.19758	1.13745	0.805701
	1.02071	1.09289	0.768348
	1.65366	1.59195	0.69773
	1.37179	0.833872	0.74943
	1.3264	0.869621	0.763762
	0.976564	0.922049	0.785819
	0.848258	1.81833	0.874633
	1.34145	1.71748	0.841167
	1.59792	1.07199	0.831911
	1.04989	0.858675	0.73374
	1.07551	1.53514	0.803562
	0.92914	1.10496	0.876928
	1.19601	1.18033	0.684999
	1.62192	0.866129	0.838112
	1.18592	1.17172	0.745022
	1.09631	1.07177	0.717876
	2.38909	1.28218	0.836152
	1.04557	1.07039	0.727014
	1.3918	1.12489	0.840023
	1.15348	0.78877	0.92116
	0.954931	0.786415	0.740869
	1.43021	1.35379	0.792667
	1.06801	1.14004	0.859184
	1.8236	1.15758	2.63539
	0.890315	1.27932	0.750094
	1.82599	0.85037	0.725746
	1.49937	1.11525	0.738744
	1.01878	0.889678	0.848908
	0.894223	0.815849	0.733205
	1.66771	1.05752	0.742247
	0.975798	1.27273	0.879019
	0.979308	1.20648	0.677956
	1.57265	1.12263	0.818444
	0.815587	1.07082	0.850827
	1.02863	0.833783	0.889704
	1.69022	1.31469	0.812242
	1.14909	0.947934	0.953619
	1.00643	0.899539	1.68811
	1.09608	1.2686	0.826869
	1.53499	1.25992	0.754785
	1.00285	0.720792	0.823263
	1.71706	1.15631	0.797949
	1.0711	0.834663	1.10332
	0.970573	1.05329	1.01028
	0.984779	1.54857	0.839495
	0.862971	1.36171	0.815038
	1.24814	0.807867	0.741433
	1.19822	0.863097	0.900808
	1.50177	0.801465	2.62863
	1.20766	1.89324	0.73886
	1.45552	1.17925	0.851808
	1.24856	1.01215	1.01961
	1.45432	0.949512	0.752456
	1.09648	0.796295	0.975449
	0.757685	0.874159	0.78525
	1.03623	1.71964	0.868505
	0.858543	1.16462	0.812134
	0.916774	1.28675	0.72427
	1.52767	1.23515	0.855443
	1.08257	0.882107	0.730609
	0.830693	0.844128	1.31531
	1.16271	1.33073
	0.921151	1.21745
	1.7686	0.75812
	1.25949	1.16808
	1.58506	2.24822
	1.08064	1.34887
	0.904509	1.28597
	1.28267	1.08946
	1.23787	1.21607
	1.18876	1.06473
	1.62222	0.987136
	0.834116	0.773684
	1.05318	1.52562
	1.47475	1.20953
	0.854263	0.786306
	1.07955	0.836015
	0.800436	1.41476
	1.36511	1.11327
	1.54074	2.52923
	0.906087	1.44396
	1.72021	0.845627
	2.41235	1.06627
	1.57737	0.908125
	2.28047	0.968215
	1.37919	0.713731
	0.936704	1.09678
	1.82395	0.821355
	1.22887	1.30497
	0.80719	1.50317
	1.29869	0.802256
	1.99122	1.21089
	1.41388	0.964249
	1.10703	1.24263
	1.33881	0.871927
	1.06245	0.823335
	1.7708	1.63609
	1.29681	1.87495
	0.886984	1.27541
	1.6596	0.758798
	1.03017	0.954768
	1.16425	1.21399
	1.01507	0.997855
	1.87907	1.23759
	0.885245	0.964237
	1.63582	0.875015
	1.47395	0.963431
	1.32905	1.61097
	1.50627	1.12314
	1.77423	1.0235
	1.14421	1.20435
	1.60753	1.90058
	0.906643	0.829295
	0.866347	1.36178
	1.61431	0.848572
	0.82504	1.06447
	0.82957	1.12011
	1.0699	1.10199
	1.09761	0.848857
	0.878216	0.860485
	1.24453	1.14508
	0.837818	1.41178
	0.783955	0.952398
	1.38814	0.82843
	1.45024	1.26245
	1.00344	0.763045
	1.12894	1.58512
	0.973803	1.1513
	1.24108	1.37772
	1.15391	0.966999
	0.92017	0.827777
	0.789795	0.942221
	1.0992	1.04242
	1.35224	1.43784
	1.04037	1.37622
	1.11672	1.57705
	1.60872	1.30793
	1.02672	1.48718
	1.50066	0.857875
	0.943417	1.34652
	0.851325	1.24141
	1.17551	1.15333
	0.807142	1.75445
	0.839897	1.25151
	0.960313	1.07048
	1.51537	0.737296
	0.881862	0.916211
	0.909692	0.903658
	2.00278	1.1631
	1.02478	0.824535
	0.92188	0.820372
	1.03481	0.848603
	1.34715	0.735536
	0.981451	0.910511
	1.08573	1.03269
	0.950958	1.18406
	0.829761	1.11301
	1.52226	0.814529
	0.933964	1.21334
	0.963151	0.842768
	0.837737	1.31952
	0.783683	1.24399
	0.867913	0.757224
	0.856562	1.11511
	1.03686	1.02505
	1.37805	1.11409
	2.10305	0.797956
	1.48201	0.853185
	1.45831	1.51689
	1.16422	0.90692
	0.890929	0.804716
	1.38766	0.985434
	1.06085	1.4745
	1.31561	0.904131
	1.73485	1.17894
	1.09691	1.22178
	1.00408	1.12172
	1.13319	1.6733
	0.739579	1.015
	0.852401	0.99349
	0.822364	1.29615
	1.45184	1.46646
	1.02992	1.11013
	1.23742	1.83855
	1.22642	1.04541
	0.817037	0.941838
	1.29864	1.21072
	1.50458	1.03238
	1.45517	0.861522
	1.11737	1.05512
	1.30222	1.2748
	1.78047	1.07063
	1.40747	1.01126
	0.752277	1.22649
	1.39182	1.21291
	1.03951	1.0921
	1.22588	0.875865
	0.840184	1.14027
	0.950615	1.01579
	1.00417	1.81965
	0.807058	1.27091
	1.23034	1.62819
	0.881809	0.863789
	0.805974	1.23958
	1.37158	1.02975
	0.805473	0.948729
	1.49958	0.902174
	1.95301	2.14621
	1.1543	1.29277
	1.02337	1.36154
	0.990388	1.57236
	1.01437	0.804281
	1.28391	0.955614
	1.09718	1.04322
	1.01116	1.27937
	0.821208	0.980684
	1.16178	0.837879
	1.41484	1.10722
	1.21262	1.4815
	0.799731	1.87527
	0.917771	1.88193
	1.19626	1.67309
	1.67692	1.01485
	0.798719	0.839423
	1.14978	1.08219
	1.38239	0.838887
	0.857101	0.848958
	1.10516	1.66379
	1.95779	0.734738
	1.36101	1.71663
	0.761469	0.822907
	1.26332	0.789571
	0.837976	0.909389
	1.34091	1.00733
	1.10287	0.813312
	1.82045	1.53097
	1.75173	1.00234
	1.15471	1.10842
	1.26885	0.88691
	0.910714	1.21135
	0.73316	1.65719
	1.39575	0.961022
	0.949745	0.939197
	0.993011	2.04157
	1.42584	0.974783
	1.07049	1.13939
	1.0627	1.42305
	1.06889	2.24756
	1.71188	1.12373
	0.94739	1.04901
	1.19506	0.773996
	2.53016	0.802069
	1.05676	1.20058
	1.4074	1.14729
	0.768091	1.33439
	1.29789	1.3714
	1.18266	1.6484
	1.01828	0.765457
	1.25163	1.07193
	1.17547	0.989263
	1.02313	0.835829
	1.60106	1.11257
	1.02909	0.742371
	2.00921	1.07839
	1.85392	0.884638
	0.758434	1.1717
	0.774587	1.69705
	1.39925	0.852173
	1.56195	0.841216
	1.27647	0.885531
	1.29824	0.949092
	0.836551	1.34288
	0.678599	1.11434
	1.41953	1.26654
	0.895405	0.789303
	1.2171	1.50585
	0.851883	0.86116
	0.862117	1.55926
	0.925194	1.3215
	1.46027	0.893625
	1.23598	1.42684
	1.5939	1.06754
	1.28637	1.04566
	0.856178	0.784049
	1.07909	0.736253
	0.815966	0.80299
	0.815241	1.52913
	1.01622	1.02278
	0.990689	1.36028
	1.86383	1.02396
	0.835553	0.892838
	2.43082	1.73802
	1.37409	0.724539
	0.953184	1.24239
	2.00378	1.40385
	1.93097	1.52444
	0.811221	0.98659
	1.08848	0.934433
	1.5467	0.776078
	0.913845	1.20799
	0.864188	1.32734
	1.03675	0.917935
	1.33503	0.903972
	0.818636	0.97315
	0.852674	1.74747
	0.962882	0.85561
	1.232	1.46107
	1.13782	1.03559
	1.04129	0.749168
	1.07205	1.78964
	1.47213	1.0636
	0.771575	1.09977
	1.40613	0.823996
	1.1741	1.06053
	1.27615	0.891
	1.1571	1.185
	0.827245	0.713074
	1.22798	1.42638
	1.4331	1.01701
	1.29082	0.983192
	0.96557	0.879927
	0.928245	1.15049
	0.79473	0.958489
	1.14937	1.69828
	0.829436	0.993485
	1.2579	1.22368
	1.21792	1.61296
	0.83198	0.85042
	1.23072	1.19286
	1.543	1.17849
	1.25864	1.3227
	1.31377	1.02649
	0.758827	1.37349
	1.01935	0.974488
	0.781468	1.57623
	1.70562	1.04495
	1.09426	1.20334
	0.832516	0.858673
	1.10593	1.23453
	1.06653	0.711955
	0.988813	1.20376
	1.56678	1.06799
	0.94618	0.874175
	1.10183	0.831264
	1.41819	0.727761
	1.26566	1.12304
	0.936758	0.988852
	1.38257	1.50889
	1.17995	0.956862
	0.817419	1.39076
	0.866463	1.51447
	0.784638	1.62093
	1.01387	0.736853
	0.833035	1.06222
	0.810766	0.840973
	0.782161	2.15535
	1.87508	1.52782
	1.26024	0.7605
	1.12997	1.09905
	1.02892	0.96222
	0.825525	1.11337
	1.09185	1.29953
	0.740621	0.884024
	0.847161	1.03558
	1.30138	1.43997
	1.549	0.749657
	1.21414	0.991125
	1.59921	0.892305
	0.979779	0.960392
	1.06471	0.842203
	1.84374	0.938817
	1.19278	1.57703
	1.22848	0.765157
	1.17159	1.04689
	1.3986	0.84087
	0.909988	0.780817
	0.857664	1.21278
	1.20478	0.761405
	0.782415	1.08452
	0.855866	0.680344
	0.99971	1.4344
	1.21348	1.73259
	1.05939	0.790202
	0.910677	1.20211
	1.58187	0.981971
	0.772208	0.726414
	0.965556	0.770889
	1.17446	0.969131
	1.56408	1.54251
	0.914427	2.10414
	1.08152	1.36197
	0.963427	0.927031
	0.781843	1.95714
	1.29428	1.89895
	0.753943	1.26003
	0.729201	0.79193
	1.0458	1.30246
	0.770899	1.67421
	1.30132	0.798145
	0.991005	1.27501
	1.2418	1.49064
	1.66096	0.872698
	1.10546	1.337
	0.910978	0.933165
	0.803218	0.724362
	0.908357	1.03269
	1.13643	0.930831
	0.839984	1.1515
	0.948857	1.26879
	1.2007	0.781266
	1.35921	1.04015
	0.90963	0.845667
	1.46965	1.20157
	0.832928	1.51241
	1.24986	1.62817
	1.02067	0.731109
	0.915842	1.62216
	0.878139	1.49671
	1.11558	0.904226
	0.875274	1.54842
	0.950208	0.806218
	0.985516	1.0268
	1.27337	0.783163
	2.1647	1.28985
	1.03696	1.32419
	0.89005	0.774353
	0.978466	1.08871
	1.32534	0.925605
[truncated: 1,256 more rows]

## Sheet: Supplementary Figure 10
Suppl. Fig. 10a		30 µM hnRNPA1-LCD			20 µM hnRNPA1-LCD			15 µM hnRNPA1-LCD			10 µM hnRNPA1-LCD				Suppl. Fig. 10b	B-LCD conc [µM]	ThT_end [AU] 1	ThT_end [AU] 2	ThT_end [AU] 3	ThT_end [AU] AVG	ThT_end [AU] STD
B-LCD ThT	Time [h]	ThT fluo 1 [-]	ThT fluo 2 [-]	ThT fluo 3 [-]	ThT fluo 1 [-]	ThT fluo 2 [-]	ThT fluo 3 [-]	ThT fluo 1 [-]	ThT fluo 2 [-]	ThT fluo 3 [-]	ThT fluo 1 [-]	ThT fluo 2 [-]	ThT fluo 3 [-]		B-LCD ThT	30	3755	2373	3210	3112.67	696.122
aggregation	0	173	158	163	167	156	157	159	96	137	94	105	122		aggregation	20	1998	2910	2174	2736.67	483.807
raw data	0.116667	159	134	149	135	134	108	80	115	145	111	107	113		raw data	15	1030	2353	2019	2080.67	687.993
	0.233333	168	151	156	139	115	123	104	131	144	119	95	135		plateau, t_end	10	919	774	1554	1441.5	414.859
	0.35	190	129	131	144	148	119	140	99	147	106	112	114
	0.466667	176	124	144	152	147	126	117	115	156	126	78	81
	0.583333	165	150	146	147	153	121	113	110	153	93	86	108
	0.7	192	151	144	160	135	119	116	133	173	114	86	105
	0.816667	198	153	135	138	142	129	101	132	156	136	123	84
	0.933333	187	166	146	159	189	107	104	110	143	116	103	101
	1.05	189	148	143	152	168	113	119	113	163	101	116	136
	1.16667	197	131	180	183	148	145	161	153	155	104	133	120
	1.28333	212	154	160	163	178	152	133	146	160	107	93	144
	1.4	232	143	173	161	173	139	151	139	152	128	96	128
	1.51667	223	173	190	185	189	149	117	125	221	104	141	118
	1.63333	227	201	193	174	187	140	121	135	198	96	115	110
	1.75	228	168	187	161	154	198	138	154	158	110	115	121
	1.86667	238	181	216	185	181	165	183	117	205	130	140	133
	1.98333	239	186	196	212	183	155	158	154	188	148	100	142
	2.1	238	192	196	220	170	167	148	165	192	122	139	124
	2.21667	270	211	214	214	210	137	165	145	205	128	120	158
	2.33333	271	175	176	222	187	181	144	147	179	134	134	114
	2.45	247	204	205	187	208	168	170	176	223	127	126	140
	2.56667	282	214	251	198	206	173	178	165	229	127	121	166
	2.68333	274	221	223	238	231	165	184	193	198	142	135	148
	2.8	250	236	233	242	206	197	185	145	183	156	140	153
	2.91667	294	196	240	254	181	181	183	162	223	123	134	150
	3.03333	291	227	273	240	250	175	178	162	217	136	150	115
	3.15	299	206	270	218	207	154	172	205	234	135	148	164
	3.26667	297	213	260	229	242	207	199	189	220	143	139	133
	3.38333	295	214	248	248	210	198	177	189	244	169	133	163
	3.5	315	247	287	259	243	224	178	203	214	136	146	174
	3.61667	313	225	277	254	272	214	205	219	267	138	130	189
	3.73333	271	247	306	263	257	203	186	196	245	152	155	180
	3.85	299	281	271	277	271	191	179	219	226	156	144	144
	3.96667	348	245	239	274	233	198	213	180	241	167	139	160
	4.08333	344	254	292	271	253	214	209	204	250	149	161	177
	4.2	371	293	294	276	278	225	201	190	245	158	144	184
	4.31667	372	263	299	293	253	207	207	207	244	140	135	185
	4.43333	349	269	246	305	260	207	224	184	284	162	142	174
	4.55	381	312	350	291	286	221	231	207	289	168	132	176
	4.66667	379	289	297	276	295	222	188	218	293	178	127	173
	4.78333	412	306	345	312	308	276	234	207	265	173	141	203
	4.9	383	313	356	327	300	234	229	242	287	162	189	203
	5.01667	388	324	336	311	323	260	245	214	303	180	175	167
	5.13333	371	303	364	314	281	250	216	250	299	151	157	206
	5.25	424	337	364	317	306	258	236	257	279	185	180	167
	5.36667	403	324	349	310	324	260	224	257	285	179	174	204
	5.48333	463	329	366	344	310	263	260	261	275	172	170	192
	5.6	450	315	318	312	329	265	220	253	304	179	185	209
	5.71667	377	355	388	373	329	282	238	266	356	193	196	213
	5.83333	435	314	373	350	349	258	200	285	323	202	174	183
	5.95	440	378	394	312	329	273	274	255	306	199	180	202
	6.06667	443	378	392	351	363	273	260	307	313	175	207	220
	6.18333	487	351	414	339	346	295	261	276	328	178	219	194
	6.3	435	379	409	363	403	274	255	292	363	219	208	198
	6.41667	515	388	417	400	389	278	266	269	362	214	204	191
	6.53333	535	358	432	397	359	309	245	282	358	157	235	205
	6.65	516	438	419	395	392	319	264	279	344	160	222	197
	6.76667	470	410	427	346	390	334	314	288	360	212	213	239
	6.88333	526	436	425	384	371	318	288	333	381	216	207	223
	7	557	433	495	439	416	310	299	315	395	207	215	224
	7.11667	545	421	456	432	426	298	298	312	367	187	201	225
	7.23333	523	431	459	427	442	331	291	357	352	217	242	236
	7.35	565	484	495	461	436	374	312	338	410	218	225	263
	7.46667	579	478	511	426	468	352	298	330	450	215	220	247
	7.58333	594	498	498	461	460	335	320	344	433	253	223	271
	7.7	609	510	546	478	508	365	321	366	440	232	251	228
	7.81667	611	495	511	487	460	342	339	406	414	237	219	280
	7.93333	650	477	555	519	516	384	332	377	451	219	237	251
	8.05	669	497	544	483	546	402	332	358	482	230	224	264
	8.16667	657	517	578	498	503	406	335	411	469	239	264	277
	8.28333	691	549	537	519	532	416	372	408	477	276	262	267
	8.4	720	571	532	524	512	410	371	440	490	278	258	287
	8.51667	760	537	569	572	556	418	417	395	553	263	246	285
	8.63333	720	591	592	531	568	460	387	412	519	275	244	269
	8.75	758	545	607	575	562	488	371	454	539	263	282	269
	8.86667	758	679	648	596	573	454	424	459	524	264	280	276
	8.98333	763	609	669	595	603	461	389	442	508	264	313	260
	9.1	810	654	675	583	630	469	440	487	573	302	279	293
	9.21667	829	689	685	606	650	493	430	502	589	269	304	329
	9.33333	802	690	689	585	635	491	442	456	588	307	293	317
	9.45	807	705	680	636	681	504	427	451	612	274	292	310
	9.56667	873	718	681	612	679	503	417	504	568	304	344	304
	9.68333	880	735	760	630	664	569	450	523	644	292	300	312
	9.8	900	752	718	678	690	568	452	555	599	284	296	305
	9.91667	961	734	760	735	724	549	475	546	611	300	329	353
	10.0333	970	797	793	684	745	566	472	533	630	284	343	333
	10.15	946	782	838	702	712	596	496	566	658	282	323	352
	10.2667	970	804	808	730	746	620	475	552	638	309	321	346
	10.3833	969	842	842	735	746	563	500	598	664	342	347	333
	10.5	1042	851	858	783	765	616	494	584	746	307	344	350
	10.6167	1049	849	889	782	760	634	492	620	706	333	373	365
	10.7333	1051	862	927	759	828	656	483	611	700	318	358	352
	10.85	1102	885	969	763	857	629	520	582	734	343	343	365
	10.9667	1138	895	935	803	860	656	540	615	739	317	374	374
	11.0833	1150	958	941	819	865	667	517	603	775	336	359	369
	11.2	1147	963	892	843	891	657	554	645	741	335	375	385
	11.3167	1168	941	1059	825	878	676	568	658	779	358	387	357
	11.4333	1267	986	1033	841	926	694	571	694	782	383	364	387
	11.55	1330	1076	1069	832	967	702	603	669	804	357	388	398
	11.6667	1278	1041	1006	851	958	736	602	694	820	354	396	414
	11.7833	1267	1058	1129	876	988	741	577	736	827	403	385	408
	11.9	1334	1132	1139	907	960	754	601	746	861	351	422	413
	12.0167	1327	1057	1089	867	942	755	598	716	847	411	413	423
	12.1333	1364	1131	1157	928	1003	831	594	725	916	402	454	422
	12.25	1334	1133	1125	865	993	754	614	715	866	392	416	480
	12.3667	1408	1129	1132	901	1037	831	641	745	877	398	429	414
	12.4833	1427	1147	1278	947	1059	817	597	776	913	410	412	461
	12.6	1470	1189	1215	880	1095	807	632	786	913	385	435	442
	12.7167	1438	1171	1273	918	1054	828	629	742	940	391	443	450
	12.8333	1476	1167	1251	1012	1076	892	632	792	937	440	432	446
	12.95	1524	1200	1293	993	1133	881	618	814	969	404	444	484
	13.0667	1454	1243	1307	1021	1106	852	639	823	949	422	427	457
	13.1833	1535	1186	1334	1048	1129	897	669	868	976	457	408	503
	13.3	1570	1335	1339	1027	1126	912	657	810	1055	419	470	462
	13.4167	1588	1275	1373	1078	1167	892	690	859	973	437	450	479
	13.5333	1627	1270	1340	1003	1214	962	647	917	1047	479	468	481
	13.65	1626	1321	1355	1085	1196	978	703	903	981	477	508	520
	13.7667	1652	1416	1389	1023	1183	944	726	868	1076	446	452	461
	13.8833	1642	1290	1453	1072	1193	964	674	997	1011	473	496	500
	14	1648	1357	1468	1035	1240	954	672	892	1059	464	517	487
	14.1167	1762	1386	1447	1055	1242	960	713	927	1088	436	449	500
	14.2333	1750	1371	1497	1091	1273	1037	720	923	1100	469	471	502
	14.35	1735	1384	1523	1141	1272	1046	755	1024	1004	490	469	584
	14.4667	1807	1368	1496	1144	1265	1053	720	933	1085	473	473	523
	14.5833	1813	1413	1563	1137	1320	1063	742	970	1073	465	515	569
	14.7	1847	1464	1558	1124	1292	1034	715	979	1137	524	503	573
	14.8167	1843	1519	1559	1146	1346	1053	753	1018	1109	475	523	551
	14.9333	1842	1479	1621	1143	1325	1056	742	1004	1143	498	481	535
	15.05	1882	1441	1605	1132	1346	1040	764	1000	1123	501	500	575
	15.1667	1881	1497	1655	1126	1411	1058	731	997	1133	492	501	575
	15.2833	1948	1522	1673	1208	1431	1097	736	1046	1131	530	550	555
	15.4	1919	1512	1688	1172	1316	1094	734	1060	1141	541	516	584
	15.5167	1983	1579	1730	1232	1423	1132	740	1113	1119	508	521	608
	15.6333	1963	1546	1729	1180	1407	1114	749	1042	1220	538	573	596
	15.75	2007	1548	1695	1233	1483	1171	774	1097	1246	548	508	586
	15.8667	1992	1557	1683	1238	1507	1156	748	1097	1233	564	542	572
	15.9833	2101	1584	1773	1253	1534	1167	798	1116	1243	525	502	599
	16.1	2034	1553	1798	1275	1505	1131	751	1159	1181	509	526	632
	16.2167	2055	1628	1824	1249	1447	1167	774	1086	1193	524	572	606
	16.3333	2103	1610	1815	1309	1466	1162	812	1138	1235	568	597	612
	16.45	2113	1742	1822	1264	1471	1200	787	1181	1180	545	522	590
	16.5667	2204	1643	1934	1270	1478	1230	783	1100	1208	556	532	652
	16.6833	2189	1640	1795	1258	1512	1225	759	1169	1208	558	565	698
	16.8	2156	1675	1905	1213	1530	1215	799	1218	1283	507	544	650
	16.9167	2172	1644	1882	1309	1527	1177	811	1108	1319	587	582	681
	17.0333	2083	1691	1929	1349	1520	1246	804	1138	1279	566	550	681
	17.15	2267	1644	1961	1289	1520	1212	799	1199	1302	621	550	621
	17.2667	2233	1713	1935	1300	1593	1233	803	1186	1303	596	566	684
	17.3833	2298	1746	2007	1300	1600	1255	794	1249	1289	579	553	710
	17.5	2178	1757	1877	1309	1594	1268	807	1223	1288	605	562	674
	17.6167	2212	1717	1992	1328	1615	1313	793	1193	1320	560	551	677
	17.7333	2360	1743	1976	1312	1566	1337	825	1201	1295	580	593	711
	17.85	2340	1774	2045	1333	1613	1365	891	1241	1365	601	562	713
	17.9667	2375	1809	2085	1331	1577	1261	808	1259	1336	627	549	693
	18.0833	2246	1785	2061	1376	1615	1309	795	1259	1339	615	595	704
	18.2	2338	1801	2063	1356	1691	1334	774	1219	1424	616	611	700
	18.3167	2274	1817	2065	1407	1705	1361	789	1272	1315	615	621	751
	18.4333	2445	1802	2107	1335	1662	1388	828	1365	1393	614	619	746
	18.55	2324	1777	2153	1357	1691	1332	832	1312	1352	595	561	704
	18.6667	2397	1855	2058	1397	1705	1386	837	1307	1351	601	581	736
	18.7833	2380	1826	2058	1350	1705	1294	811	1278	1325	599	658	741
	18.9	2448	1790	2127	1385	1678	1467	860	1299	1407	623	606	704
	19.0167	2399	1895	2073	1427	1721	1399	800	1296	1380	660	614	752
	19.1333	2384	1829	2165	1467	1691	1415	863	1342	1402	667	601	787
	19.25	2445	1781	2172	1394	1709	1398	813	1347	1364	666	615	740
	19.3667	2481	1877	2189	1505	1736	1379	851	1312	1415	650	634	827
	19.4833	2528	1876	2158	1407	1670	1359	780	1367	1461	658	614	791
	19.6	2505	1872	2247	1439	1805	1422	847	1310	1421	634	596	799
	19.7167	2501	1837	2236	1464	1704	1473	819	1370	1446	616	609	759
	19.8333	2496	1876	2197	1483	1743	1497	823	1398	1436	654	646	742
	19.95	2577	1864	2248	1457	1753	1460	846	1408	1469	616	641	811
	20.0667	2539	1905	2275	1438	1753	1482	875	1366	1502	671	622	794
	20.1833	2611	1940	2222	1424	1774	1411	856	1385	1427	668	618	797
	20.3	2528	1927	2313	1470	1858	1519	838	1374	1424	655	653	786
	20.4167	2597	1987	2192	1448	1763	1493	857	1396	1552	665	609	853
	20.5333	2661	1930	2309	1525	1871	1467	896	1436	1508	687	633	801
	20.65	2520	1946	2372	1457	1813	1494	857	1435	1431	731	634	797
	20.7667	2632	1883	2328	1562	1759	1479	852	1417	1535	693	606	832
	20.8833	2635	1931	2274	1500	1832	1436	851	1434	1518	691	634	851
	21	2609	2007	2380	1509	1873	1521	851	1479	1520	708	636	808
	21.1167	2639	1926	2321	1452	1844	1511	882	1444	1530	637	636	842
	21.2333	2599	1931	2316	1496	1872	1516	891	1522	1549	714	606	888
	21.35	2609	1946	2421	1486	1891	1511	853	1497	1478	720	663	832
	21.4667	2657	1930	2381	1493	1860	1515	847	1524	1507	716	605	844
	21.5833	2732	1925	2337	1512	1945	1500	895	1463	1519	723	669	857
	21.7	2676	1979	2394	1504	1845	1549	834	1426	1565	735	656	869
	21.8167	2738	2031	2438	1479	1924	1589	863	1564	1546	714	663	859
	21.9333	2732	1947	2382	1538	1962	1554	846	1522	1490	691	653	867
	22.05	2623	2072	2367	1524	1822	1528	893	1485	1518	664	639	907
	22.1667	2626	2005	2450	1510	1902	1520	910	1464	1549	725	629	898
	22.2833	2647	1966	2307	1540	1962	1592	908	1514	1569	740	615	889
	22.4	2711	2019	2410	1555	1982	1587	839	1502	1541	729	646	891
	22.5167	2712	2046	2426	1517	1977	1521	896	1497	1581	728	641	882
	22.6333	2736	2024	2501	1557	1957	1588	899	1522	1641	679	639	919
	22.75	2662	2099	2558	1594	1914	1602	898	1521	1591	724	635	901
	22.8667	2781	2068	2471	1562	2009	1558	836	1598	1575	729	640	944
	22.9833	2778	2058	2526	1551	2011	1541	832	1537	1559	741	664	900
	23.1	2776	2004	2485	1610	2052	1628	833	1561	1620	756	671	915
	23.2167	2869	2081	2460	1534	2050	1608	896	1568	1630	745	695	951
	23.3333	2720	2120	2568	1570	1991	1710	866	1532	1640	730	651	940
	23.45	2903	2030	2504	1551	1977	1586	839	1605	1653	770	653	947
	23.5667	2822	2003	2568	1584	2055	1613	868	1518	1626	747	638	924
	23.6833	2822	2035	2501	1562	2030	1650	913	1571	1641	738	666	944
	23.8	2839	2066	2567	1593	2071	1671	843	1600	1628	765	638	937
	23.9167	2740	2110	2582	1588	2041	1649	930	1578	1574	725	655	918
	24.0333	2859	2072	2581	1637	2038	1630	928	1650	1592	773	665	957
	24.15	2840	2075	2533	1573	1971	1567	898	1576	1625	701	683	940
	24.2667	2888	2072	2494	1609	2027	1676	873	1592	1610	781	694	947
	24.3833	2879	2019	2577	1606	2036	1695	856	1660	1662	765	696	985
	24.5	2943	2125	2598	1589	2078	1702	932	1668	1679	730	714	971
	24.6167	2792	2064	2580	1597	2069	1608	836	1660	1708	771	689	955
	24.7333	2985	2075	2565	1623	2042	1693	912	1600	1675	782	663	1040
	24.85	2991	2062	2654	1645	2072	1645	936	1588	1661	798	631	1020
	24.9667	2902	2024	2547	1659	2076	1653	832	1647	1634	802	659	1022
	25.0833	2941	2098	2499	1648	2049	1680	907	1630	1688	760	655	952
	25.2	2867	2141	2536	1676	2098	1702	856	1677	1679	761	680	1009
	25.3167	3008	2209	2620	1598	2104	1696	920	1661	1607	786	667	983
	25.4333	3038	2121	2696	1651	2048	1748	900	1668	1684	761	657	954
	25.55	2924	2114	2638	1691	2097	1714	916	1656	1750	771	680	973
	25.6667	2865	2163	2671	1625	2117	1701	874	1686	1653	785	697	999
	25.7833	2969	2074	2656	1593	2126	1738	888	1672	1745	781	668	1029
	25.9	2891	2064	2666	1649	2068	1702	881	1680	1741	751	642	1052
	26.0167	2907	2068	2672	1668	2121	1740	910	1778	1691	825	678	1007
	26.1333	2993	2147	2631	1620	2165	1680	875	1690	1689	772	709	1021
	26.25	2974	2146	2676	1676	2215	1772	947	1759	1687	799	670	1050
	26.3667	2955	2069	2726	1687	2155	1661	958	1746	1766	728	655	1032
	26.4833	3010	2180	2646	1682	2125	1740	864	1712	1746	767	673	1036
	26.6	3013	2186	2749	1666	2175	1759	906	1739	1725	771	707	1027
	26.7167	3069	2154	2698	1736	2190	1720	896	1711	1749	797	696	1048
	26.8333	3055	2182	2724	1664	2177	1780	950	1690	1698	795	711	1007
	26.95	3061	2113	2702	1639	2218	1769	919	1764	1746	753	758	1040
	27.0667	3084	2133	2770	1665	2144	1801	936	1740	1711	799	662	1057
	27.1833	3078	2108	2778	1675	2169	1716	916	1762	1679	776	702	1012
	27.3	3057	2107	2791	1582	2194	1775	898	1740	1676	778	649	1056
	27.4167	3066	2235	2727	1640	2187	1781	891	1730	1767	819	702	1106
	27.5333	3064	2171	2732	1674	2146	1814	887	1795	1657	818	692	1101
	27.65	3076	2100	2719	1663	2234	1823	922	1677	1762	767	682	1088
	27.7667	3080	2128	2757	1668	2259	1797	934	1745	1774	815	649	1086
	27.8833	3055	2201	2759	1736	2172	1804	899	1838	1769	786	669	1041
	28	3017	2179	2737	1695	2193	1792	898	1722	1736	812	689	1101
	28.1167	3141	2201	2752	1696	2269	1812	973	1812	1739	816	721	1103
	28.2333	3147	2163	2710	1758	2245	1768	946	1811	1748	805	689	1082
	28.35	3128	2178	2747	1732	2218	1787	905	1765	1824	850	699	1036
	28.4667	3106	2147	2745	1686	2166	1774	926	1778	1725	858	693	1116
	28.5833	3145	2203	2807	1727	2335	1852	912	1790	1760	811	690	1052
	28.7	3118	2143	2800	1669	2247	1843	941	1761	1730	840	692	1100
	28.8167	3086	2217	2759	1705	2236	1857	902	1796	1730	774	674	1063
	28.9333	3199	2157	2828	1695	2355	1817	944	1801	1746	777	690	1142
	29.05	3172	2207	2825	1685	2273	1803	917	1842	1723	853	679	1028
	29.1667	3077	2183	2849	1703	2293	1844	967	1771	1861	812	677	1110
	29.2833	3226	2233	2798	1738	2250	1918	902	1772	1777	848	743	1098
	29.4	3098	2166	2822	1671	2315	1885	906	1803	1785	833	687	1098
	29.5167	3181	2203	2918	1750	2317	1866	904	1841	1743	838	651	1044
	29.6333	3167	2274	2793	1741	2317	1862	961	1905	1775	845	726	1136
	29.75	3153	2073	2869	1675	2337	1808	900	1811	1778	834	682	1138
	29.8667	3075	2243	2807	1715	2327	1798	900	1819	1729	828	707	1125
	29.9833	3150	2201	2844	1744	2294	1836	948	1801	1825	834	656	1101
	30.1	3133	2103	2867	1700	2266	1937	904	1899	1826	833	683	1124
	30.2167	3164	2259	2922	1660	2345	1883	973	1812	1796	795	714	1137
	30.3333	3100	2111	2821	1707	2291	1835	930	1891	1781	845	713	1148
	30.45	3207	2250	2825	1743	2297	1861	901	1875	1821	856	716	1149
	30.5667	3207	2218	2908	1715	2324	1828	952	1845	1780	887	695	1123
	30.6833	3154	2115	2920	1746	2320	1883	940	1879	1774	847	660	1150
	30.8	3198	2174	2802	1723	2348	1943	934	1829	1804	826	722	1113
	30.9167	3169	2202	2774	1714	2369	1850	930	1858	1846	807	706	1181
	31.0333	3241	2192	2863	1709	2350	1929	936	1845	1803	837	687	1198
	31.15	3205	2228	2833	1775	2318	1900	938	1892	1773	836	702	1137
	31.2667	3169	2187	2903	1774	2245	1921	916	1885	1772	862	700	1192
	31.3833	3278	2227	2847	1627	2300	1903	927	1905	1810	869	722	1130
	31.5	3179	2272	2810	1763	2392	1858	967	1925	1780	820	692	1124
	31.6167	3195	2194	2891	1741	2319	1883	923	1887	1871	842	676	1131
	31.7333	3332	2193	2813	1718	2426	1837	956	1870	1885	867	697	1129
	31.85	3184	2288	2840	1723	2346	1904	896	1917	1820	872	716	1171
	31.9667	3285	2256	2891	1741	2423	1937	956	1858	1884	888	708	1197
	32.0833	3280	2234	2905	1742	2468	1874	955	1953	1815	890	707	1216
	32.2	3245	2241	2897	1733	2329	1988	920	1871	1800	944	680	1142
	32.3167	3237	2283	2821	1801	2339	1937	935	1876	1784	907	690	1187
	32.4333	3242	2211	2943	1743	2390	1902	978	1917	1801	865	696	1177
	32.55	3221	2165	2898	1764	2367	1870	987	1905	1940	835	662	1197
	32.6667	3286	2276	2853	1819	2388	1895	944	1885	1817	884	743	1149
	32.7833	3348	2267	2923	1756	2412	1902	884	1916	1770	854	694	1183
	32.9	3340	2227	2868	1730	2382	1898	979	1944	1892	835	704	1201
	33.0167	3270	2257	2926	1724	2452	1927	974	1934	1816	882	698	1244
	33.1333	3230	2176	2929	1809	2433	1882	900	1956	1862	877	698	1137
	33.25	3312	2260	2932	1730	2402	1944	920	2015	1910	899	769	1211
	33.3667	3273	2124	2952	1769	2371	1959	874	1949	1874	856	685	1245
	33.4833	3290	2261	2945	1816	2387	1916	982	1933	1903	889	704	1228
	33.6	3262	2222	2873	1787	2493	2042	969	1950	1830	844	706	1210
	33.7167	3342	2221	2896	1703	2524	1895	938	1911	1869	854	652	1237
	33.8333	3171	2216	2914	1795	2460	1992	942	1988	1868	884	682	1191
	33.95	3354	2233	2912	1695	2453	1920	965	1871	1883	887	738	1194
	34.0667	3304	2250	2973	1781	2447	1969	938	1965	1793	873	716	1205
	34.1833	3347	2265	2942	1744	2449	1985	948	1878	1859	867	720	1243
	34.3	3254	2249	2953	1791	2432	1923	963	1924	1848	852	772	1238
	34.4167	3272	2165	2926	1767	2449	1981	941	1925	1859	895	728	1298
	34.5333	3380	2199	3055	1836	2538	1969	1015	2006	1857	884	696	1262
	34.65	3291	2196	2950	1757	2482	1895	920	2007	1923	914	716	1261
	34.7667	3324	2221	2975	1823	2427	1987	934	1953	1880	879	734	1250
	34.8833	3356	2157	2952	1710	2441	1995	928	2024	1902	865	701	1269
	35	3316	2251	3037	1784	2546	1984	944	1971	1878	882	718	1234
	35.1167	3365	2258	2970	1760	2436	1974	970	2006	1892	903	691	1288
	35.2333	3334	2236	2880	1804	2496	1956	959	2065	1822	876	679	1242
	35.35	3363	2275	3033	1758	2452	1947	996	2007	1859	898	711	1260
	35.4667	3379	2269	2923	1738	2338	1989	958	2038	1884	892	749	1244
	35.5833	3393	2289	2877	1795	2500	1966	937	2085	1889	914	754	1327
	35.7	3277	2280	3072	1823	2510	1999	931	2046	1943	925	697	1246
	35.8167	3354	2233	2995	1730	2516	1940	931	1948	1846	903	743	1246
	35.9333	3346	2301	3061	1781	2500	1956	953	2015	1942	898	758	1286
	36.05	3351	2286	2978	1783	2452	1950	978	2002	1929	937	738	1310
	36.1667	3386	2244	2963	1842	2549	1994	941	1987	1848	864	698	1308
	36.2833	3362	2272	3001	1816	2577	2019	952	2030	1878	908	692	1293
	36.4	3374	2323	3019	1769	2520	2042	964	2007	1879	947	699	1264
	36.5167	3341	2213	2910	1798	2494	2039	973	2066	1911	889	769	1279
	36.6333	3326	2290	3032	1820	2548	2010	967	2000	1851	890	702	1334
	36.75	3382	2214	2948	1784	2555	2006	1009	2036	1882	938	728	1323
	36.8667	3412	2244	2988	1775	2523	2109	930	2054	1877	977	747	1311
	36.9833	3274	2261	3074	1752	2568	1967	993	1981	1918	878	727	1316
	37.1	3397	2300	3032	1796	2585	2025	1001	2081	1948	938	744	1260
	37.2167	3364	2323	2963	1845	2579	2067	941	2094	1922	896	704	1290
	37.3333	3338	2273	2977	1825	2530	1972	949	2123	1983	920	727	1319
	37.45	3358	2311	2906	1791	2556	2028	947	2009	1883	907	758	1311
	37.5667	3433	2285	3029	1871	2506	1981	944	2041	1875	917	710	1343
	37.6833	3393	2321	3035	1777	2604	2094	1008	2091	1949	943	755	1331
	37.8	3414	2260	3040	1726	2527	2055	934	1972	1951	927	766	1298
	37.9167	3420	2301	3022	1845	2499	1981	993	2079	1955	889	775	1274
	38.0333	3439	2238	2999	1863	2504	2018	978	2082	1856	898	730	1333
	38.15	3396	2374	3008	1811	2453	2003	924	2082	1942	928	712	1265
	38.2667	3372	2280	3023	1774	2590	2027	965	2174	1937	912	727	1288
	38.3833	3409	2224	2995	1837	2565	2007	925	2177	1927	860	715	1341
	38.5	3434	2270	3059	1859	2546	2052	943	2050	1969	903	708	1317
	38.6167	3411	2294	3017	1841	2576	2052	960	2105	1950	891	729	1353
	38.7333	3437	2265	3141	1822	2533	2026	997	2079	1937	889	672	1287
	38.85	3452	2283	3139	1862	2524	2037	970	2059	1926	945	760	1352
	38.9667	3521	2306	3030	1865	2556	2025	962	2035	1967	923	749	1354
	39.0833	3432	2285	3018	1835	2576	2039	976	2081	1908	919	718	1330
	39.2	3389	2294	3053	1846	2607	2040	912	2044	1946	947	765	1372
	39.3167	3479	2340	3072	1825	2504	2020	924	2111	1891	931	751	1360
	39.4333	3406	2303	2999	1840	2592	2014	976	2124	2048	883	764	1314
	39.55	3469	2263	3048	1811	2602	2067	953	2084	1930	941	713	1311
	39.6667	3492	2353	3032	1786	2616	2120	984	2035	1993	940	745	1342
	39.7833	3452	2286	3123	1808	2478	2044	989	2079	1881	935	757	1400
	39.9	3464	2309	3034	1774	2595	2028	899	2062	1960	895	764	1406
	40.0167	3489	2361	3087	1831	2546	2032	988	2050	1955	919	721	1416
	40.1333	3471	2302	3063	1880	2569	2048	981	2069	1941	925	725	1364
	40.25	3507	2353	3125	1759	2673	2063	959	2115	1942	897	757	1395
	40.3667	3448	2310	3080	1812	2563	2097	965	2122	1953	910	737	1378
	40.4833	3474	2255	3018	1841	2589	2054	1010	2141	1967	916	746	1350
	40.6	3381	2300	3054	1861	2597	2018	1002	2142	1965	892	732	1398
	40.7167	3475	2367	2990	1790	2567	2135	1032	2094	2057	963	746	1350
	40.8333	3451	2319	3098	1845	2600	2057	970	2090	1915	977	723	1388
	40.95	3465	2360	3156	1850	2581	2041	1010	2080	2006	905	705	1361
	41.0667	3414	2393	3022	1798	2535	2036	931	2109	1951	860	764	1352
	41.1833	3420	2345	3020	1849	2667	2105	1018	2182	1991	918	733	1377
	41.3	3479	2308	3016	1810	2598	2089	955	2158	1890	906	786	1342
	41.4167	3476	2327	3038	1855	2582	2007	962	2141	1951	927	780	1391
	41.5333	3413	2302	3140	1867	2653	2090	992	2113	2004	896	737	1332
	41.65	3556	2295	3086	1825	2643	2076	964	2151	1935	890	734	1359
	41.7667	3541	2277	3032	1835	2607	2072	1010	2097	1978	931	750	1437
	41.8833	3494	2287	3068	1806	2642	2090	971	2157	1988	902	715	1421
	42	3478	2321	3068	1779	2637	2124	1010	2157	1960	900	794	1382
	42.1167	3506	2331	3061	1867	2632	2108	989	2190	1960	934	727	1349
	42.2333	3463	2333	3041	1828	2678	2125	1003	2198	1923	967	710	1416
	42.35	3481	2335	3154	1812	2812	2106	1024	2141	1962	960	762	1360
	42.4667	3392	2280	3151	1794	2641	2088	997	2140	2015	918	750	1373
	42.5833	3475	2306	3111	1854	2593	2091	994	2153	2052	939	781	1361
	42.7	3496	2360	3047	1765	2647	2058	950	2184	1950	929	782	1364
	42.8167	3401	2286	3172	1808	2635	2011	974	2149	2010	927	782	1365
	42.9333	3502	2234	3085	1812	2650	2081	960	2117	1939	943	716	1411
	43.05	3478	2301	3096	1853	2662	2084	973	2233	1929	896	752	1382
	43.1667	3526	2349	3067	1836	2611	2087	948	2140	1922	881	747	1427
	43.2833	3437	2291	3066	1775	2670	2036	987	2256	2038	923	759	1379
	43.4	3489	2283	3084	1850	2640	2106	992	2072	1977	920	739	1441
	43.5167	3524	2317	3151	1865	2589	2004	1001	2184	2048	959	769	1401
	43.6333	3465	2241	3085	1833	2639	2103	1021	2184	1999	895	718	1415
	43.75	3465	2358	3152	1868	2693	2071	996	2067	1990	940	756	1380
	43.8667	3537	2312	3133	1803	2611	2042	1014	2198	2050	931	720	1400
	43.9833	3506	2328	3123	1812	2630	2136	985	2111	2070	953	745	1423
	44.1	3563	2346	3160	1850	2660	2130	946	2148	1999	888	757	1357
	44.2167	3582	2316	3145	1845	2651	2078	1031	2148	1949	923	730	1414
	44.3333	3607	2298	3064	1811	2654	2054	1029	2167	1922	922	741	1433
	44.45	3480	2294	3005	1793	2668	2072	974	2195	2054	982	757	1413
	44.5667	3463	2257	3044	1823	2633	2125	992	2153	2038	905	740	1411
	44.6833	3500	2330	3074	1795	2665	2117	992	2160	1949	940	772	1397
	44.8	3578	2305	3038	1840	2657	2069	992	2124	2007	889	760	1419
	44.9167	3640	2317	3127	1854	2648	2120	940	2177	2016	939	734	1419
	45.0333	3444	2305	3134	1808	2710	2078	1014	2109	2048	967	762	1416
	45.15	3564	2346	3090	1862	2655	2128	1004	2103	1945	937	722	1419
	45.2667	3534	2300	3096	1789	2669	2129	971	2174	1993	905	739	1450
	45.3833	3569	2329	3203	1887	2655	2122	974	2184	2028	905	730	1419
	45.5	3434	2312	3073	1826	2679	2080	979	2202	2038	912	761	1409
	45.6167	3511	2230	3055	1798	2616	2125	996	2153	2031	901	725	1487
	45.7333	3545	2356	3063	1855	2623	2127	958	2239	2022	866	755	1434
	45.85	3565	2320	3096	1862	2658	2068	998	2113	1983	919	741	1414
	45.9667	3448	2314	3096	1872	2655	2133	970	2154	1973	922	721	1423
	46.0833	3586	2388	3153	1854	2668	2003	991	2145	2035	891	806	1406
	46.2	3589	2285	3151	1868	2662	2129	990	2155	1977	927	704	1397
	46.3167	3620	2327	3129	1853	2625	2036	987	2181	2044	964	738	1429
	46.4333	3553	2372	3092	1887	2726	2143	952	2158	2002	904	737	1474
	46.55	3471	2340	3071	1899	2653	2085	1004	2251	1970	972	740	1412
	46.6667	3459	2286	3169	1853	2645	2152	952	2246	1986	936	737	1445
	46.7833	3474	2286	3089	1931	2616	2112	991	2252	1952	942	768	1457
	46.9	3524	2303	3050	1895	2732	2091	972	2231	2028	1000	757	1450
	47.0167	3612	2317	3079	1852	2612	2126	934	2142	2059	932	750	1370
	47.1333	3530	2372	3157	1894	2699	2079	986	2195	1995	936	726	1343
	47.25	3544	2321	3099	1795	2746	2062	985	2194	1958	942	763	1505
	47.3667	3458	2320	3143	1897	2724	2147	1003	2265	2017	914	767	1500
	47.4833	3577	2276	3084	1846	2715	2129	966	2180	2018	919	734	1482
	47.6	3518	2325	3208	1824	2790	2138	1026	2277	1979	910	758	1435
	47.7167	3601	2305	3055	1798	2695	2139	926	2219	1937	929	739	1446
	47.8333	3604	2365	3157	1903	2683	2079	999	2203	2007	935	780	1475
	47.95	3559	2376	3048	1860	2665	2149	999	2215	2017	928	754	1423
	48.0667	3522	2320	3171	1797	2673	2029	968	2175	2012	956	796	1490
	48.1833	3597	2281	3132	1829	2716	2149	988	2166	2031	899	751	1432
	48.3	3568	2343	3218	1911	2786	2111	1008	2250	2001	954	772	1491
	48.4167	3531	2314	3140	1891	2711	2224	959	2161	1991	963	786	1440
	48.5333	3479	2296	3188	1853	2786	2138	996	2215	2078	937	718	1457
	48.65	3565	2296	3117	1846	2736	2109	963	2146	2015	959	765	1451
	48.7667	3611	2370	3119	1872	2724	2131	994	2225	1941	949	758	1451
	48.8833	3653	2355	3225	1831	2666	2101	1005	2256	2036	973	769	1468
	49	3607	2337	3231	1846	2654	2142	986	2203	1952	958	786	1475
	49.1167	3497	2325	3145	1902	2700	2162	1036	2165	2061	973	754	1429
	49.2333	3610	2355	3157	1815	2782	2179	984	2289	1928	991	736	1519
	49.35	3534	2349	3144	1779	2785	2188	958	2282	2037	963	762	1435
	49.4667	3529	2289	3193	1826	2718	2138	948	2180	2055	932	742	1424
	49.5833	3640	2306	3139	1850	2685	2155	956	2205	2044	932	725	1476
	49.7	3540	2393	3195	1794	2672	2118	996	2164	2029	932	750	1480
	49.8167	3585	2271	3160	1796	2642	2153	948	2223	2023	939	743	1454
	49.9333	3578	2317	3223	1849	2839	2097	1005	2255	2076	937	756	1502
	50.05	3590	2320	3199	1874	2793	2113	979	2134	2031	910	763	1439
	50.1667	3580	2324	3070	1911	2655	2138	1042	2168	1963	927	708	1474
	50.2833	3615	2323	3153	1881	2749	2126	999	2253	2005	963	716	1459
	50.4	3536	2331	3148	1841	2756	2184	1003	2126	1985	890	722	1472
	50.5167	3629	2303	3153	1877	2698	2206	987	2178	2054	957	755	1517
	50.6333	3610	2298	3143	1843	2687	2212	986	2275	2002	875	770	1494
	50.75	3550	2323	3110	1807	2726	2084	924	2277	2071	907	756	1468
	50.8667	3472	2279	3091	1857	2731	2185	975	2337	1983	919	740	1450
	50.9833	3623	2387	3120	1887	2690	2102	992	2228	2023	962	752	1464
	51.1	3569	2316	3150	1909	2709	2099	977	2244	1962	986	746	1453
	51.2167	3558	2326	3144	1838	2701	2127	984	2212	2049	946	789	1488
	51.3333	3641	2291	3119	1896	2785	2232	964	2277	2082	949	793	1466
	51.45	3551	2370	3141	1885	2696	2109	997	2246	2016	944	737	1451
	51.5667	3573	2324	3161	1878	2790	2094	984	2229	2068	908	763	1513
	51.6833	3514	2329	3092	1889	2768	2142	988	2280	2041	913	734	1507
	51.8	3664	2396	3084	1854	2865	2153	964	2331	2001	914	764	1443
	51.9167	3543	2402	3173	1903	2743	2147	966	2299	2039	942	701	1509
	52.0333	3605	2328	3160	1843	2722	2144	965	2278	2013	956	747	1552
	52.15	3528	2326	3119	1918	2674	2208	954	2241	2011	937	815	1428
	52.2667	3611	2309	3159	1852	2704	2115	965	2346	1921	920	751	1476
	52.3833	3608	2421	3181	1816	2722	2146	967	2205	2033	945	764	1451
	52.5	3564	2350	3160	1961	2763	2169	1038	2294	1971	949	753	1463
	52.6167	3595	2330	3160	1883	2701	2116	985	2302	2026	964	721	1484
	52.7333	3437	2312	3195	1876	2765	2189	1058	2273	2008	925	758	1456
	52.85	3560	2323	3120	1800	2828	2093	970	2256	2143	937	765	1430
	52.9667	3564	2299	3103	1849	2726	2196	979	2234	2008	923	758	1482
	53.0833	3693	2318	3155	1843	2786	2157	994	2273	2051	961	738	1499
	53.2	3610	2353	3174	1858	2679	2178	939	2289	1965	958	764	1488
	53.3167	3570	2320	3103	1832	2770	2207	986	2296	2075	932	780	1539
	53.4333	3621	2349	3169	1855	2832	2209	981	2306	2030	957	795	1510
	53.55	3533	2367	3188	1897	2726	2194	949	2252	2071	960	776	1540
	53.6667	3625	2325	3127	1851	2738	2173	1006	2248	2105	953	717	1490
	53.7833	3627	2288	3222	1908	2792	2147	1008	2283	2005	934	707	1544
	53.9	3558	2355	3179	1894	2722	2151	1015	2265	2017	958	757	1491
	54.0167	3641	2282	3141	1799	2760	2143	969	2292	1951	937	729	1474
	54.1333	3632	2358	3177	1895	2802	2198	1008	2269	2112	995	724	1512
	54.25	3590	2245	3162	1883	2749	2140	995	2289	2006	973	764	1420
	54.3667	3594	2287	3199	1846	2749	2182	1035	2205	2008	943	745	1576
	54.4833	3580	2309	3134	1857	2784	2225	1030	2318	2017	895	789	1482
	54.6	3550	2363	3144	1855	2806	2102	1004	2271	2000	958	741	1490
	54.7167	3569	2333	3098	1855	2708	2245	1017	2290	1989	968	744	1545
	54.8333	3643	2361	3152	1822	2809	2202	982	2248	2049	970	783	1519
	54.95	3608	2320	3162	1845	2843	2223	1003	2232	2064	960	764	1540
	55.0667	3633	2423	3120	1912	2812	2155	994	2233	2097	963	796	1514
	55.1833	3722	2344	3186	1885	2786	2235	968	2270	1998	975	824	1498
	55.3	3595	2383	3131	1945	2729	2203	1012	2294	2023	969	747	1498
	55.4167	3654	2360	3196	1908	2764	2217	1034	2313	2046	1006	731	1481
	55.5333	3576	2386	3083	1891	2742	2256	1020	2306	1981	958	769	1512
	55.65	3630	2328	3177	1829	2772	2167	1031	2305	2089	939	724	1524
	55.7667	3543	2342	3194	1873	2779	2194	983	2339	2120	947	755	1538
	55.8833	3656	2323	3179	1883	2778	2191	990	2293	2024	933	769	1503
	56	3562	2374	3137	1832	2854	2127	1012	2330	2025	981	725	1556
	56.1167	3573	2322	3152	1924	2796	2109	993	2281	2105	957	767	1492
	56.2333	3591	2361	3164	1854	2838	2136	1045	2325	2018	1003	781	1534
	56.35	3604	2276	3233	1852	2757	2179	1026	2339	1977	942	785	1494
	56.4667	3571	2363	3185	1890	2710	2111	965	2312	2040	992	734	1492
	56.5833	3630	2363	3195	1910	2700	2245	957	2303	2056	941	805	1476
	56.7	3522	2334	3189	1818	2728	2157	1016	2307	1999	935	738	1474
	56.8167	3603	2355	3199	1904	2789	2229	1025	2266	2059	962	791	1441
	56.9333	3639	2349	3087	1920	2827	2150	957	2268	2078	925	722	1490
	57.05	3613	2246	3167	1879	2780	2168	1082	2265	2000	930	742	1562
	57.1667	3576	2302	3185	1888	2852	2125	1023	2327	2008	908	776	1497
	57.2833	3602	2256	3213	1859	2765	2099	1005	2323	2015	971	758	1451
	57.4	3656	2350	3155	1871	2731	2165	980	2317	2074	982	758	1573
	57.5167	3623	2357	3234	1922	2825	2162	1038	2210	2051	979	716	1519
	57.6333	3749	2402	3216	1901	2804	2119	977	2323	2032	974	813	1509
	57.75	3535	2301	3141	1862	2718	2127	982	2313	1973	948	754	1518
	57.8667	3651	2336	3188	1898	2808	2180	982	2298	2017	971	742	1507
	57.9833	3659	2408	3257	1867	2835	2184	1009	2333	2090	1000	744	1497
	58.1	3712	2363	3221	1928	2825	2148	1004	2298	2000	915	717	1519
	58.2167	3686	2252	3176	1874	2832	2209	1014	2300	2063	968	741	1536
	58.3333	3590	2367	3161	1859	2793	2191	1000	2321	2013	912	739	1556
	58.45	3711	2370	3232	1886	2703	2189	966	2267	2032	962	778	1507
	58.5667	3619	2297	3170	1869	2818	2286	995	2341	2041	992	773	1545
	58.6833	3602	2387	3121	1891	2838	2214	1022	2335	2046	935	705	1491
	58.8	3662	2328	3230	1920	2766	2179	990	2321	2058	980	768	1552
	58.9167	3604	2397	3214	1881	2797	2172	973	2338	2092	934	727	1501
	59.0333	3627	2375	3220	1892	2808	2218	1015	2316	2028	940	782	1541
	59.15	3654	2341	3161	1877	2828	2206	986	2297	2055	955	774	1530
	59.2667	3649	2377	3237	1869	2824	2119	980	2274	2055	957	738	1493
	59.3833	3694	2252	3225	1890	2789	2184	963	2386	2032	944	720	1575
	59.5	3623	2336	3174	1931	2817	2212	1031	2273	2046	935	717	1528
	59.6167	3654	2302	3217	1904	2684	2206	949	2246	2064	967	763	1550
	59.7333	3647	2405	3172	1889	2739	2202	982	2333	2031	953	809	1616
	59.85	3688	2249	3344	1824	2892	2222	1001	2309	2089	946	754	1503
	59.9667	3584	2323	3166	1883	2847	2260	943	2352	2050	990	743	1599
	60.0833	3599	2305	3219	1877	2805	2233	1033	2324	2045	943	756	1532
	60.2	3645	2382	3249	1885	2827	2146	1024	2329	2070	944	806	1510
	60.3167	3579	2350	3146	1848	2852	2299	1006	2309	2055	989	732	1497
	60.4333	3629	2312	3165	1888	2828	2193	1088	2285	2000	976	750	1510
	60.55	3597	2326	3202	1895	2850	2212	993	2287	2057	941	747	1576
	60.6667	3664	2374	3193	1927	2779	2212	935	2340	2139	971	735	1576
	60.7833	3610	2391	3252	1840	2845	2238	949	2321	2047	904	736	1499
	60.9	3595	2329	3216	1852	2843	2241	1040	2338	2035	982	733	1558
	61.0167	3553	2374	3264	1855	2754	2192	1037	2281	2077	929	781	1521
	61.1333	3700	2351	3156	1884	2895	2198	984	2199	2093	1006	766	1609
	61.25	3658	2461	3266	1882	2880	2237	1012	2317	2074	968	726	1495
	61.3667	3619	2361	3129	1906	2867	2250	976	2285	2035	922	811	1488
	61.4833	3646	2381	3146	1852	2829	2229	978	2298	2022	1001	769	1535
	61.6	3568	2385	3235	1950	2893	2177	1031	2395	2004	1018	745	1557
	61.7167	3718	2416	3230	1855	2808	2281	1060	2352	2074	971	789	1573
	61.8333	3646	2315	3237	1826	2799	2231	999	2368	2099	979	771	1517
	61.95	3602	2331	3264	1828	2850	2249	1021	2338	2062	960	724	1606
	62.0667	3691	2360	3130	1862	2762	2157	1027	2297	2092	924	741	1568
	62.1833	3645	2360	3266	1919	2940	2209	1005	2296	2049	973	767	1586
	62.3	3649	2366	3159	1966	2743	2286	974	2395	2009	982	748	1578
	62.4167	3601	2382	3170	1859	2880	2211	978	2205	1997	972	773	1554
	62.5333	3629	2318	3300	1842	2896	2195	1015	2305	2041	977	741	1547
	62.65	3682	2338	3296	1884	2759	2197	1004	2334	2115	926	768	1528
	62.7667	3602	2317	3205	1888	2883	2230	1060	2246	2169	981	803	1523
	62.8833	3641	2332	3150	1894	2778	2202	1084	2340	2088	991	765	1517
	63	3688	2281	3245	1987	2875	2142	955	2381	2006	938	764	1536
	63.1167	3777	2363	3181	1891	2809	2199	1053	2313	2002	898	757	1511
	63.2333	3664	2378	3263	1892	2863	2151	1009	2293	2131	956	730	1528
	63.35	3657	2372	3225	1851	2780	2193	1031	2300	2164	993	757	1553
	63.4667	3570	2418	3210	1837	2897	2221	987	2325	2074	978	777	1560
	63.5833	3687	2310	3180	1868	2815	2224	977	2326	2038	1027	732	1563
	63.7	3607	2344	3224	1916	2837	2216	1000	2302	2061	948	766	1586
	63.8167	3716	2374	3167	1862	2789	2149	1009	2352	2048	967	760	1525
	63.9333	3689	2395	3182	1895	2829	2203	1002	2345	2123	976	770	1529
	64.05	3705	2425	3292	1923	2823	2242	1047	2314	2041	1003	796	1499
	64.1667	3617	2382	3171	1937	2772	2260	1017	2392	2090	958	795	1606
	64.2833	3615	2361	3329	1889	2760	2255	1042	2425	2112	981	753	1499
	64.4	3676	2405	3217	1920	2755	2169	1026	2350	2062	927	827	1586
	64.5167	3711	2322	3246	1914	2845	2211	1021	2343	2014	978	782	1535
	64.6333	3625	2405	3251	1940	2832	2191	1012	2360	2041	966	738	1525
	64.75	3709	2307	3092	1835	2795	2197	1057	2305	2030	956	755	1613
	64.8667	3722	2402	3192	1934	2844	2192	1050	2396	2078	976	745	1581
	64.9833	3642	2353	3182	1947	2782	2168	987	2413	2121	999	780	1603
	65.1	3648	2366	3301	1879	2834	2204	1050	2359	2064	956	753	1540
	65.2167	3673	2315	3258	1947	2830	2167	1001	2306	2131	959	738	1577
	65.3333	3673	2407	3252	1834	2857	2197	997	2246	2090	976	762	1577
	65.45	3680	2402	3223	1891	2832	2232	1011	2363	2057	966	772	1544
	65.5667	3669	2425	3184	1897	2872	2221	1019	2362	2099	974	786	1569
	65.6833	3636	2279	3274	1871	2854	2234	1040	2304	2105	971	735	1536
	65.8	3720	2374	3280	1894	2857	2230	992	2383	2050	929	767	1560
	65.9167	3744	2322	3192	1861	2923	2232	998	2245	2095	990	778	1542
	66.0333	3604	2333	3230	1912	2836	2273	1002	2342	2111	917	787	1544
	66.15	3679	2330	3312	1853	2920	2269	1020	2409	2097	955	768	1556
	66.2667	3672	2391	3205	1897	2854	2192	1011	2399	2049	932	762	1618
	66.3833	3651	2351	3268	1976	2894	2166	986	2343	2044	936	743	1586
	66.5	3613	2424	3243	1907	2820	2211	979	2376	2046	972	747	1511
	66.6167	3740	2367	3127	1899	2890	2257	994	2323	2181	960	747	1553
	66.7333	3694	2365	3252	1932	2880	2201	1009	2362	2032	959	772	1648
	66.85	3679	2296	3181	1862	2822	2229	980	2352	2109	1043	782	1633
	66.9667	3779	2347	3318	1858	2868	2332	1046	2305	2103	1050	779	1552
	67.0833	3656	2350	3150	1878	2771	2246	1035	2436	2041	942	740	1605
	67.2	3636	2331	3282	1892	2822	2273	1011	2311	2078	934	769	1535
	67.3167	3734	2350	3222	1931	2859	2251	1052	2366	2206	944	780	1570
	67.4333	3605	2338	3185	1947	2961	2206	1031	2417	2047	950	745	1560
	67.55	3649	2388	3166	1926	2869	2261	1035	2339	2101	977	758	1495
	67.6667	3647	2305	3189	1847	2840	2234	1009	2377	2160	968	769	1511
	67.7833	3686	2434	3219	1947	2788	2236	1009	2416	2023	932	778	1565
	67.9	3690	2364	3260	1898	2852	2174	990	2350	2082	1001	751	1515
	68.0167	3739	2359	3213	1863	2893	2203	996	2338	2072	989	753	1540
	68.1333	3697	2346	3256	1842	2836	2248	992	2287	2143	960	770	1558
	68.25	3608	2346	3180	1895	2835	2221	1040	2323	2098	981	781	1599
	68.3667	3708	2339	3197	1937	2904	2233	1010	2326	2104	943	821	1580
	68.4833	3728	2345	3250	1877	2831	2275	1021	2350	2086	956	754	1518
	68.6	3778	2356	3182	1879	2861	2172	1028	2450	2109	993	707	1568
	68.7167	3708	2308	3218	1926	2798	2230	967	2371	2097	997	744	1631
	68.8333	3638	2413	3235	1860	2867	2286	1029	2340	2061	985	765	1530
	68.95	3741	2379	3219	1836	2881	2218	1041	2380	2056	965	783	1555
	69.0667	3779	2406	3196	2014	2879	2243	978	2415	2064	935	781	1630
	69.1833	3705	2367	3250	1938	2832	2220	1003	2389	2062	952	740	1548
	69.3	3699	2397	3273	2005	2802	2199	998	2377	2075	961	771	1553
	69.4167	3754	2358	3271	1842	2868	2102	983	2383	2083	898	791	1559
	69.5333	3662	2416	3320	1901	2874	2172	986	2353	2149	974	796	1593
	69.65	3707	2374	3272	1875	3002	2351	960	2384	2111	965	813	1493
	69.7667	3700	2411	3241	1873	2899	2192	1027	2323	2149	970	794	1523
	69.8833	3714	2361	3311	1871	2853	2201	1066	2387	2054	950	778	1594
	70	3680	2404	3344	1939	2893	2261	1003	2420	2081	973	777	1537
	70.1167	3694	2299	3214	1890	2820	2195	1041	2438	2076	971	761	1493
	70.2333	3770	2278	3216	1893	2882	2279	1038	2440	2125	955	768	1578
	70.35	3813	2375	3266	1899	2803	2224	964	2386	2050	938	748	1543
	70.4667	3786	2414	3190	1902	2943	2219	1033	2446	2082	984	760	1515
	70.5833	3707	2338	3290	1872	2810	2203	1024	2392	2004	995	790	1553
	70.7	3687	2407	3251	1896	2834	2308	970	2420	2039	999	821	1540
	70.8167	3724	2389	3225	1927	2849	2227	1053	2306	2041	974	810	1568
	70.9333	3611	2430	3291	1873	2845	2315	991	2388	2054	963	779	1651
	71.05	3693	2388	3223	1936	2916	2269	1057	2310	2080	1023	797	1587
	71.1667	3687	2359	3156	1912	2903	2259	999	2368	2088	918	798	1614
	71.2833	3653	2357	3273	1926	2809	2212	990	2342	2097	1005	750	1645
	71.4	3661	2275	3265	1899	2766	2216	1038	2384	2093	943	752	1590
	71.5167	3685	2402	3284	1907	2904	2229	1004	2403	2116	1025	772	1580
	71.6333	3773	2414	3341	1908	2843	2232	1000	2383	2137	964	820	1549
	71.75	3801	2323	3178	1889	2886	2223	1046	2302	2078	1001	799	1552
	71.8667	3672	2406	3306	1957	2908	2201	1014	2438	2008	1043	751	1584
	71.9833	3685	2295	3240	1888	2868	2220	989	2333	2150	960	740	1566
	72.1	3695	2351	3247	1962	2879	2241	997	2326	2085	992	784	1545
	72.2167	3605	2325	3238	1946	2880	2273	1004	2383	1992	917	790	1568
	72.3333	3800	2440	3235	1950	2894	2226	1037	2426	2067	949	750	1535
	72.45	3779	2352	3226	1956	2900	2274	1008	2446	2112	930	777	1610
	72.5667	3622	2413	3181	1945	2879	2266	1040	2385	2107	1002	780	1525
	72.6833	3748	2318	3205	1941	2890	2217	1016	2293	2094	945	781	1525
	72.8	3719	2416	3211	1919	2794	2281	1042	2322	2138	971	715	1596
	72.9167	3705	2396	3263	1971	2822	2222	1022	2416	2073	897	752	1545
	73.0333	3707	2336	3203	1937	2887	2210	1033	2313	2063	984	789	1578
	73.15	3696	2353	3241	1884	2915	2177	1015	2327	2069	939	770	1561
	73.2667	3756	2360	3294	1969	2932	2223	986	2420	2135	970	775	1594
	73.3833	3734	2412	3290	1932	2887	2308	1031	2366	2077	915	810	1535
	73.5	3708	2433	3234	1922	2892	2262	1035	2344	2070	933	778	1616
	73.6167	3714	2360	3208	1913	2886	2209	1036	2435	2008	983	762	1539
	73.7333	3712	2409	3157	1938	2924	2195	987	2357	2083	938	773	1568
	73.85	3755	2373	3210	1998	2910	2174	1030	2353	2019	919	774	1554

## Sheet: Supplementary Figure 11
Suppl. Fig. 11a	5 µM MBP-GFP-dzip+			2.5 µM MBP-GFP-dzip+			0 µM MBP-GFP-dzip+				Suppl. Fig. 11b	Blank 5 µM MBP-GFP-dzip+ only			Blank 2.5 µM MBP-GFP-dzip+ only			Blank 0 µM MBP-GFP-dzip+ only				Suppl. Fig. 11c	5 µM MBP-GFP-dzip+			2.5 µM MBP-GFP-dzip+			0 µM MBP-GFP-dzip+
GFP + ThT	ThT fluo [-] 1	ThT fluo [-] 2	ThT fluo [-] 3	ThT fluo [-] 1	ThT fluo [-] 2	ThT fluo [-] 3	ThT fluo [-] 1	ThT fluo [-] 2	ThT fluo [-] 3		GFP signal only,	ThT fluo [-] 1	ThT fluo [-] 2	ThT fluo [-] 3	ThT fluo [-] 1	ThT fluo [-] 2	ThT fluo [-] 3	ThT fluo [-] 1	ThT fluo [-] 2	ThT fluo [-] 3		const. GFP subtracted	ThT fluo [-] 1	ThT fluo [-] 2	ThT fluo [-] 3	ThT fluo [-] 1	ThT fluo [-] 2	ThT fluo [-] 3	ThT fluo [-] 1	ThT fluo [-] 2	ThT fluo [-] 3
raw signal	10107	8759	8102	5837	5656	4999	355	229	183		no ThT	9624	8074	10883	5463	5079	5372	35	33	35			2372.72	-30.2759	550.724	1294.24	1187.24	-33.7637	189.677	137.677	143.677
	10094	8678	8088	5812	5639	5014	360	234	188			9623	8007	10853	5467	5064	5405	35	34	35			1280.72	-686.276	-57.2759	996.236	946.236	-21.7637	265.677	173.677	181.677
	10080	8699	8124	5811	5646	4996	368	237	191			9607	8045	10896	5443	5071	5363	31	32	36			1133.72	-384.276	-278.276	899.236	861.236	-11.7637	276.677	181.677	177.677
	10070	8703	8104	5816	5643	4997	372	243	197			9580	8029	10863	5479	5054	5355	35	35	35			1137.72	-303.276	-820.276	855.236	777.236	24.2363	282.677	187.677	166.677
	10072	8693	8121	5812	5635	5027	376	244	195			9586	8037	10820	5451	5057	5369	34	33	35			1198.72	-281.276	-782.276	843.236	721.236	15.2363	283.677	184.677	155.677
	10082	8661	8106	5792	5619	5017	389	244	191			9513	8045	10780	5439	5052	5367	35	34	33			1154.72	-307.276	-664.276	841.236	722.236	36.2363	292.677	185.677	154.677
	10032	8645	8135	5787	5629	5013	388	258	200			9495	8000	10804	5431	5050	5328	34	33	35			1118.72	-308.276	-586.276	857.236	697.236	-10.7637	300.677	187.677	148.677
	10044	8670	8132	5792	5631	5015	396	266	200			9524	8029	10791	5444	5035	5336	32	35	32			1073.72	-348.276	-1044.28	863.236	665.236	-2.76373	304.677	182.677	151.677
	10051	8642	8133	5785	5643	4985	396	261	204			9513	8007	10806	5452	5034	5308	34	35	35			1034.72	-305.276	-1057.28	854.236	654.236	-0.763729	297.677	190.677	152.677
	10028	8620	8143	5791	5627	5003	412	271	203			9457	8011	10778	5450	5028	5328	35	33	34			1021.72	-371.276	-1036.28	871.236	666.236	-13.7637	306.677	190.677	152.677
	10036	8647	8147	5799	5594	5015	414	275	209			9460	8008	10781	5392	5006	5322	34	34	34			1011.72	-390.276	-1027.28	853.236	670.236	-1.76373	314.677	195.677	147.677
	10027	8620	8144	5821	5598	5045	425	288	215			9486	7992	10834	5387	5016	5292	35	35	36			1021.72	-387.276	-1030.28	833.236	634.236	-5.76373	317.677	192.677	147.677
	10028	8646	8141	5817	5621	5028	440	288	216			9452	8012	10791	5405	5010	5327	34	34	36			980.724	-367.276	-1024.28	832.236	651.236	-5.76373	319.677	193.677	147.677
	10035	8625	8116	5787	5597	5027	451	295	224			9420	7994	10791	5395	4984	5288	34	34	34			967.724	-448.276	-1038.28	807.236	634.236	9.23627	324.677	198.677	152.677
	10032	8630	8155	5823	5618	5058	462	304	222			9411	8002	10750	5406	5009	5304	33	35	33			953.724	-427.276	-1002.28	806.236	641.236	-8.76373	332.677	201.677	155.677
	10041	8659	8129	5821	5616	5044	471	307	233			9442	8008	10722	5412	4965	5308	34	34	32			943.724	-423.276	-1022.28	811.236	638.236	-7.76373	336.677	207.677	161.677
	10002	8634	8156	5829	5620	5063	485	312	241			9407	8001	10727	5423	5018	5320	35	35	34			945.724	-433.276	-1005.28	807.236	630.236	22.2363	340.677	208.677	159.677
	10018	8642	8187	5814	5676	5074	495	335	242			9406	7967	10720	5368	5023	5265	33	33	34			955.724	-465.276	-1020.28	787.236	614.236	12.2363	353.677	208.677	155.677
	10015	8626	8181	5821	5646	5070	508	347	251			9392	8028	10731	5405	4976	5290	35	32	36			905.724	-481.276	-991.276	782.236	624.236	8.23627	352.677	222.677	164.677
	10015	8605	8158	5846	5649	5078	528	355	251			9404	7980	10766	5387	4984	5283	32	34	35			917.724	-456.276	-994.276	787.236	626.236	10.2363	360.677	230.677	164.677
	10025	8642	8143	5834	5652	5094	532	369	257			9371	8009	10766	5386	4987	5237	34	33	34			924.724	-484.276	-993.276	780.236	638.236	-19.7637	360.677	225.677	168.677
	10043	8612	8192	5889	5650	5120	551	381	269			9328	7977	10719	5402	4981	5268	36	35	35			901.724	-506.276	-983.276	786.236	622.236	-1.76373	376.677	235.677	167.677
	10046	8623	8210	5870	5691	5100	573	394	274			9354	7963	10721	5350	4949	5273	34	34	34			909.724	-479.276	-979.276	794.236	589.236	10.2363	378.677	239.677	173.677
	10058	8607	8260	5850	5701	5119	595	404	281			9339	7961	10737	5362	4958	5256	36	34	36			900.724	-506.276	-982.276	816.236	593.236	40.2363	389.677	252.677	179.677
	10058	8639	8211	5894	5690	5138	615	422	291			9285	7990	10741	5365	4995	5275	33	32	35			901.724	-480.276	-985.276	812.236	616.236	23.2363	404.677	252.677	180.677
	10053	8586	8246	5886	5704	5148	626	438	301			9323	7992	10761	5355	4974	5267	33	34	36			908.724	-501.276	-1010.28	782.236	592.236	22.2363	415.677	259.677	188.677
	10054	8635	8229	5917	5715	5165	656	457	311			9305	7968	10755	5346	4961	5264	34	31	37			905.724	-496.276	-971.276	818.236	613.236	53.2363	426.677	268.677	186.677
	10102	8626	8232	5898	5748	5156	663	470	332			9294	7967	10767	5335	4950	5245	33	33	32			914.724	-467.276	-997.276	816.236	611.236	39.2363	435.677	271.677	197.677
	10091	8637	8248	5899	5725	5180	704	483	335			9327	7981	10717	5356	4972	5263	36	35	35			875.724	-492.276	-970.276	824.236	615.236	58.2363	449.677	276.677	205.677
	10069	8596	8292	5969	5736	5224	722	503	350			9301	7936	10749	5347	4925	5249	35	35	33			891.724	-484.276	-939.276	809.236	671.236	69.2363	459.677	299.677	206.677
	10107	8620	8285	5929	5746	5224	745	533	362			9309	7967	10747	5333	4966	5258	36	33	32			888.724	-500.276	-945.276	816.236	641.236	65.2363	472.677	311.677	215.677
	10074	8642	8294	5939	5754	5247	762	549	375			9274	7980	10755	5353	4945	5238	31	35	34			888.724	-521.276	-968.276	841.236	644.236	73.2363	492.677	319.677	215.677
	10122	8615	8312	5979	5784	5267	797	573	398			9261	8000	10731	5320	4946	5244	35	33	36			898.724	-484.276	-983.276	829.236	647.236	89.2363	496.677	333.677	221.677
	10115	8624	8312	6020	5762	5264	821	591	405			9271	7939	10749	5324	4955	5243	34	39	34			916.724	-514.276	-934.276	884.236	645.236	115.236	515.677	345.677	233.677
	10100	8616	8324	5991	5790	5275	845	615	424			9269	7940	10707	5295	4948	5233	35	35	34			919.724	-503.276	-916.276	865.236	686.236	95.2363	537.677	358.677	238.677
	10113	8617	8302	5999	5762	5266	877	633	437			9245	7973	10737	5337	4954	5255	32	35	36			931.724	-519.276	-866.276	845.236	696.236	114.236	559.677	368.677	245.677
	10091	8653	8342	6007	5812	5334	920	657	459			9265	7977	10750	5323	4953	5213	35	33	34			931.724	-487.276	-915.276	889.236	685.236	133.236	579.677	386.677	255.677
	10125	8601	8336	6040	5806	5338	946	683	471			9222	7966	10751	5343	4941	5229	34	35	34			926.724	-540.276	-880.276	881.236	699.236	143.236	590.677	402.677	265.677
	10135	8667	8359	6107	5844	5356	984	705	491			9217	7943	10774	5331	4909	5229	34	33	33			927.724	-491.276	-897.276	912.236	710.236	160.236	620.677	421.677	275.677
	10141	8601	8379	6144	5821	5367	1021	736	511			9222	7983	10738	5316	4944	5233	34	34	35			975.724	-500.276	-894.276	893.236	743.236	151.236	627.677	434.677	296.677
	10103	8644	8411	6168	5881	5382	1042	763	527			9206	7953	10735	5329	4925	5236	34	35	36			964.724	-489.276	-878.276	894.236	720.236	175.236	668.677	447.677	299.677
	10151	8620	8417	6119	5868	5423	1090	788	553			9231	7933	10787	5333	4918	5220	36	35	36			942.724	-530.276	-834.276	964.236	731.236	219.236	686.677	467.677	314.677
	10187	8645	8406	6147	5891	5462	1116	824	572			9181	7946	10769	5285	4921	5244	35	34	35			980.724	-506.276	-841.276	924.236	741.236	219.236	709.677	497.677	326.677
	10171	8666	8419	6193	5927	5466	1153	840	580			9206	7937	10726	5286	4928	5218	35	34	37			947.724	-484.276	-832.276	934.236	749.236	242.236	726.677	513.677	339.677
	10233	8655	8436	6235	5928	5490	1193	885	602			9208	7936	10723	5303	4916	5189	33	35	36			995.724	-511.276	-814.276	974.236	779.236	262.236	761.677	537.677	362.677
	10216	8639	8424	6264	5924	5511	1241	908	619			9193	7933	10748	5302	4904	5200	35	33	35			988.724	-502.276	-814.276	1015.24	757.236	259.236	785.677	555.677	369.677
	10217	8656	8440	6459	5960	5534	1282	945	643			9193	7922	10721	5315	4917	5202	36	32	34			973.724	-510.276	-802.276	986.236	785.236	270.236	809.677	579.677	388.677
	10239	8693	8474	6314	5939	5591	1328	987	662			9194	7940	10733	5300	4917	5203	35	34	39			986.724	-509.276	-824.276	994.236	757.236	261.236	841.677	597.677	401.677
	10237	8667	8482	6262	6008	5596	1371	998	684			9158	7908	10751	5314	4900	5193	37	37	36			964.724	-473.276	-784.276	1002.24	807.236	329.236	884.677	621.677	423.677
	10268	8674	8482	6301	5996	5651	1413	1052	709			9189	7949	10706	5303	4888	5216	37	37	35			998.724	-525.276	-790.276	1035.24	801.236	333.236	910.677	647.677	435.677
	10268	8658	8547	6372	6018	5647	1449	1089	716			9190	7906	10721	5302	4903	5200	35	32	34			1008.72	-459.276	-767.276	1102.24	839.236	351.236	948.677	669.677	455.677
	10250	8696	8512	6350	6026	5676	1496	1121	752			9156	7917	10731	5274	4918	5197	34	36	36			1014.72	-525.276	-747.276	1139.24	816.236	362.236	985.677	700.677	475.677
	10304	8682	8534	6360	6041	5701	1540	1145	770			9185	7917	10744	5299	4910	5209	33	35	34			976.724	-482.276	-715.276	1163.24	876.236	377.236	1006.68	727.677	491.677
	10339	8695	8545	6386	6077	5763	1598	1184	794			9164	7929	10732	5266	4915	5193	37	33	35			1024.72	-506.276	-709.276	1114.24	863.236	418.236	1054.68	752.677	517.677
	10334	8720	8564	6466	6080	5785	1650	1235	813			9147	7950	10765	5284	4891	5230	33	33	33			1060.72	-481.276	-720.276	1142.24	886.236	457.236	1080.68	788.677	536.677
	10442	8770	8587	6669	6235	5812	1648	1267	823			9177	7955	10752	5294	4901	5216	38	35	35			1044.72	-460.276	-707.276	1188.24	922.236	461.236	1117.68	804.677	544.677
	10439	8795	8642	6575	6204	5840	1708	1313	846			9169	7936	10762	5289	4909	5224	36	36	36			1106.72	-471.276	-690.276	1230.24	923.236	485.236	1157.68	849.677	566.677
	10476	8798	8633	6802	6267	5881	1761	1355	864			9201	7933	10752	5264	4932	5218	36	35	34			1089.72	-487.276	-702.276	1259.24	919.236	506.236	1205.68	872.677	583.677
	10473	8811	8674	6681	6267	5890	1801	1403	893			9179	7922	10765	5287	4899	5220	35	36	33			1090.72	-470.276	-686.276	1454.24	955.236	529.236	1246.68	909.677	607.677
	10532	8790	8690	6682	6303	5933	1864	1439	918			9179	7941	10773	5284	4863	5211	36	35	35			1112.72	-433.276	-652.276	1309.24	934.236	586.236	1292.68	951.677	626.677
	10525	8801	8745	6777	6314	5960	1921	1490	969			9128	7921	10785	5261	4889	5227	36	34	38			1110.72	-459.276	-644.276	1257.24	1003.24	591.236	1335.68	962.677	648.677
	10562	8823	8725	6785	6342	5954	1954	1527	999			9142	7926	10750	5278	4875	5191	35	35	36			1141.72	-452.276	-644.276	1296.24	991.236	646.236	1377.68	1016.68	673.677
	10556	8857	8755	6867	6365	6000	2008	1580	1050			9144	7921	10716	5282	4889	5199	36	34	35			1141.72	-468.276	-579.276	1367.24	1013.24	642.236	1413.68	1053.68	680.677
	10502	8781	8743	6766	6299	6036	2136	1595	1127			9125	7905	10727	5272	4863	5182	36	35	34			1123.72	-430.276	-614.276	1345.24	1021.24	671.236	1460.68	1085.68	716.677
	10514	8795	8752	6848	6309	6034	2197	1667	1176			9103	7869	10716	5248	4874	5186	36	32	37			1177.72	-444.276	-592.276	1355.24	1036.24	696.236	1504.68	1109.68	734.677
	10532	8816	8759	6875	6333	6104	2246	1697	1206			9146	7905	10728	5243	4862	5185	36	35	34			1212.72	-431.276	-581.276	1381.24	1072.24	758.236	1562.68	1148.68	758.677
	10534	8797	8829	6881	6370	6142	2312	1744	1265			9107	7891	10721	5266	4840	5192	36	33	36			1207.72	-406.276	-562.276	1461.24	1075.24	780.236	1614.68	1199.68	777.677
	10566	8829	8835	6893	6395	6158	2356	1799	1297			9086	7878	10734	5251	4859	5171	37	36	37			1315.72	-356.276	-539.276	1664.24	1230.24	807.236	1612.68	1231.68	787.677
	10600	8829	8834	6856	6442	6187	2430	1852	1321			9065	7901	10704	5232	4840	5178	34	34	36			1312.72	-331.276	-484.276	1570.24	1199.24	835.236	1672.68	1277.68	810.677
	10596	8863	8913	6967	6481	6228	2487	1888	1373			9063	7846	10699	5219	4858	5167	34	35	36			1349.72	-328.276	-493.276	1797.24	1262.24	876.236	1725.68	1319.68	828.677
	10636	8859	8931	6989	6471	6253	2562	1931	1399			9084	7852	10709	5242	4874	5175	37	35	35			1346.72	-315.276	-452.276	1676.24	1262.24	885.236	1765.68	1367.68	857.677
	10659	8880	8943	7035	6527	6312	2616	1997	1450			9085	7858	10711	5232	4849	5165	35	36	35			1405.72	-336.276	-436.276	1677.24	1298.24	928.236	1828.68	1403.68	882.677
	10661	8912	8990	7007	6541	6333	2666	2040	1467			9048	7887	10689	5240	4852	5187	34	35	37			1398.72	-325.276	-381.276	1772.24	1309.24	955.236	1885.68	1454.68	933.677
	10714	8883	8946	7065	6558	6397	2744	2078	1503			9057	7856	10691	5223	4833	5148	36	33	35			1435.72	-303.276	-401.276	1780.24	1337.24	949.236	1918.68	1491.68	963.677
	10696	8948	8994	7041	6616	6387	2791	2144	1541			9065	7862	10730	5228	4845	5174	37	33	35			1429.72	-269.276	-371.276	1862.24	1360.24	995.236	1972.68	1544.68	1014.68
	10738	8959	9054	7137	6639	6432	2855	2192	1555			9045	7865	10741	5234	4868	5159	35	34	34			1375.72	-345.276	-383.276	1761.24	1294.24	1031.24	2100.68	1559.68	1091.68
	10779	8945	9054	7197	6674	6472	2946	2238	1601			9030	7864	10652	5224	4850	5161	36	35	36			1387.72	-331.276	-374.276	1843.24	1304.24	1029.24	2161.68	1631.68	1140.68
	10820	8977	9107	7234	6720	6481	2989	2290	1643			9019	7862	10732	5216	4841	5139	34	34	34			1405.72	-310.276	-367.276	1870.24	1328.24	1099.24	2210.68	1661.68	1170.68
	10808	8998	9120	7263	6718	6555	3022	2348	1683			9034	7846	10699	5211	4823	5160	35	36	37			1407.72	-329.276	-297.276	1876.24	1365.24	1137.24	2276.68	1708.68	1229.68
	10862	8981	9173	7207	6763	6614	3105	2378	1714			9023	7839	10685	5227	4837	5165	35	34	34			1439.72	-297.276	-291.276	1888.24	1390.24	1153.24	2320.68	1763.68	1261.68
	10868	9030	9203	7303	6767	6604	3181	2437	1759			9057	7863	10715	5215	4812	5149	36	35	37			1473.72	-297.276	-292.276	1851.24	1437.24	1182.24	2394.68	1816.68	1285.68
	10910	9034	9241	7264	6823	6634	3247	2518	1783			9048	7851	10683	5200	4849	5163	36	33	36			1469.72	-263.276	-213.276	1962.24	1476.24	1223.24	2451.68	1852.68	1337.68
	10925	9067	9235	7462	6882	6683	3305	2552	1827			9070	7877	10699	5213	4819	5145	35	34	34			1509.72	-267.276	-195.276	1984.24	1466.24	1248.24	2526.68	1895.68	1363.68
	10954	9122	9294	7505	6864	6738	3341	2598	1854			9010	7845	10687	5195	4830	5119	32	34	35			1532.72	-246.276	-183.276	2030.24	1522.24	1307.24	2580.68	1961.68	1414.68
	10954	9099	9336	7449	6923	6754	3436	2645	1894			9012	7835	10715	5180	4828	5134	35	36	36			1534.72	-214.276	-136.276	2002.24	1536.24	1328.24	2630.68	2004.68	1431.68
	10999	9121	9315	7551	6973	6782	3487	2697	1962			9010	7812	10671	5204	4801	5138	37	36	34			1587.72	-243.276	-180.276	2060.24	1553.24	1392.24	2708.68	2042.68	1467.68
	11039	9153	9440	7488	7004	6820	3549	2755	1995			8982	7836	10688	5190	4811	5112	35	37	35			1569.72	-178.276	-132.276	2036.24	1611.24	1382.24	2755.68	2108.68	1505.68
	11091	9196	9421	7525	7035	6868	3635	2822	2044			8998	7818	10716	5233	4807	5137	35	34	36			1611.72	-167.276	-72.2759	2132.24	1634.24	1427.24	2819.68	2156.68	1519.68
	11107	9149	9478	7720	7044	6889	3689	2880	2082			9024	7823	10705	5191	4815	5150	34	34	37			1652.72	-181.276	-72.2759	2192.24	1669.24	1467.24	2910.68	2202.68	1565.68
	11149	9207	9502	7627	7094	6918	3739	2899	2132			8964	7832	10695	5209	4818	5129	36	35	35			1693.72	-149.276	-19.2759	2229.24	1715.24	1476.24	2953.68	2254.68	1607.68
	11144	9204	9540	7730	7152	6965	3800	2967	2162			8971	7854	10696	5156	4812	5129	37	34	35			1681.72	-128.276	-6.27586	2258.24	1713.24	1550.24	2986.68	2312.68	1647.68
	11189	9214	9577	7677	7144	6997	3873	3040	2196			8981	7792	10702	5183	4795	5115	35	36	35			1735.72	-145.276	46.7241	2202.24	1758.24	1609.24	3069.68	2342.68	1678.68
	11184	9254	9609	7629	7172	7031	3949	3094	2246			8928	7831	10694	5170	4808	5123	36	38	37			1741.72	-96.2759	76.7241	2298.24	1762.24	1599.24	3145.68	2401.68	1723.68
	11211	9249	9647	7764	7196	7086	3985	3152	2310			8990	7838	10700	5158	4798	5151	34	36	36			1783.72	-92.2759	114.724	2259.24	1818.24	1629.24	3211.68	2482.68	1747.68
	11239	9314	9636	7741	7269	7134	4072	3182	2348			8928	7810	10642	5166	4825	5141	34	36	39			1798.72	-59.2759	108.724	2457.24	1877.24	1678.24	3269.68	2516.68	1791.68
	11252	9266	9686	7792	7280	7127	4089	3251	2383			8985	7781	10679	5177	4770	5114	36	31	36			1827.72	-4.27586	167.724	2500.24	1859.24	1733.24	3305.68	2562.68	1818.68
	11268	9323	9686	7826	7293	7178	4180	3285	2415			8956	7800	10668	5155	4784	5100	33	33	37			1827.72	-27.2759	209.724	2444.24	1918.24	1749.24	3400.68	2609.68	1858.68
	11309	9332	9750	7863	7347	7204	4250	3345	2420			8943	7831	10650	5143	4780	5135	35	34	34			1872.72	-5.27586	188.724	2546.24	1968.24	1777.24	3451.68	2661.68	1926.68
	11347	9371	9776	7630	7385	7246	4292	3391	2487			8923	7766	10681	5143	4750	5126	39	35	36			1912.72	26.7241	313.724	2483.24	1999.24	1815.24	3513.68	2719.68	1959.68
	11336	9357	9832	7642	7408	7274	4354	3422	2511			8953	7783	10672	5129	4758	5100	36	34	36			1964.72	69.7241	294.724	2520.24	2030.24	1863.24	3599.68	2786.68	2008.68
	11365	9403	9847	7663	7464	7314	4408	3487	2549			8907	7751	10698	5123	4791	5075	34	33	37			1980.72	22.7241	351.724	2715.24	2039.24	1884.24	3653.68	2844.68	2046.68
	11423	9407	9876	7707	7504	7328	4454	3532	2575			8918	7761	10624	5127	4753	5086	35	36	35			2022.72	80.7241	375.724	2622.24	2089.24	1913.24	3703.68	2863.68	2096.68
	11465	9436	9894	7730	7520	7365	4529	3592	2600			8927	7782	10624	5118	4772	5106	39	36	38			2017.72	77.7241	413.724	2725.24	2147.24	1960.24	3764.68	2931.68	2126.68
	11443	9443	9930	7762	7570	7444	4572	3614	2644			8894	7787	10628	5129	4743	5078	36	37	38			2062.72	87.7241	450.724	2672.24	2139.24	1992.24	3837.68	3004.68	2160.68
	11481	9444	9977	7806	7592	7468	4649	3683	2687			8890	7745	10626	5137	4766	5091	35	34	33			2057.72	127.724	482.724	2624.24	2167.24	2026.24	3913.68	3058.68	2210.68
	11508	9449	10026	7823	7619	7454	4708	3725	2738			8874	7744	10615	5130	4773	5064	36	36	37			2084.72	122.724	520.724	2759.24	2191.24	2081.24	3949.68	3116.68	2274.68
	11527	9482	10063	7832	7660	7545	4750	3763	2762			8885	7732	10618	5101	4734	5088	35	36	35			2112.72	187.724	509.724	2736.24	2264.24	2129.24	4036.68	3146.68	2312.68
	11589	9521	10105	7879	7678	7560	4806	3818	2797			8868	7734	10600	5085	4759	5066	34	36	37			2125.72	139.724	559.724	2787.24	2275.24	2122.24	4053.68	3215.68	2347.68
	11584	9548	10088	7910	7728	7575	4865	3875	2828			8853	7720	10586	5107	4729	5068	36	38	37			2141.72	196.724	559.724	2821.24	2288.24	2173.24	4144.68	3249.68	2379.68
	11586	9575	10141	7976	7774	7611	4897	3908	2858			8862	7738	10626	5081	4722	5057	35	36	35			2182.72	205.724	623.724	2858.24	2342.24	2199.24	4214.68	3309.68	2384.68
	11648	9564	10168	7967	7770	7678	4975	3960	2909			8829	7737	10588	5093	4744	5049	37	35	35			2220.72	244.724	649.724	2625.24	2380.24	2241.24	4256.68	3355.68	2451.68
	11666	9590	10225	8026	7821	7694	5016	4007	2920			8831	7705	10561	5073	4702	5062	36	35	35			2209.72	230.724	705.724	2637.24	2403.24	2269.24	4318.68	3386.68	2475.68
	11674	9629	10260	8053	7883	7725	5066	4043	2961			8849	7726	10593	5082	4725	5049	35	38	39			2238.72	276.724	720.724	2658.24	2459.24	2309.24	4372.68	3451.68	2513.68
	11742	9674	10278	8120	7951	7782	5139	4091	2991			8848	7733	10580	5065	4721	5039	37	35	37			2296.72	280.724	749.724	2702.24	2499.24	2323.24	4418.68	3496.68	2539.68
	11738	9693	10315	8127	7939	7770	5210	4137	3025			8828	7695	10569	5079	4696	5060	35	34	36			2338.72	309.724	767.724	2725.24	2515.24	2360.24	4493.68	3556.68	2564.68
	11821	9706	10397	8154	7964	7839	5248	4182	3038			8826	7689	10576	5054	4730	5057	34	36	35			2316.72	316.724	803.724	2757.24	2565.24	2439.24	4536.68	3578.68	2608.68
	11796	9717	10431	8203	8051	7911	5266	4234	3083			8802	7695	10580	5057	4718	5050	35	33	37			2354.72	317.724	850.724	2801.24	2587.24	2463.24	4613.68	3647.68	2651.68
	11833	9772	10489	8210	8058	7914	5352	4265	3123			8803	7722	10543	5067	4716	5059	39	36	37			2381.72	322.724	899.724	2818.24	2614.24	2449.24	4672.68	3689.68	2702.68
	11894	9805	10481	8253	8088	7920	5379	4322	3145			8813	7694	10561	5040	4707	5038	37	37	34			2400.72	355.724	936.724	2827.24	2655.24	2540.24	4714.68	3727.68	2726.68
	11928	9832	10577	8279	8121	8003	5407	4355	3166			8795	7678	10519	5042	4701	5019	34	35	36			2462.72	394.724	978.724	2874.24	2673.24	2555.24	4770.68	3782.68	2761.68
	11950	9826	10603	8303	8173	8013	5469	4394	3222			8786	7668	10528	5057	4694	5023	37	35	37			2457.72	421.724	961.724	2905.24	2723.24	2570.24	4829.68	3839.68	2792.68
	11939	9878	10604	8332	8209	8053	5506	4445	3244			8775	7647	10500	5039	4673	5002	37	36	38			2459.72	448.724	1014.72	2971.24	2769.24	2606.24	4861.68	3872.68	2822.68
	11953	9889	10672	8404	8260	8088	5539	4460	3234			8791	7658	10519	5035	4692	5016	36	37	37			2521.72	437.724	1041.72	2962.24	2765.24	2673.24	4939.68	3924.68	2873.68
	12009	9902	10709	8427	8283	8109	5582	4507	3279			8768	7648	10536	5026	4673	5001	38	33	36			2539.72	463.724	1098.72	3021.24	2816.24	2689.24	4980.68	3971.68	2884.68
	12021	9909	10748	8411	8311	8128	5622	4531	3292			8753	7623	10525	5019	4666	5024	35	35	33			2547.72	502.724	1133.72	3048.24	2878.24	2720.24	5030.68	4007.68	2925.68
	12075	9947	10786	8485	8337	8161	5669	4584	3327			8797	7655	10518	5031	4679	4989	38	36	38			2615.72	547.724	1151.72	3115.24	2946.24	2777.24	5103.68	4055.68	2955.68
	12101	9926	10842	8523	8383	8235	5728	4605	3378			8769	7620	10530	5001	4668	5004	35	35	36			2611.72	566.724	1188.72	3122.24	2934.24	2765.24	5174.68	4101.68	2989.68
	12099	9978	10871	8522	8424	8227	5778	4648	3383			8726	7656	10480	5011	4705	4993	35	34	36			2694.72	579.724	1270.72	3149.24	2959.24	2834.24	5212.68	4146.68	3002.68
	12106	10022	10901	8581	8502	8298	5797	4682	3436			8723	7674	10514	4998	4679	4979	37	36	37			2669.72	590.724	1304.72	3198.24	3046.24	2906.24	5230.68	4198.68	3047.68
	12117	10038	10963	8586	8502	8314	5810	4714	3440			8691	7617	10446	5019	4665	4984	38	35	38			2706.72	645.724	1362.72	3205.24	3053.24	2909.24	5316.68	4229.68	3087.68
	12189	10091	10965	8599	8538	8359	5886	4767	3474			8730	7609	10490	4998	4689	5015	36	38	38			2767.72	678.724	1354.72	3248.24	3083.24	2915.24	5343.68	4286.68	3109.68
	12143	10106	11039	8664	8559	8343	5913	4788	3482			8721	7643	10476	5009	4651	4987	35	35	38			2801.72	705.724	1450.72	3274.24	3116.24	2998.24	5371.68	4319.68	3130.68
	12215	10115	11095	8689	8605	8370	5959	4809	3499			8718	7602	10480	5000	4642	5004	38	36	39			2823.72	699.724	1476.72	3298.24	3168.24	3008.24	5433.68	4358.68	3186.68
	12278	10167	11108	8709	8618	8471	5972	4871	3526			8740	7605	10430	4992	4672	4989	36	38	36			2812.72	751.724	1477.72	3327.24	3204.24	3048.24	5470.68	4409.68	3208.68
	12270	10174	11161	8716	8700	8489	6015	4891	3552			8716	7602	10465	5008	4650	4977	38	34	36			2826.72	762.724	1545.72	3399.24	3255.24	3083.24	5503.68	4424.68	3198.68
	12331	10194	11215	8785	8707	8488	6037	4921	3581			8699	7603	10456	4997	4643	4990	36	35	34			2882.72	775.724	1582.72	3422.24	3278.24	3104.24	5546.68	4471.68	3243.68
	12338	10225	11242	8806	8758	8547	6089	4961	3605			8718	7597	10452	4999	4615	5000	36	37	36			2894.72	782.724	1621.72	3406.24	3306.24	3123.24	5586.68	4495.68	3256.68
	12361	10259	11358	8858	8832	8566	6114	5006	3621			8712	7635	10459	4967	4645	4979	35	35	36			2948.72	820.724	1659.72	3480.24	3332.24	3156.24	5633.68	4548.68	3291.68
	12415	10263	11346	8875	8839	8586	6189	5015	3667			8719	7626	10497	4983	4656	4968	35	35	36			2974.72	799.724	1715.72	3518.24	3378.24	3230.24	5692.68	4569.68	3342.68
	12458	10328	11444	8915	8890	8632	6185	5067	3667			8710	7618	10491	4982	4655	4969	36	35	34			2972.72	851.724	1744.72	3517.24	3419.24	3222.24	5742.68	4612.68	3347.68
	12489	10362	11449	8912	8911	8675	6203	5084	3674			8694	7608	10459	4988	4659	4989	38	35	36			2979.72	895.724	1774.72	3576.24	3497.24	3293.24	5761.68	4646.68	3400.68
	12509	10363	11482	8946	8968	8707	6246	5119	3719			8687	7609	10493	4966	4644	4973	36	38	36			2990.72	911.724	1836.72	3581.24	3497.24	3309.24	5774.68	4678.68	3404.68
	12521	10411	11534	8999	8999	8715	6262	5129	3731			8710	7598	10451	4969	4640	4995	34	37	37			3062.72	964.724	1838.72	3594.24	3533.24	3354.24	5850.68	4731.68	3438.68
	12575	10454	11579	9031	9049	8778	6301	5185	3734			8686	7626	10466	4940	4639	4969	35	36	35			3016.72	979.724	1912.72	3659.24	3554.24	3338.24	5877.68	4752.68	3446.68
	12562	10493	11611	9035	9106	8774	6321	5182	3770			8698	7584	10488	4985	4601	4997	34	36	38			3088.72	988.724	1968.72	3684.24	3600.24	3365.24	5923.68	4773.68	3463.68
	12629	10478	11685	9076	9121	8816	6377	5227	3803			8664	7604	10489	4969	4649	4978	38	33	36			3151.72	1040.72	1981.72	3704.24	3613.24	3466.24	5936.68	4835.68	3490.68
	12627	10529	11715	9102	9103	8816	6391	5253	3812			8645	7617	10453	4961	4625	4953	35	35	36			3143.72	1047.72	2034.72	3711.24	3695.24	3484.24	5979.68	4855.68	3516.68
	12633	10532	11765	9099	9176	8853	6401	5281	3822			8678	7595	10460	4982	4625	4994	35	35	35			3204.72	1067.72	2088.72	3780.24	3702.24	3483.24	6001.68	4885.68	3545.68
	12630	10545	11756	9164	9173	8923	6432	5314	3861			8661	7576	10441	4951	4639	4970	37	35	36			3211.72	1098.72	2115.72	3801.24	3753.24	3542.24	6053.68	4925.68	3569.68
	12694	10589	11866	9154	9242	8891	6461	5339	3884			8689	7612	10483	4958	4625	4965	35	38	34			3234.72	1132.72	2231.72	3853.24	3827.24	3561.24	6078.68	4970.68	3585.68
	12655	10572	11873	9215	9279	8938	6473	5373	3869			8695	7594	10478	4978	4629	4967	37	35	38			3288.72	1136.72	2219.72	3870.24	3834.24	3581.24	6153.68	4979.68	3631.68
	12721	10628	11921	9224	9319	8947	6519	5372	3910			8679	7602	10439	4954	4626	4958	34	35	37			3331.72	1201.72	2317.72	3910.24	3885.24	3627.24	6149.68	5031.68	3631.68
	12767	10688	11915	9235	9349	9000	6521	5370	3941			8664	7604	10457	4975	4629	4968	37	35	36			3362.72	1235.72	2322.72	3907.24	3906.24	3670.24	6167.68	5048.68	3638.68
	12737	10682	11983	9259	9361	9009	6527	5385	3926			8661	7596	10430	4961	4629	4964	37	38	35			3382.72	1236.72	2355.72	3941.24	3963.24	3702.24	6210.68	5083.68	3683.68
	12803	10724	12002	9283	9418	9023	6561	5439	3953			8694	7571	10461	4952	4646	4982	36	34	39			3394.72	1284.72	2407.72	3994.24	3994.24	3710.24	6226.68	5093.68	3695.68
	12769	10704	12131	9356	9434	9088	6615	5456	3962			8676	7598	10429	4963	4629	4956	35	36	36			3448.72	1327.72	2452.72	4026.24	4044.24	3773.24	6265.68	5149.68	3698.68
	12827	10790	12164	9300	9483	9115	6615	5484	3975			8689	7612	10462	4970	4630	4968	37	36	37			3435.72	1366.72	2484.72	4030.24	4101.24	3769.24	6285.68	5146.68	3734.68
	12869	10762	12154	9336	9497	9092	6638	5501	3984			8670	7613	10474	4958	4629	4955	38	35	36			3502.72	1351.72	2558.72	4071.24	4116.24	3811.24	6341.68	5191.68	3767.68
	12871	10825	12220	9379	9542	9116	6652	5524	4028			8665	7604	10470	4985	4606	4969	36	34	36			3500.72	1402.72	2588.72	4097.24	4098.24	3811.24	6355.68	5217.68	3776.68
	12920	10846	12243	9412	9597	9162	6725	5569	4010			8651	7613	10443	4947	4645	4959	36	37	37			3506.72	1405.72	2638.72	4094.24	4171.24	3848.24	6365.68	5245.68	3786.68
	12886	10858	12285	9424	9596	9183	6702	5580	4065			8681	7649	10438	4961	4605	4971	34	35	35			3503.72	1418.72	2629.72	4159.24	4168.24	3918.24	6396.68	5278.68	3825.68
	12923	10920	12376	9441	9663	9186	6690	5606	4053			8689	7647	10451	4981	4635	4971	38	37	38			3567.72	1462.72	2739.72	4149.24	4237.24	3886.24	6425.68	5303.68	3848.68
	12889	10920	12387	9473	9691	9236	6758	5615	4054			8663	7646	10463	4973	4634	4961	36	37	37			3528.72	1445.72	2746.72	4210.24	4274.24	3933.24	6437.68	5337.68	3833.68
	13010	10949	12403	9486	9680	9228	6775	5634	4080			8662	7638	10505	4979	4611	4967	36	36	36			3594.72	1501.72	2794.72	4219.24	4314.24	3942.24	6483.68	5336.68	3874.68
	12966	10967	12451	9511	9741	9265	6763	5669	4088			8664	7632	10477	4963	4637	4976	36	37	34			3640.72	1561.72	2788.72	4230.24	4344.24	3995.24	6485.68	5334.68	3905.68
	13029	11000	12506	9553	9766	9280	6771	5698	4105			8677	7638	10439	4958	4636	4951	37	37	35			3610.72	1555.72	2856.72	4254.24	4356.24	4004.24	6491.68	5349.68	3890.68
	13007	11024	12548	9521	9824	9317	6785	5696	4135			8641	7611	10452	4986	4615	4963	35	36	36			3676.72	1597.72	2875.72	4278.24	4413.24	4018.24	6525.68	5403.68	3917.68
	13189	11113	12590	9643	9996	9323	6675	5695	4202			8683	7680	10485	4981	4615	4978	37	36	34			3642.72	1577.72	3004.72	4351.24	4429.24	4083.24	6579.68	5420.68	3926.68
	13084	11056	12593	9534	9867	9363	6855	5747	4125			8658	7632	10455	4963	4638	4985	35	35	37			3700.72	1663.72	3037.72	4295.24	4478.24	4110.24	6579.68	5448.68	3939.68
	13080	11098	12659	9577	9938	9361	6855	5757	4150			8631	7659	10468	4950	4634	4964	37	33	35			3742.72	1635.72	3027.72	4331.24	4492.24	4087.24	6602.68	5465.68	3948.68
	13104	11103	12664	9640	9913	9376	6890	5755	4157			8655	7661	10463	4927	4632	4975	36	34	35			3744.72	1698.72	3093.72	4374.24	4537.24	4111.24	6616.68	5488.68	3992.68
	13134	11177	12730	9647	9935	9415	6893	5752	4164			8672	7647	10503	4946	4636	4970	36	35	39			3793.72	1719.72	3116.72	4407.24	4592.24	4157.24	6689.68	5533.68	3974.68
	13100	11217	12757	9626	9967	9418	6903	5800	4184			8659	7646	10480	4966	4642	4977	37	35	39			3759.72	1731.72	3158.72	4419.24	4591.24	4178.24	6666.68	5544.68	4029.68
	13139	11196	12807	9670	10011	9453	6917	5828	4179			8676	7657	10509	4970	4624	4952	38	38	34			3796.72	1793.72	3249.72	4436.24	4658.24	4181.24	6654.68	5570.68	4017.68
	13146	11217	12850	9676	10050	9499	6944	5818	4203			8670	7638	10478	4958	4646	4949	40	37	38			3762.72	1793.72	3260.72	4468.24	4686.24	4231.24	6722.68	5579.68	4018.68
	13154	11253	12877	9701	10070	9497	6942	5852	4242			8633	7665	10504	4961	4613	4955	37	35	37			3883.72	1822.72	3276.72	4481.24	4675.24	4223.24	6739.68	5598.68	4044.68
	13137	11262	12880	9700	10048	9497	6992	5866	4214			8666	7673	10534	4963	4633	4975	37	37	37			3839.72	1840.72	3324.72	4506.24	4736.24	4260.24	6727.68	5633.68	4052.68
	13208	11278	12985	9700	10100	9509	6993	5894	4237			8637	7646	10482	4975	4637	4958	36	33	37			3902.72	1873.72	3379.72	4548.24	4761.24	4275.24	6735.68	5662.68	4069.68
	13238	11298	12973	9699	10139	9514	7018	5896	4258			8682	7628	10518	4966	4629	4959	36	36	34			3880.72	1897.72	3421.72	4516.24	4819.24	4312.24	6749.68	5660.68	4099.68
	13228	11336	12985	9723	10135	9559	7034	5897	4267			8670	7663	10500	4955	4617	4975	35	35	35			4062.72	1986.72	3463.72	4638.24	4991.24	4318.24	6639.68	5659.68	4166.68
	13225	11333	13074	9754	10186	9569	7041	5925	4266			8671	7653	10517	4955	4650	4964	36	35	34			3957.72	1929.72	3466.72	4529.24	4862.24	4358.24	6819.68	5711.68	4089.68
	13234	11375	13085	9776	10242	9568	7041	5910	4262			8679	7634	10468	4966	4645	5011	35	39	36			3953.72	1971.72	3532.72	4572.24	4933.24	4356.24	6819.68	5721.68	4114.68
	13255	11389	13107	9822	10241	9568	7041	5947	4297			8686	7616	10504	4940	4622	4973	35	34	37			3977.72	1976.72	3537.72	4635.24	4908.24	4371.24	6854.68	5719.68	4121.68
	13227	11424	13086	9783	10240	9575	7054	5956	4275			8684	7610	10483	4941	4644	4962	35	35	34			4007.72	2050.72	3603.72	4642.24	4930.24	4410.24	6857.68	5716.68	4128.68
	13283	11435	13155	9791	10368	9614	7065	5948	4289			8647	7665	10498	4957	4634	4972	35	34	37			3973.72	2090.72	3630.72	4621.24	4962.24	4413.24	6867.68	5764.68	4148.68
	13292	11472	13211	9840	10358	9600	7069	5957	4308			8648	7632	10472	4965	4628	4956	35	35	36			4012.72	2069.72	3680.72	4665.24	5006.24	4448.24	6881.68	5792.68	4143.68
	13303	11476	13259	9863	10423	9620	7122	5993	4316			8717	7680	10523	4944	4640	4973	37	33	36			4019.72	2090.72	3723.72	4671.24	5045.24	4494.24	6908.68	5782.68	4167.68
	13355	11506	13292	9851	10438	9630	7100	6019	4326			8685	7626	10505	4955	4620	4960	38	35	36			4027.72	2126.72	3750.72	4696.24	5065.24	4492.24	6906.68	5816.68	4206.68
	13335	11525	13275	9843	10465	9624	7126	6026	4301			8651	7652	10477	4938	4633	4985	37	35	36			4010.72	2135.72	3753.72	4695.24	5043.24	4492.24	6956.68	5830.68	4178.68
	13319	11515	13336	9869	10539	9651	7130	6028	4348			8702	7639	10493	4967	4619	4980	34	33	36			4081.72	2151.72	3858.72	4695.24	5095.24	4504.24	6957.68	5858.68	4201.68
	13366	11510	13391	9858	10523	9689	7115	6051	4349			8691	7629	10506	4957	4616	4969	35	36	38			4111.72	2171.72	3846.72	4694.24	5134.24	4509.24	6982.68	5860.68	4222.68
	13404	11559	13395	9875	10523	9698	7148	6053	4348			8668	7673	10503	4956	4619	4979	37	35	36			4101.72	2209.72	3858.72	4718.24	5130.24	4554.24	6998.68	5861.68	4231.68
	13324	11562	13422	9906	10559	9703	7162	6062	4330			8684	7630	10524	4948	4641	4972	34	35	36			4098.72	2206.72	3947.72	4749.24	5181.24	4564.24	7005.68	5889.68	4230.68
	13388	11595	13454	9925	10568	9704	7176	6065	4348			8683	7657	10536	4963	4633	4932	35	36	37			4107.72	2248.72	3958.72	4771.24	5237.24	4563.24	7005.68	5874.68	4226.68
	13352	11615	13455	9912	10602	9726	7198	6062	4364			8689	7665	10530	4965	4609	4974	37	37	34			4128.72	2262.72	3980.72	4817.24	5236.24	4563.24	7005.68	5911.68	4261.68
	13388	11579	13486	9921	10634	9703	7201	6118	4364			8675	7600	10512	4954	4622	4955	35	35	36			4100.72	2297.72	3959.72	4778.24	5235.24	4570.24	7018.68	5920.68	4239.68
	13449	11614	13522	9940	10619	9727	7215	6086	4391			8710	7653	10534	4965	4639	5006	36	36	36			4156.72	2308.72	4028.72	4786.24	5363.24	4609.24	7029.68	5912.68	4253.68
	13402	11601	13524	9952	10684	9770	7203	6092	4386			8638	7672	10540	4953	4618	4964	35	33	36			4165.72	2345.72	4084.72	4835.24	5353.24	4595.24	7033.68	5921.68	4272.68
	13401	11612	13542	9983	10659	9768	7223	6128	4389			8657	7657	10537	4961	4628	4985	34	35	35			4176.72	2349.72	4132.72	4858.24	5418.24	4615.24	7086.68	5957.68	4280.68
	13428	11689	13577	9978	10714	9756	7218	6131	4372			8685	7682	10513	4986	4654	4983	36	34	35			4228.72	2379.72	4165.72	4846.24	5433.24	4625.24	7064.68	5983.68	4290.68
	13468	11643	13603	9992	10699	9788	7229	6156	4394			8719	7652	10504	4973	4632	4985	39	35	36			4208.72	2398.72	4148.72	4838.24	5460.24	4619.24	7090.68	5990.68	4265.68
	13452	11686	13672	9959	10717	9790	7235	6144	4393			8674	7632	10540	4957	4647	4963	35	34	38			4192.72	2388.72	4209.72	4864.24	5534.24	4646.24	7094.68	5992.68	4312.68
	13471	11731	13637	9993	10755	9785	7258	6155	4391			8663	7669	10549	4993	4608	4967	34	34	37			4239.72	2383.72	4264.72	4853.24	5518.24	4684.24	7079.68	6015.68	4313.68
	13421	11744	13675	9982	10713	9785	7241	6154	4399			8680	7661	10539	4971	4646	4972	34	31	35			4277.72	2432.72	4268.72	4870.24	5518.24	4693.24	7112.68	6017.68	4312.68
	13495	11760	13705	9991	10775	9821	7274	6148	4402			8675	7660	10542	4975	4653	4990	35	35	39			4197.72	2435.72	4295.72	4901.24	5554.24	4698.24	7126.68	6026.68	4294.68
	13490	11753	13699	10004	10763	9823	7270	6159	4396			8702	7659	10518	4956	4621	4988	36	38	35			4261.72	2468.72	4327.72	4920.24	5563.24	4699.24	7140.68	6029.68	4312.68
	13465	11785	13771	10015	10837	9847	7244	6203	4409			8697	7641	10547	4929	4625	4985	39	34	36			4225.72	2488.72	4328.72	4907.24	5597.24	4721.24	7162.68	6026.68	4328.68
	13486	11798	13768	10027	10812	9809	7282	6205	4411			8695	7674	10498	4963	4625	4973	36	33	36			4261.72	2452.72	4359.72	4916.24	5629.24	4698.24	7165.68	6082.68	4328.68
	13503	11824	13762	10056	10804	9866	7266	6213	4450			8653	7657	10560	4989	4656	4969	35	38	37			4322.72	2487.72	4395.72	4935.24	5614.24	4722.24	7179.68	6050.68	4355.68
	13488	11849	13783	10052	10825	9857	7262	6219	4438			8722	7634	10507	4971	4658	4989	34	35	34			4275.72	2474.72	4397.72	4947.24	5679.24	4765.24	7167.68	6056.68	4350.68
	13524	11839	13839	10078	10911	9900	7306	6223	4434			8669	7684	10532	4947	4649	5006	35	35	36			4274.72	2485.72	4415.72	4978.24	5654.24	4763.24	7187.68	6092.68	4353.68
	13542	11841	13805	10053	10854	9834	7303	6244	4443			8715	7653	10505	4963	4625	5007	37	34	39			4301.72	2562.72	4450.72	4973.24	5709.24	4751.24	7182.68	6095.68	4336.68
	13514	11839	13854	10072	10914	9903	7315	6242	4434			8708	7662	10564	4977	4619	4961	36	34	35			4341.72	2516.72	4476.72	4987.24	5694.24	4783.24	7193.68	6120.68	4358.68
	13505	11849	13833	10036	10897	9864	7305	6255	4440			8686	7663	10539	4973	4641	4980	36	36	37			4325.72	2559.72	4545.72	4954.24	5712.24	4785.24	7199.68	6108.68	4357.68
	13522	11863	13870	10059	10907	9890	7325	6244	4423			8696	7682	10532	4969	4629	4975	35	36	35			4344.72	2604.72	4510.72	4988.24	5750.24	4780.24	7222.68	6119.68	4355.68
	13560	11848	13967	10067	10921	9922	7332	6276	4460			8729	7658	10513	4957	4632	4969	39	37	35			4294.72	2617.72	4548.72	4977.24	5708.24	4780.24	7205.68	6118.68	4363.68
	13565	11863	13917	10096	10970	9902	7330	6238	4455			8711	7628	10560	4971	4641	4971	36	35	36			4368.72	2633.72	4578.72	4986.24	5770.24	4816.24	7238.68	6112.68	4366.68
	13543	11886	13956	10093	10971	9907	7367	6310	4457			8684	7643	10537	4960	4640	4971	37	37	35			4363.72	2626.72	4572.72	4999.24	5758.24	4818.24	7234.68	6123.68	4360.68
	13564	11901	13956	10109	10943	9959	7374	6299	4474			8735	7646	10536	4947	4654	4996	36	33	36			4338.72	2658.72	4644.72	5010.24	5832.24	4842.24	7208.68	6167.68	4373.68
	13566	11911	14008	10071	10941	9958	7385	6307	4487			8711	7660	10540	4958	4657	4949	38	34	36			4359.72	2671.72	4641.72	5022.24	5807.24	4804.24	7246.68	6169.68	4375.68
	13548	11938	13998	10082	10967	9940	7345	6332	4496			8710	7667	10530	4939	4654	4973	38	34	37			4376.72	2697.72	4635.72	5051.24	5799.24	4861.24	7230.68	6177.68	4414.68
	13557	11937	14007	10132	11009	9928	7374	6320	4493			8675	7643	10560	4958	4625	4968	36	37	36			4361.72	2722.72	4656.72	5047.24	5820.24	4852.24	7226.68	6183.68	4402.68
	13598	11977	14013	10117	11011	9949	7356	6321	4487			8681	7668	10583	4947	4632	5023	36	35	37			4397.72	2712.72	4712.72	5073.24	5906.24	4895.24	7270.68	6187.68	4398.68
	13559	11941	13955	10132	11013	9973	7384	6354	4491			8700	7655	10551	4947	4640	4998	36	35	35			4415.72	2714.72	4678.72	5048.24	5849.24	4829.24	7267.68	6208.68	4407.68
	13644	11958	14088	10108	10994	9954	7382	6335	4502			8669	7650	10501	4938	4624	4985	36	36	38			4387.72	2712.72	4727.72	5067.24	5909.24	4898.24	7279.68	6206.68	4398.68
	13599	11946	14076	10147	11027	9932	7411	6324	4493			8669	7650	10550	4969	4659	4985	36	35	36			4378.72	2722.72	4706.72	5031.24	5892.24	4859.24	7269.68	6219.68	4404.68
	13579	11992	14091	10122	11001	10002	7383	6378	4499			8669	7637	10530	4969	4642	4961	37	35	36			4395.72	2736.72	4743.72	5054.24	5902.24	4885.24	7289.68	6208.68	4387.68
	13570	11971	14077	10149	11059	10008	7379	6366	4496			8677	7639	10522	4950	4606	4963	38	34	35			4433.72	2721.72	4840.72	5062.24	5916.24	4917.24	7296.68	6240.68	4424.68
	13622	11999	14077	10115	11051	9952	7407	6354	4496			8704	7645	10528	4948	4624	4989	35	36	34			4438.72	2736.72	4790.72	5091.24	5965.24	4897.24	7294.68	6202.68	4419.68
	13548	12018	14115	10176	11069	9979	7394	6349	4541			8712	7641	10530	4959	4617	4977	37	37	37			4416.72	2759.72	4829.72	5088.24	5966.24	4902.24	7331.68	6274.68	4421.68
	13569	11984	14122	10130	11107	9995	7399	6362	4506			8664	7680	10554	4935	4640	4971	37	35	34			4437.72	2774.72	4829.72	5104.24	5938.24	4954.24	7338.68	6263.68	4438.68
	13592	11961	14102	10164	11068	9992	7420	6365	4513			8692	7653	10515	4916	4617	4970	36	33	34			4439.72	2784.72	4881.72	5066.24	5936.24	4953.24	7349.68	6271.68	4451.68
	13593	11978	14168	10128	11061	10009	7405	6358	4519			8684	7619	10504	4916	4621	4973	36	36	34			4421.72	2811.72	4871.72	5077.24	5962.24	4935.24	7309.68	6296.68	4460.68
	13593	12007	14112	10139	11088	10013	7451	6366	4494			8675	7637	10474	4940	4633	4972	37	37	34			4430.72	2810.72	4880.72	5127.24	6004.24	4923.24	7338.68	6284.68	4457.68
	13569	11979	14150	10172	11057	10003	7438	6377	4514			8664	7611	10567	4959	4615	4968	35	37	36			4471.72	2850.72	4886.72	5112.24	6006.24	4944.24	7320.68	6285.68	4451.68
	13570	11993	14128	10159	11092	9990	7439	6369	4498			8656	7585	10487	4953	4638	4960	36	35	36			4432.72	2814.72	4828.72	5127.24	6008.24	4968.24	7348.68	6318.68	4455.68
	13615	12012	14128	10130	11099	9996	7415	6385	4525			8662	7616	10507	4951	4642	4969	36	35	36			4517.72	2831.72	4961.72	5103.24	5989.24	4949.24	7346.68	6299.68	4466.68
	13571	12021	14168	10148	11072	9966	7452	6391	4500			8658	7643	10493	4941	4619	4960	37	35	36			4472.72	2819.72	4949.72	5142.24	6022.24	4927.24	7375.68	6288.68	4457.68
	13557	11971	14219	10130	11074	9987	7429	6407	4531			8661	7626	10492	4894	4610	4939	33	36	35			4452.72	2865.72	4964.72	5117.24	5996.24	4997.24	7347.68	6342.68	4463.68
	13560	12023	14180	10139	11098	9979	7439	6369	4546			8687	7646	10480	4915	4598	4932	36	36	34			4443.72	2844.72	4950.72	5144.24	6054.24	5003.24	7343.68	6330.68	4460.68
	13582	11997	14156	10184	11090	9986	7444	6415	4532			8653	7613	10470	4923	4609	4954	36	35	37			4495.72	2872.72	4950.72	5110.24	6046.24	4947.24	7371.68	6318.68	4460.68
	13571	11976	14204	10126	11062	10000	7407	6407	4557			8662	7561	10480	4902	4597	4962	37	35	36			4421.72	2891.72	4988.72	5171.24	6064.24	4974.24	7358.68	6313.68	4505.68
	13610	11998	14195	10163	11071	9993	7437	6431	4541			8664	7577	10460	4917	4607	4944	35	37	35			4442.72	2857.72	4995.72	5125.24	6102.24	4990.24	7363.68	6326.68	4470.68
	13567	11989	14183	10146	11100	10029	7433	6404	4538			8654	7576	10481	4909	4587	4946	35	36	38			4465.72	2834.72	4975.72	5159.24	6063.24	4987.24	7384.68	6329.68	4477.68
	13606	12005	14209	10139	11089	9977	7396	6389	4512			8619	7563	10470	4910	4604	4957	35	35	35			4466.72	2851.72	5041.72	5123.24	6056.24	5004.24	7369.68	6322.68	4483.68
	13569	12018	14177	10143	11108	9968	7430	6407	4503			8622	7562	10423	4921	4593	4946	35	39	35			4466.72	2880.72	4985.72	5134.24	6083.24	5008.24	7415.68	6330.68	4458.68
	13556	11999	14224	10160	11111	9976	7432	6407	4532			8600	7547	10474	4890	4545	4951	36	37	35			4442.72	2852.72	5023.72	5167.24	6052.24	4998.24	7402.68	6341.68	4478.68
	13555	11998	14198	10112	11101	9973	7448	6394	4514			8589	7562	10426	4907	4574	4956	36	35	35			4443.72	2866.72	5001.72	5154.24	6087.24	4985.24	7403.68	6333.68	4462.68
	13533	12005	14200	10157	11093	9969	7420	6409	4524			8641	7577	10452	4891	4578	4934	37	36	37			4488.72	2885.72	5001.72	5125.24	6094.24	4991.24	7379.68	6349.68	4489.68
																							4444.72	2894.72	5041.72	5143.24	6067.24	4961.24	7416.68	6355.68	4464.68
																							4430.72	2844.72	5092.72	5125.24	6069.24	4982.24	7393.68	6371.68	4495.68
																							4433.72	2896.72	5053.72	5134.24	6093.24	4974.24	7403.68	6333.68	4510.68
																							4455.72	2870.72	5029.72	5179.24	6085.24	4981.24	7408.68	6379.68	4496.68
																							4444.72	2849.72	5077.72	5121.24	6057.24	4995.24	7371.68	6371.68	4521.68
																							4483.72	2871.72	5068.72	5158.24	6066.24	4988.24	7401.68	6395.68	4505.68
																							4440.72	2862.72	5056.72	5141.24	6095.24	5024.24	7397.68	6368.68	4502.68
																							4479.72	2878.72	5082.72	5134.24	6084.24	4972.24	7360.68	6353.68	4476.68
																							4442.72	2891.72	5050.72	5138.24	6103.24	4963.24	7394.68	6371.68	4467.68
																							4429.72	2872.72	5097.72	5155.24	6106.24	4971.24	7396.68	6371.68	4496.68
																							4428.72	2871.72	5071.72	5107.24	6096.24	4968.24	7412.68	6358.68	4478.68
																							4406.72	2878.72	5073.72	5152.24	6088.24	4964.24	7384.68	6373.68	4488.68

## Sheet: Supplementary Figure 12
Suppl. Fig. 12	Sample	AUC [-]	C_S [µM]	AVG C_S [µM]	STD C_S [µM]		Suppl. Fig. 12	SMP	vol frac [-] 1	vol frac [-] 2	vol frac [-] 3	vol frac [-] 4	AVG vol frac [-]	STD vol frac [-]
Protein concentration	200mM	28.25	6.495	6.46281	0.0455202		Droplet	200 mM NaCl	0.039	0.041	0.038	0.037	0.03875	0.00170783
dilute phase	200mM	27.97	6.43062				volume fraction	500 mM NaCl	0.038	0.042	0.033	0.03	0.03575	0.00531507
validation	500mM	28.99	6.66513	6.618	0.0666545			1 M NaCl	0.05	0.047	0.032	0.029	0.0395	0.0105357
	500mM	28.58	6.57087					2 M NaCl	0.045	0.046	0.038	0.043	0.043	0.00355903
	1M	28.66	6.58926	7.05139	0.653539			0.03 % SDS	0.038	0.036	0.045	0.047	0.0415	0.00532291
	1M	32.68	7.51351					5 µM SURF	0.044	0.045	0.04	0.039	0.042	0.00294392
	2M	24.96	5.73859	6.19841	0.650288			2.5 µM SURF	0.031	0.032	0.041	0.022	0.0315	0.00776745
	2M	28.96	6.65824
	0.03% SDS	31.11	7.15255	6.08116	1.51517
	0.03% SDS	21.79	5.00977
	5 µM surf.	29.62	6.80998	6.29383	0.729948
	5 µM surf.	25.13	5.77768
	2.5 µM surf.	30.5	7.0123	7.09162	0.112175
	2.5 µM surf.	31.19	7.17094
	CTR	134.33	30
	CTR	126.64	30

## Sheet: Supplementary Figure 13
Suppl. Fig. 13a	Elution volume [ml]	A280 [AU]		Suppl. Fig. 13b	Elution volume [ml]	A280 [AU]		Suppl. Fig. 13c	Elution volume [ml]	A280 [AU]
SEC	20.0155	25.575		SEC	20.0521	4.136		SEC	20.0021	-0.074
chromatogram	20.1255	25.576		chromatogram	20.1463	4.134		chromatogram	20.1021	-0.07
A-LCD	20.2354	25.592		B-LCD	20.2404	4.12		B-LCD-Δamy	20.2021	-0.076
	20.3454	25.575			20.3345	4.132			20.3021	-0.076
	20.4554	25.58			20.4287	4.125			20.4022	-0.084
	20.5654	25.578			20.5228	4.131			20.5022	-0.077
	20.6753	25.574			20.617	4.129			20.6022	-0.085
	20.7853	25.584			20.7111	4.124			20.7022	-0.082
	20.8953	25.581			20.8052	4.137			20.8022	-0.078
	21.0053	25.578			20.8994	4.122			20.9022	-0.086
	21.1152	25.588			20.9935	4.13			21.0022	-0.084
	21.2252	25.567			21.0877	4.122			21.1022	-0.083
	21.3352	25.576			21.1818	4.134			21.2022	-0.084
	21.4452	25.587			21.276	4.125			21.3022	-0.088
	21.5551	25.572			21.3701	4.149			21.4023	-0.085
	21.6651	25.571			21.4642	4.127			21.5023	-0.09
	21.7751	25.591			21.5584	4.135			21.6023	-0.091
	21.8851	25.566			21.6525	4.132			21.7023	-0.098
	21.995	25.6			21.7467	4.118			21.8023	-0.1
	22.105	25.588			21.8408	4.128			21.9023	-0.101
	22.215	25.599			21.9349	4.12			22.0023	-0.095
	22.325	25.598			22.0291	4.144			22.1023	-0.099
	22.4349	25.599			22.1232	4.14			22.2023	-0.096
	22.5449	25.599			22.2174	4.128			22.3024	-0.092
	22.6549	25.6			22.3115	4.137			22.4024	-0.096
	22.7649	25.61			22.4057	4.124			22.5024	-0.097
	22.8748	25.61			22.4998	4.125			22.6024	-0.108
	22.9848	25.614			22.5939	4.121			22.7024	-0.099
	23.0948	25.609			22.6881	4.132			22.8024	-0.1
	23.2048	25.616			22.7822	4.129			22.9024	-0.099
	23.3147	25.613			22.8764	4.124			23.0024	-0.104
	23.4247	25.605			22.9705	4.135			23.1024	-0.103
	23.5347	25.614			23.0646	4.129			23.2024	-0.101
	23.6447	25.603			23.1588	4.123			23.3025	-0.101
	23.7546	25.617			23.2529	4.122			23.4025	-0.102
	23.8646	25.621			23.3471	4.129			23.5025	-0.1
	23.9746	25.604			23.4412	4.13			23.6025	-0.108
	24.0846	25.598			23.5353	4.126			23.7025	-0.104
	24.1945	25.595			23.6295	4.124			23.8025	-0.106
	24.3045	25.598			23.7236	4.139			23.9025	-0.105
	24.4145	25.594			23.8178	4.112			24.0025	-0.105
	24.5245	25.592			23.9119	4.129			24.1025	-0.103
	24.6344	25.583			24.0061	4.136			24.2026	-0.095
	24.7444	25.583			24.1002	4.126			24.3026	-0.102
	24.8544	25.568			24.1943	4.145			24.4026	-0.108
	24.9644	25.583			24.2885	4.12			24.5026	-0.098
	25.0743	25.573			24.3826	4.123			24.6026	-0.105
	25.1843	25.57			24.4768	4.134			24.7026	-0.108
	25.2943	25.565			24.5709	4.12			24.8026	-0.108
	25.4043	25.577			24.665	4.133			24.9026	-0.105
	25.5142	25.574			24.7592	4.125			25.0026	-0.093
	25.6242	25.56			24.8533	4.128			25.1026	-0.104
	25.7342	25.563			24.9475	4.127			25.2027	-0.1
	25.8442	25.555			25.0416	4.127			25.3027	-0.1
	25.9541	25.556			25.1358	4.139			25.4027	-0.11
	26.0641	25.551			25.2299	4.121			25.5027	-0.103
	26.1741	25.572			25.324	4.125			25.6027	-0.104
	26.2841	25.559			25.4182	4.129			25.7027	-0.102
	26.394	25.551			25.5123	4.12			25.8027	-0.108
	26.504	25.556			25.6065	4.135			25.9027	-0.11
	26.614	25.561			25.7006	4.145			26.0027	-0.105
	26.724	25.556			25.7947	4.138			26.1028	-0.108
	26.8339	25.557			25.8889	4.122			26.2028	-0.105
	26.9439	25.562			25.983	4.123			26.3028	-0.104
	27.0539	25.568			26.0772	4.13			26.4028	-0.103
	27.1639	25.56			26.1713	4.13			26.5028	-0.109
	27.2738	25.577			26.2655	4.135			26.6028	-0.103
	27.3838	25.559			26.3596	4.142			26.7028	-0.11
	27.4938	25.568			26.4537	4.132			26.8028	-0.11
	27.6038	25.566			26.5479	4.136			26.9028	-0.102
	27.7137	25.56			26.642	4.129			27.0028	-0.1
	27.8237	25.556			26.7362	4.126			27.1029	-0.101
	27.9337	25.561			26.8303	4.131			27.2029	-0.101
	28.0437	25.565			26.9244	4.137			27.3029	-0.099
	28.1536	25.563			27.0186	4.137			27.4029	-0.108
	28.2636	25.564			27.1127	4.141			27.5029	-0.1
	28.3736	25.566			27.2069	4.133			27.6029	-0.109
	28.4836	25.562			27.301	4.116			27.7029	-0.109
	28.5935	25.574			27.3951	4.141			27.8029	-0.104
	28.7035	25.569			27.4893	4.135			27.9029	-0.095
	28.8135	25.577			27.5834	4.145			28.003	-0.105
	28.9235	25.569			27.6776	4.133			28.103	-0.099
	29.0334	25.574			27.7717	4.145			28.203	-0.103
	29.1434	25.579			27.8659	4.136			28.303	-0.101
	29.2534	25.586			27.96	4.136			28.403	-0.105
	29.3634	25.571			28.0541	4.135			28.503	-0.108
	29.4733	25.58			28.1483	4.136			28.603	-0.105
	29.5833	25.572			28.2424	4.135			28.703	-0.102
	29.6933	25.573			28.3366	4.129			28.803	-0.105
	29.8033	25.562			28.4307	4.129			28.9031	-0.102
	29.9132	25.574			28.5248	4.142			29.0031	-0.095
	30.0232	25.57			28.619	4.149			29.1031	-0.103
	30.1332	25.572			28.7131	4.139			29.2031	-0.106
	30.2432	25.579			28.8073	4.153			29.3031	-0.098
	30.3531	25.563			28.9014	4.143			29.4031	-0.101
	30.4631	25.576			28.9956	4.139			29.5031	-0.108
	30.5731	25.582			29.0897	4.147			29.6031	-0.105
	30.6831	25.577			29.1838	4.154			29.7031	-0.112
	30.793	25.582			29.278	4.145			29.8031	-0.11
	30.903	25.565			29.3721	4.145			29.9032	-0.108
	31.013	25.58			29.4663	4.153			30.0032	-0.107
	31.123	25.568			29.5604	4.143			30.1032	-0.108
	31.2329	25.566			29.6545	4.136			30.2032	-0.103
	31.3429	25.564			29.7487	4.144			30.3032	-0.114
	31.4529	25.577			29.8428	4.152			30.4032	-0.105
	31.5629	25.584			29.937	4.162			30.5032	-0.109
	31.6728	25.577			30.0311	4.154			30.6032	-0.101
	31.7828	25.573			30.1252	4.172			30.7032	-0.105
	31.8928	25.576			30.2194	4.178			30.8033	-0.108
	32.0028	25.588			30.3135	4.151			30.9033	-0.105
	32.1127	25.58			30.4077	4.173			31.0033	-0.104
	32.2227	25.573			30.5018	4.176			31.1033	-0.106
	32.3327	25.587			30.596	4.173			31.2033	-0.11
	32.4427	25.578			30.6901	4.186			31.3033	-0.106
	32.5526	25.59			30.7842	4.176			31.4033	-0.105
	32.6626	25.588			30.8784	4.159			31.5033	-0.104
	32.7726	25.605			30.9725	4.176			31.6033	-0.11
	32.8826	25.597			31.0667	4.164			31.7033	-0.11
	32.9925	25.588			31.1608	4.172			31.8034	-0.107
	33.1025	25.594			31.2549	4.177			31.9034	-0.108
	33.2125	25.592			31.3491	4.169			32.0034	-0.108
	33.3225	25.597			31.4432	4.163			32.1034	-0.106
	33.4324	25.6			31.5374	4.171			32.2034	-0.104
	33.5424	25.603			31.6315	4.165			32.3034	-0.101
	33.6524	25.587			31.7257	4.169			32.4034	-0.109
	33.7624	25.604			31.8198	4.171			32.5034	-0.103
	33.8724	25.596			31.9139	4.175			32.6034	-0.096
	33.9823	25.605			32.0081	4.179			32.7035	-0.106
	34.0923	25.585			32.1022	4.184			32.8035	-0.096
	34.2023	25.601			32.1964	4.173			32.9035	-0.099
	34.3123	25.605			32.2905	4.186			33.0035	-0.108
	34.4222	25.601			32.3846	4.173			33.1035	-0.108
	34.5322	25.609			32.4788	4.173			33.2035	-0.1
	34.6422	25.611			32.5729	4.164			33.3035	-0.093
	34.7522	25.607			32.6671	4.166			33.4035	-0.093
	34.8621	25.597			32.7612	4.187			33.5035	-0.102
	34.9721	25.591			32.8553	4.178			33.6035	-0.09
	35.0821	25.606			32.9495	4.178			33.7036	-0.106
	35.1921	25.598			33.0436	4.174			33.8036	-0.095
	35.302	25.601			33.1378	4.185			33.9036	-0.102
	35.412	25.591			33.2319	4.183			34.0036	-0.095
	35.522	25.595			33.3261	4.182			34.1036	-0.097
	35.632	25.602			33.4202	4.171			34.2036	-0.099
	35.7419	25.605			33.5143	4.184			34.3036	-0.095
	35.8519	25.585			33.6085	4.168			34.4036	-0.086
	35.9619	25.599			33.7026	4.189			34.5036	-0.093
	36.0719	25.59			33.7968	4.176			34.6037	-0.09
	36.1818	25.613			33.8909	4.172			34.7037	-0.085
	36.2918	25.607			33.985	4.176			34.8037	-0.08
	36.4018	25.607			34.0792	4.178			34.9037	-0.079
	36.5118	25.603			34.1733	4.178			35.0037	-0.088
	36.6217	25.595			34.2675	4.174			35.1037	-0.094
	36.7317	25.608			34.3616	4.172			35.2037	-0.089
	36.8417	25.605			34.4558	4.178			35.3037	-0.085
	36.9517	25.597			34.5499	4.176			35.4037	-0.08
	37.0616	25.621			34.644	4.198			35.5037	-0.083
	37.1716	25.602			34.7382	4.185			35.6038	-0.072
	37.2816	25.6			34.8323	4.203			35.7038	-0.071
	37.3916	25.608			34.9265	4.183			35.8038	-0.073
	37.5015	25.61			35.0206	4.196			35.9038	-0.077
	37.6115	25.611			35.1147	4.185			36.0038	-0.066
	37.7215	25.602			35.2089	4.186			36.1038	-0.077
	37.8315	25.6			35.303	4.188			36.2038	-0.068
	37.9414	25.613			35.3972	4.177			36.3038	-0.056
	38.0514	25.606			35.4913	4.183			36.4038	-0.059
	38.1614	25.62			35.5854	4.185			36.5039	-0.053
	38.2714	25.618			35.6796	4.188			36.6039	-0.051
	38.3813	25.611			35.7737	4.193			36.7039	-0.039
	38.4913	25.619			35.8679	4.202			36.8039	-0.04
	38.6013	25.622			35.962	4.197			36.9039	-0.027
	38.7113	25.633			36.0562	4.194			37.0039	-0.019
	38.8212	25.641			36.1503	4.2			37.1039	-0.005
	38.9312	25.644			36.2444	4.192			37.2039	0.014
	39.0412	25.657			36.3386	4.205			37.3039	0.028
	39.1512	25.658			36.4327	4.201			37.4039	0.047
	39.2611	25.684			36.5269	4.206			37.504	0.078
	39.3711	25.712			36.621	4.2			37.604	0.107
	39.4811	25.722			36.7151	4.213			37.704	0.137
	39.5911	25.742			36.8093	4.213			37.804	0.182
	39.701	25.759			36.9034	4.196			37.904	0.23
	39.811	25.796			36.9976	4.196			38.004	0.284
	39.921	25.827			37.0917	4.212			38.104	0.335
	40.031	25.858			37.1859	4.223			38.204	0.394
	40.1409	25.908			37.28	4.215			38.304	0.476
	40.2509	25.959			37.3741	4.22			38.4041	0.549
	40.3609	26.01			37.4683	4.207			38.5041	0.631
	40.4709	26.077			37.5624	4.204			38.6041	0.723
	40.5808	26.116			37.6566	4.208			38.7041	0.831
	40.6908	26.185			37.7507	4.222			38.8041	0.935
	40.8008	26.259			37.8448	4.215			38.9041	1.054
	40.9108	26.314			37.939	4.234			39.0041	1.175
	41.0207	26.405			38.0331	4.228			39.1041	1.306
	41.1307	26.478			38.1273	4.22			39.2041	1.446
	41.2407	26.55			38.2214	4.227			39.3041	1.601
	41.3507	26.644			38.3155	4.246			39.4042	1.766
	41.4606	26.723			38.4097	4.233			39.5042	1.928
	41.5706	26.829			38.5038	4.221			39.6042	2.113
	41.6806	26.923			38.598	4.237			39.7042	2.322
	41.7906	27.032			38.6921	4.233			39.8042	2.525
	41.9005	27.161			38.7863	4.235			39.9042	2.753
	42.0105	27.287			38.8804	4.252			40.0042	2.994
	42.1205	27.411			38.9745	4.265			40.1042	3.25
	42.2305	27.554			39.0687	4.258			40.2042	3.537
	42.3404	27.696			39.1628	4.288			40.3043	3.832
	42.4504	27.851			39.257	4.298			40.4043	4.157
	42.5604	28.049			39.3511	4.34			40.5043	4.509
	42.6704	28.264			39.4452	4.362			40.6043	4.887
	42.7803	28.505			39.5394	4.409			40.7043	5.31
	42.8903	28.794			39.6335	4.459			40.8043	5.788
	43.0003	29.15			39.7277	4.522			40.9043	6.3
	43.1103	29.561			39.8218	4.6			41.0043	6.892
	43.2202	30.044			39.916	4.682			41.1043	7.582
	43.3302	30.657			40.0101	4.805			41.2043	8.363
	43.4402	31.48			40.1042	4.923			41.3044	9.269
	43.5502	32.517			40.1984	5.043			41.4044	10.356
	43.6601	33.789			40.2925	5.184			41.5044	11.607
	43.7701	35.541			40.3867	5.364			41.6044	13.111
	43.8801	37.846			40.4808	5.546			41.7044	14.91
	43.9901	40.691			40.5749	5.716			41.8044	17.026
	44.1	44.197			40.6691	5.931			41.9044	19.501
	44.21	48.6			40.7632	6.173			42.0044	22.424
	44.32	54.144			40.8574	6.372			42.1044	25.754
	44.43	60.456			40.9515	6.62			42.2045	29.569
	44.5399	67.493			41.0457	6.876			42.3045	33.936
	44.6499	75.956			41.1398	7.113			42.4045	38.781
	44.7599	85.741			41.2339	7.383			42.5045	44.153
	44.8699	95.82			41.3281	7.675			42.6045	50.035
	44.9798	106.792			41.4222	7.95			42.7045	56.33
	45.0898	118.849			41.5164	8.278			42.8045	63.138
	45.1998	131.838			41.6105	8.614			42.9045	70.35
	45.3098	144.98			41.7046	8.961			43.0045	77.966
	45.4197	158.082			41.7988	9.351			43.1045	85.986
	45.5297	171.999			41.8929	9.761			43.2046	94.214
	45.6397	186.595			41.9871	10.223			43.3046	102.621
	45.7497	199.8			42.0812	10.703			43.4046	111.313
	45.8596	213.052			42.1753	11.247			43.5046	120.126
	45.9696	225.843			42.2695	11.848			43.6046	128.937
	46.0796	238.023			42.3636	12.535			43.7046	137.868
	46.1896	249.929			42.4578	13.238			43.8046	146.545
	46.2995	260.383			42.5519	14.093			43.9046	154.939
	46.4095	269.633			42.6461	14.99			44.0046	163.174
	46.5195	278.686			42.7402	15.878			44.1047	170.992
	46.6295	286.874			42.8343	17			44.2047	178.329
	46.7394	293.772			42.9285	18.174			44.3047	185.33
	46.8494	299.893			43.0226	19.402			44.4047	191.766
	46.9594	305.227			43.1168	20.94			44.5047	197.638
	47.0694	309.82			43.2109	22.542			44.6047	203.068
	47.1793	313.321			43.305	24.205			44.7047	207.967
	47.2893	315.71			43.3992	26.271			44.8047	212.303
	47.3993	317.404			43.4933	28.414			44.9047	216.195
	47.5093	318.074			43.5875	30.706			45.0047	219.582
	47.6192	317.768			43.6816	33.25			45.1048	222.415
	47.7292	316.533			43.7758	36.289			45.2048	224.782
	47.8392	313.198			43.8699	39.408			45.3048	226.735
	47.9492	311.791			43.964	42.728			45.4048	228.199
	48.0591	309.005			44.0582	46.557			45.5048	229.211
	48.1691	305.654			44.1523	50.598			45.6048	229.93
	48.2791	302.259			44.2465	54.729			45.7048	230.143
	48.3891	300.4			44.3406	59.125			45.8048	229.92
	48.499	291.247			44.4347	63.908			45.9048	229.471
	48.609	291.149			44.5289	68.553			46.0049	228.655
	48.719	288.376			44.623	73.394			46.1049	227.47
	48.829	285.437			44.7172	78.336			46.2049	226.181
	48.9389	282.509			44.8113	83.058			46.3049	224.52
	49.0489	279.214			44.9054	87.656			46.4049	222.617
	49.1589	275.841			44.9996	92.143			46.5049	220.647
	49.2689	272.052			45.0937	96.356			46.6049	218.439
	49.3788	267.535			45.1879	100.19			46.7049	216.161
	49.4888	260.68			45.282	103.812			46.8049	213.977
	49.5988	258.649			45.3762	107.094			46.9049	211.563
	49.7088	254.187			45.4703	110.008			47.005	209.292
	49.8187	249.657			45.5644	112.614			47.105	207.201
	49.9287	244.597			45.6586	114.941			47.205	205.093
	50.0387	239.388			45.7527	116.9			47.305	203.552
	50.1487	234.712			45.8469	118.552			47.405	202.437
	50.2586	230.048			45.941	120			47.505	201.484
	50.3686	225.531			46.0351	121.114			47.605	201.452
	50.4786	221.143			46.1293	122.049			47.705	202.158
	50.5886	216.889			46.2234	122.782			47.805	203.372
	50.6985	213.16			46.3176	123.27			47.9051	205.803
	50.8085	209.5			46.4117	123.62			48.0051	209.303
	50.9185	205.819			46.5059	123.762			48.1051	213.126
	51.0285	202.676			46.6	123.74			48.2051	218.32
	51.1385	199.824			46.6941	123.582			48.3051	223.641
	51.2484	197.186			46.7883	123.217			48.4051	229.431
	51.3584	195.19			46.8824	122.746			48.5051	235.595
	51.4684	193.735			46.9766	122.125			48.6051	241.781
	51.5784	193.195			47.0707	121.34			48.7051	247.775
	51.6883	193.573			47.1648	120.409			48.8052	253.722
	51.7983	194.945			47.259	119.401			48.9052	259.418
	51.9083	197.774			47.3531	118.205			49.0052	264.784
	52.0183	201.822			47.4473	116.849			49.1052	269.927
	52.1282	207.715			47.5414	115.425			49.2052	274.831
	52.2382	215.65			47.6355	113.801			49.3052	279.41
	52.3482	224.731			47.7297	112.118			49.4052	284.02
	52.4582	236.064			47.8238	110.291			49.5052	287.953
	52.5681	249.283			47.918	108.384			49.6052	291.97
	52.6781	262.779			48.0121	106.415			49.7052	295.54
	52.7881	277.164			48.1063	104.218			49.8053	298.635
	52.8981	292.695			48.2004	102.109			49.9053	301.734
	53.008	308.484			48.2945	99.923			50.0053	304.227
	53.118	323.773			48.3887	97.529			50.1053	306.466
	53.228	338.32			48.4828	95.355			50.2053	308.363
	53.338	353.261			48.577	93.096			50.3053	309.877
	53.4479	368.02			48.6711	90.6			50.4053	310.888
	53.5579	381.19			48.7652	88.516			50.5053	311.576
	53.6679	393.753			48.8594	86.225			50.6053	311.859
	53.7779	406.344			48.9535	83.833			50.7054	311.605
	53.8878	417.892			49.0477	81.87			50.8054	311.099
	53.9978	428.448			49.1418	79.716			50.9054	310.218
	54.1078	437.939			49.236	77.462			51.0054	308.677
	54.2178	446.864			49.3301	75.608			51.1054	307.066
	54.3277	455.227			49.4242	73.61			51.2054	305.033
	54.4377	461.84			49.5184	71.611			51.3054	302.305
	54.5477	467.466			49.6125	69.966			51.4054	299.625
	54.6577	472.407			49.7067	68.221			51.5054	296.686
	54.7676	475.854			49.8008	66.525			51.6054	292.909
	54.8776	478.184			49.8949	64.992			51.7055	289.449
	54.9876	479.325			49.9891	63.523			51.8055	285.901
	55.0976	479.247			50.0832	62.068			51.9055	281.379
	55.2075	478.219			50.1774	60.694			52.0055	277.306
	55.3175	475.995			50.2715	59.466			52.1055	272.754
	55.4275	472.818			50.3656	58.292			52.2055	267.737
	55.5375	468.662			50.4598	57.068			52.3055	262.8
	55.6474	463.304			50.5539	56.142			52.4055	258.214
	55.7574	457.859			50.6481	55.123			52.5055	252.563
	55.8674	451.306			50.7422	54.059			52.6056	247.558
	55.9774	444.133			50.8364	53.278			52.7056	242.388
	56.0873	437.26			50.9305	52.459			52.8056	236.353
	56.1973	429.809			51.0246	51.531			52.9056	230.819
	56.3073	421.938			51.1188	50.909			53.0056	225.38
	56.4173	413.505			51.2129	50.308			53.1056	219.237
	56.5272	405.018			51.3071	49.525			53.2056	213.582
	56.6372	396.427			51.4012	48.98			53.3056	207.879
	56.7472	387.293			51.4953	48.504			53.4056	201.597
	56.8572	377.568			51.5895	47.881			53.5056	195.353
	56.9671	368.497			51.6836	47.34			53.6057	189.344
	57.0771	359.059			51.7778	46.951			53.7057	183.225
	57.1871	348.867			51.8719	46.465			53.8057	177.412
	57.2971	338.821			51.9661	45.959			53.9057	171.663
	57.407	329.085			52.0602	45.629			54.0057	165.294
	57.517	319.186			52.1543	45.21			54.1057	159.588
	57.627	308.836			52.2485	44.732			54.2057	153.595
	57.737	298.356			52.3426	44.41			54.3057	147.798
	57.8469	288.815			52.4368	44.027			54.4057	142.232
	57.9569	279.73			52.5309	43.557			54.5058	136.412
	58.0669	269.922			52.625	43.248			54.6058	130.906
	58.1769	260.662			52.7192	42.91			54.7058	125.581
	58.2868	252.127			52.8133	42.456			54.8058	120.115
	58.3968	243.375			52.9075	42.115			54.9058	115.147
	58.5068	234.936			53.0016	41.8			55.0058	110.379
	58.6168	226.402			53.0957	41.379			55.1058	105.312
	58.7267	218.264			53.1899	41.008			55.2058	100.834
	58.8367	210.926			53.284	40.699			55.3058	96.538
	58.9467	202.846			53.3782	40.294			55.4058	92.039
	59.0567	195.216			53.4723	39.895			55.5059	87.891
	59.1666	188.419			53.5665	39.589			55.6059	84.263
	59.2766	180.793			53.6606	39.213			55.7059	80.102
	59.3866	173.829			53.7547	38.825			55.8059	76.608
	59.4966	167.405			53.8489	38.504			55.9059	73.47
	59.6065	160.803			53.943	38.138			56.0059	70.053
	59.7165	154.299			54.0372	37.749			56.1059	67.058
	59.8265	147.726			54.1313	37.461			56.2059	64.048
	59.9365	141.85			54.2254	37.115			56.3059	61.039
	60.0464	136.363			54.3196	36.725			56.406	58.393
	60.1564	130.476			54.4137	36.401			56.506	55.882
	60.2664	125.073			54.5079	36.098			56.606	53.421
	60.3764	120.156			54.602	35.748			56.706	51.176
	60.4863	111.314			54.6962	35.395			56.806	48.998
	60.5963	111.858			54.7903	35.127			56.906	46.869
	60.7063	106.226			54.8844	34.805			57.006	44.879
	60.8163	101.715			54.9786	34.475			57.106	42.994
	60.9262	97.906			55.0727	34.215			57.206	41.176
	61.0362	94.008			55.1669	33.935			57.306	39.495
	61.1462	90.503			55.261	33.615			57.4061	37.824
	61.2562	87.293			55.3551	33.391			57.5061	36.239
	61.3661	84.221			55.4493	33.119			57.6061	34.741
	61.4761	81.276			55.5434	32.819			57.7061	33.293
	61.5861	78.428			55.6376	32.609			57.8061	31.927
	61.6961	75.953			55.7317	32.392			57.9061	30.651
	61.806	73.566			55.8258	32.109			58.0061	29.375
	61.916	71.313			55.92	31.923			58.1061	28.176
	62.026	69.2			56.0141	31.681			58.2061	27.046
	62.136	67.316			56.1083	31.46			58.3062	25.93
	62.2459	65.454			56.2024	31.287			58.4062	24.897
	62.3559	63.847			56.2966	31.101			58.5062	23.926
	62.4659	62.178			56.3907	30.901			58.6062	22.949
	62.5759	60.796			56.4848	30.723			58.7062	22.062
	62.6858	59.453			56.579	30.568			58.8062	21.223
	62.7958	58.141			56.6731	30.399			58.9062	20.37
	62.9058	57.023			56.7673	30.221			59.0062	19.593
	63.0158	55.898			56.8614	30.076			59.1062	18.85
	63.1257	54.869			56.9555	29.942			59.2062	18.118
	63.2357	53.913			57.0497	29.773			59.3063	17.453
	63.3457	53.016			57.1438	29.64			59.4063	16.799
	63.4557	52.187			57.238	29.515			59.5063	16.167
	63.5656	51.436			57.3321	29.356			59.6063	15.59
	63.6756	50.664			57.4263	29.243			59.7063	15.024
	63.7856	50.024			57.5204	29.149			59.8063	14.486
	63.8956	49.348			57.6145	29.01			59.9063	13.978
	64.0055	48.739			57.7087	28.942			60.0063	13.482
	64.1155	48.163			57.8028	28.875			60.1063	13.016
	64.2255	47.59			57.897	28.827			60.2064	12.577
	64.3355	47.056			57.9911	28.767			60.3064	12.152
	64.4454	46.563			58.0852	28.768			60.4064	11.734
	64.5554	46.025			58.1794	28.779			60.5064	11.345
	64.6654	45.582			58.2735	28.796			60.6064	10.972
	64.7754	45.123			58.3677	28.882			60.7064	10.608
	64.8853	44.69			58.4618	28.992			60.8064	10.272
	64.9953	44.274			58.556	29.123			60.9064	9.95
	65.1053	43.843			58.6501	29.294			61.0064	9.642
	65.2153	43.429			58.7442	29.509			61.1064	9.343
	65.3252	43.057			58.8384	29.761			61.2065	9.056
	65.4352	42.638			58.9325	30.065			61.3065	8.775
	65.5452	42.3			59.0267	30.421			61.4065	8.508
	65.6552	41.94			59.1208	30.78			61.5065	8.253
	65.7651	41.589			59.2149	31.256			61.6065	8.008
	65.8751	41.221			59.3091	31.778			61.7065	7.78
	65.9851	40.883			59.4032	32.283			61.8065	7.56
	66.0951	40.548			59.4974	32.836			61.9065	7.337
	66.205	40.186			59.5915	33.5			62.0065	7.134
	66.315	39.858			59.6856	34.147			62.1066	6.936
	66.425	39.526			59.7798	34.803			62.2066	6.744
	66.535	39.201			59.8739	35.539			62.3066	6.558
	66.6449	38.855			59.9681	36.294			62.4066	6.382
	66.7549	38.577			60.0622	37.024			62.5066	6.202
	66.8649	38.256			60.1564	37.808			62.6066	6.043
	66.9749	37.959			60.2505	38.607			62.7066	5.878
	67.0848	37.658			60.3446	39.355			62.8066	5.736
	67.1948	37.34			60.4388	40.126			62.9066	5.59
	67.3048	37.037			60.5329	40.923			63.0066	5.455
	67.4148	36.747			60.6271	41.637			63.1067	5.32
	67.5247	36.471			60.7212	42.307			63.2067	5.196
	67.6347	36.19			60.8153	43.029			63.3067	5.071
	67.7447	35.915			60.9095	43.688			63.4067	4.959
	67.8547	35.648			61.0036	44.27			63.5067	4.848
	67.9647	35.368			61.0978	44.842			63.6067	4.732
	68.0746	35.128			61.1919	45.36			63.7067	4.632
	68.1846	34.865			61.2861	45.817			63.8067	4.534
	68.2946	34.608			61.3802	46.243			63.9067	4.431
	68.4046	34.358			61.4743	46.606			64.0068	4.346
	68.5145	34.133			61.5685	46.929			64.1068	4.256
	68.6245	33.914			61.6626	47.201			64.2068	4.169
	68.7345	33.654			61.7568	47.418			64.3068	4.093
	68.8445	33.441			61.8509	47.612			64.4068	4.021
	68.9544	33.238			61.945	47.722			64.5068	3.943
	69.0644	33.039			62.0392	47.809			64.6068	3.876
	69.1744	32.836			62.1333	47.851			64.7068	3.816
	69.2844	32.617			62.2275	47.835			64.8068	3.749
	69.3943	32.427			62.3216	47.805			64.9068	3.687
	69.5043	32.244			62.4157	47.743			65.0069	3.637
	69.6143	32.049			62.5099	47.619			65.1069	3.573
	69.7243	31.89			62.604	47.478			65.2069	3.527
	69.8342	31.717			62.6982	47.29			65.3069	3.474
	69.9442	31.552			62.7923	47.087			65.4069	3.42
	70.0542	31.389			62.8865	46.818			65.5069	3.366
	70.1642	31.249			62.9806	46.556			65.6069	3.34
	70.2741	31.094			63.0747	46.267			65.7069	3.288
	70.3841	30.955			63.1689	45.942			65.8069	3.251
	70.4941	30.812			63.263	45.625			65.907	3.212
	70.6041	30.713			63.3572	45.26			66.007	3.164
	70.714	30.57			63.4513	44.864			66.107	3.123
	70.824	30.46			63.5454	44.483			66.207	3.089
	70.934	30.348			63.6396	44.065			66.307	3.057
	71.044	30.22			63.7337	43.621			66.407	3.025
	71.1539	30.106			63.8279	43.208			66.507	2.987
	71.2639	30.016			63.922	42.727			66.607	2.958
	71.3739	29.915			64.0162	42.277			66.707	2.935
	71.4839	29.812			64.1103	41.8			66.8071	2.899
	71.5938	29.725			64.2044	41.289			66.9071	2.878
	71.7038	29.624			64.2986	40.781			67.0071	2.84
	71.8138	29.554			64.3927	40.307			67.1071	2.82
	71.9238	29.485			64.4869	39.757			67.2071	2.79
	72.0337	29.399			64.581	39.232			67.3071	2.76
	72.1437	29.32			64.6751	38.729			67.4071	2.737
	72.2537	29.248			64.7693	38.152			67.5071	2.703
	72.3637	29.173			64.8634	37.622			67.6071	2.676
	72.4736	29.119			64.9576	37.078			67.7071	2.648
	72.5836	29.065			65.0517	36.514			67.8072	2.619
	72.6936	29			65.1458	35.989			67.9072	2.592
	72.8036	28.929			65.24	35.434			68.0072	2.568
	72.9135	28.882			65.3341	34.872			68.1072	2.545
	73.0235	28.835			65.4283	34.347			68.2072	2.522
	73.1335	28.775			65.5224	33.794			68.3072	2.493
	73.2435	28.729			65.6166	33.249			68.4072	2.463
	73.3534	28.687			65.7107	32.697			68.5072	2.451
	73.4634	28.633			65.8048	32.173			68.6072	2.425
	73.5734	28.594			65.899	31.638			68.7073	2.402
	73.6834	28.554			65.9931	31.084			68.8073	2.385
	73.7933	28.511			66.0873	30.564			68.9073	2.353
	73.9033	28.482			66.1814	30.083			69.0073	2.323
	74.0133	28.436			66.2755	29.547			69.1073	2.31
	74.1233	28.398			66.3697	29.041			69.2073	2.284
	74.2332	28.379			66.4638	28.556			69.3073	2.264
	74.3432	28.336			66.558	28.039			69.4073	2.245
	74.4532	28.313			66.6521	27.563			69.5073	2.222
	74.5632	28.286			66.7463	27.109			69.6073	2.198
	74.6731	28.266			66.8404	26.661			69.7074	2.177
	74.7831	28.223			66.9345	26.167			69.8074	2.154
	74.8931	28.215			67.0287	25.748			69.9074	2.129
	75.0031	28.189			67.1228	25.325			70.0074	2.116
	75.113	28.185			67.217	24.867			70.1074	2.092
	75.223	28.154			67.3111	24.477			70.2074	2.065
	75.333	28.13			67.4052	24.076			70.3074	2.053
	75.443	28.109			67.4994	23.673			70.4074	2.038
	75.5529	28.094			67.5935	23.28			70.5074	2.014
	75.6629	28.09			67.6877	22.913			70.6075	1.996
	75.7729	28.065			67.7818	22.532			70.7075	1.976
	75.8829	28.052			67.8759	22.169			70.8075	1.961
	75.9928	28.041			67.9701	21.842			70.9075	1.946
	76.1028	28.03			68.0642	21.48			71.0075	1.926
	76.2128	28.025			68.1584	21.163			71.1075	1.911
	76.3228	28.023			68.2525	20.815			71.2075	1.889
	76.4327	28.015			68.3467	20.508			71.3075	1.869
	76.5427	27.989			68.4408	20.187			71.4075	1.865
	76.6527	27.983			68.5349	19.896			71.5075	1.843
	76.7627	27.981			68.6291	19.606			71.6076	1.83
	76.8726	27.964			68.7232	19.303			71.7076	1.822
	76.9826	27.953			68.8174	19.02			71.8076	1.803
	77.0926	27.952			68.9115	18.745			71.9076	1.784
	77.2026	27.945			69.0056	18.442			72.0076	1.782
	77.3125	27.943			69.0998	18.206			72.1076	1.772
	77.4225	27.925			69.1939	17.936			72.2076	1.749
	77.5325	27.907			69.2881	17.672			72.3076	1.745
	77.6425	27.911			69.3822	17.424			72.4076	1.728
	77.7524	27.904			69.4764	17.189			72.5077	1.714
	77.8624	27.889			69.5705	16.909			72.6077	1.718
	77.9724	27.898			69.6646	16.78			72.7077	1.703
	78.0824	27.895			69.7588	16.609			72.8077	1.681
	78.1923	27.886			69.8529	16.334			72.9077	1.684
	78.3023	27.876			69.9471	16.094			73.0077	1.666
	78.4123	27.879			70.0412	15.883			73.1077	1.651
	78.5223	27.871			70.1353	15.681			73.2077	1.655
	78.6322	27.868			70.2295	15.448			73.3077	1.644
	78.7422	27.856			70.3236	15.265			73.4077	1.628
	78.8522	27.842			70.4178	15.05			73.5078	1.627
	78.9622	27.858			70.5119	14.865			73.6078	1.618
	79.0721	27.847			70.606	14.67			73.7078	1.61
	79.1821	27.845			70.7002	14.475			73.8078	1.608
	79.2921	27.836			70.7943	14.299			73.9078	1.604
	79.4021	27.858			70.8885	14.129			74.0078	1.588
	79.512	27.862			70.9826	13.941			74.1078	1.59
	79.622	27.849			71.0768	13.779			74.2078	1.588
	79.732	27.849			71.1709	13.591			74.3078	1.579
	79.842	27.84			71.265	13.45			74.4079	1.583
	79.9519	27.845			71.3592	13.28			74.5079	1.573
	80.0619	27.834			71.4533	13.127			74.6079	1.564
	80.1719	27.839			71.5475	12.961			74.7079	1.568
	80.2819	27.837			71.6416	12.812			74.8079	1.566
	80.3918	27.829			71.7357	12.654			74.9079	1.562
	80.5018	27.855			71.8299	12.516			75.0079	1.56
	80.6118	27.842			71.924	12.386			75.1079	1.56
	80.7218	27.846			72.0182	12.257			75.2079	1.547
	80.8317	27.844			72.1123	12.114			75.3079	1.552
	80.9417	27.853			72.2065	11.98			75.408	1.545
	81.0517	27.84			72.3006	11.834			75.508	1.549
	81.1617	27.848			72.3947	11.717			75.608	1.538
	81.2716	27.837			72.4889	11.601			75.708	1.54
	81.3816	27.851			72.583	11.459			75.808	1.548
	81.4916	27.887			72.6772	11.356			75.908	1.541
	81.6016	27.854			72.7713	11.226			76.008	1.538
	81.7115	27.86			72.8654	11.118			76.108	1.54
	81.8215	27.887			72.9596	10.998			76.208	1.532
	81.9315	27.869			73.0537	10.884			76.3081	1.537
	82.0415	27.885			73.1479	10.768			76.4081	1.534
	82.1514	27.886			73.242	10.653			76.5081	1.534
	82.2614	27.887			73.3362	10.561			76.6081	1.523
	82.3714	27.888			73.4303	10.446			76.7081	1.536
	82.4814	27.896			73.5244	10.334			76.8081	1.538
	82.5913	27.893			73.6186	10.251			76.9081	1.535
	82.7013	27.881			73.7127	10.148			77.0081	1.533
	82.8113	27.914			73.8069	10.069			77.1081	1.528
	82.9213	27.932			73.901	9.975			77.2081	1.527
	83.0312	27.95			73.9951	9.876			77.3082	1.534
	83.1412	27.972			74.0893	9.77			77.4082	1.535
	83.2512	27.967			74.1834	9.694			77.5082	1.521
	83.3612	27.981			74.2776	9.62			77.6082	1.532
	83.4711	27.965			74.3717	9.502			77.7082	1.534
	83.5811	27.972			74.4658	9.435			77.8082	1.529
	83.6911	27.953			74.56	9.348			77.9082	1.533
	83.8011	27.966			74.6541	9.299			78.0082	1.542
	83.911	27.961			74.7483	9.205			78.1082	1.537
	84.021	27.968			74.8424	9.124			78.2083	1.535
	84.131	27.979			74.9366	9.049			78.3083	1.542
	84.241	27.966			75.0307	8.992			78.4083	1.54
	84.3509	27.98			75.1248	8.928			78.5083	1.536
	84.4609	27.987			75.219	8.857			78.6083	1.539
	84.5709	28			75.3131	8.807			78.7083	1.542
	84.6809	27.987			75.4073	8.76			78.8083	1.547
	84.7909	28.002			75.5014	8.687			78.9083	1.543
	84.9008	27.997			75.5955	8.644			79.0083	1.551
	85.0108	27.985			75.6897	8.574			79.1083	1.547
	85.1208	27.988			75.7838	8.535			79.2084	1.541
	85.2308	27.999			75.878	8.487			79.3084	1.553
	85.3407	28.059			75.9721	8.431			79.4084	1.556
	85.4507	28.039			76.0663	8.387			79.5084	1.553
	85.5607	27.996			76.1604	8.354			79.6084	1.561
	85.6707	28.028			76.2545	8.305			79.7084	1.557
	85.7806	28.024			76.3487	8.302			79.8084	1.561
	85.8906	28.014			76.4428	8.261			79.9084	1.561
	86.0006	28.029			76.537	8.213			80.0084	1.557
	86.1106	28.014			76.6311	8.215			80.1085	1.567
	86.2205	28.013			76.7252	8.164			80.2085	1.561
	86.3305	28.035			76.8194	8.135			80.3085	1.558
	86.4405	28.031			76.9135	8.116			80.4085	1.563
	86.5505	28.026			77.0077	8.097			80.5085	1.57
	86.6604	28.043			77.1018	8.063			80.6085	1.565
	86.7704	28.042			77.1959	8.057			80.7085	1.572
	86.8804	28.043			77.2901	8.02			80.8085	1.575
	86.9904	28.03			77.3842	8.018			80.9085	1.573
	87.1003	28.039			77.4784	7.991			81.0085	1.577
	87.2103	28.058			77.5725	7.982			81.1086	1.576
	87.3203	28.058			77.6667	7.978			81.2086	1.583
	87.4303	28.056			77.7608	7.957			81.3086	1.579
	87.5402	28.066			77.8549	7.947			81.4086	1.581
	87.6502	28.044			77.9491	7.937			81.5086	1.593
	87.7602	28.043			78.0432	7.904			81.6086	1.591
	87.8702	28.05			78.1374	7.896			81.7086	1.585
	87.9801	28.038			78.2315	7.896			81.8086	1.589
	88.0901	28.048			78.3256	7.871			81.9086	1.59
	88.2001	28.027			78.4198	7.858			82.0087	1.595
	88.3101	28.04			78.5139	7.852			82.1087	1.601
	88.42	28.034			78.6081	7.844			82.2087	1.598
	88.53	28.038			78.7022	7.823			82.3087	1.599
	88.64	28.035			78.7964	7.805			82.4087	1.604
	88.75	28.04			78.8905	7.789			82.5087	1.605
	88.8599	28.044			78.9846	7.793			82.6087	1.605
	88.9699	28.042			79.0788	7.774			82.7087	1.611
	89.0799	28.028			79.1729	7.773			82.8087	1.622
	89.1899	28.047			79.2671	7.733			82.9087	1.619
	89.2998	28.037			79.3612	7.735			83.0088	1.618
	89.4098	28.057			79.4553	7.717			83.1088	1.62
	89.5198	28.061			79.5495	7.705			83.2088	1.624
	89.6298	28.057			79.6436	7.682			83.3088	1.631
	89.7397	28.069			79.7378	7.656			83.4088	1.63
	89.8497	28.076			79.8319	7.646			83.5088	1.633
	89.9597	28.059			79.926	7.621			83.6088	1.636
	90.0697	28.077			80.0202	7.59			83.7088	1.643
					80.1143	7.562			83.8088	1.643
					80.2085	7.546			83.9089	1.637
					80.3026	7.5			84.0089	1.643
					80.3968	7.483			84.1089	1.64
					80.4909	7.446			84.2089	1.643
					80.585	7.439			84.3089	1.652
					80.6792	7.403			84.4089	1.65
					80.7733	7.376			84.5089	1.649
					80.8675	7.348			84.6089	1.654
					80.9616	7.311			84.7089	1.662
					81.0557	7.268			84.8089	1.665
					81.1499	7.241			84.909	1.659
					81.244	7.195			85.009	1.666
					81.3382	7.171			85.109	1.665
					81.4323	7.135			85.209	1.665
					81.5265	7.099			85.309	1.666
					81.6206	7.052			85.409	1.671
					81.7147	7.013			85.509	1.674
					81.8089	6.968			85.609	1.677
					81.903	6.94			85.709	1.681
					81.9972	6.884			85.8091	1.681
					82.0913	6.844			85.9091	1.684
					82.1854	6.812			86.0091	1.693
					82.2796	6.783			86.1091	1.699
					82.3737	6.747			86.2091	1.702
					82.4679	6.707			86.3091	1.691
					82.562	6.643			86.4091	1.698
					82.6561	6.629			86.5091	1.702
					82.7503	6.579			86.6091	1.703
					82.8444	6.536			86.7092	1.701
					82.9386	6.492			86.8092	1.707
					83.0327	6.444			86.9092	1.71
					83.1269	6.422			87.0092	1.711
					83.221	6.378			87.1092	1.726
					83.3151	6.353			87.2092	1.726
					83.4093	6.295			87.3092	1.729
					83.5034	6.258			87.4092	1.733
					83.5976	6.246			87.5092	1.738
					83.6917	6.192			87.6092	1.734
					83.7858	6.167			87.7093	1.737
					83.88	6.128			87.8093	1.747
					83.9741	6.084			87.9093	1.747
					84.0683	6.046			88.0093	1.745
					84.1624	6.031			88.1093	1.756
					84.2566	5.974			88.2093	1.762
					84.3507	5.958			88.3093	1.756
					84.4448	5.915			88.4093	1.77
					84.539	5.884			88.5093	1.767
					84.6331	5.854			88.6094	1.767
					84.7273	5.833			88.7094	1.77
					84.8214	5.79			88.8094	1.784
					84.9155	5.767			88.9094	1.777
					85.0097	5.741			89.0094	1.793
					85.1038	5.713			89.1094	1.8
					85.198	5.68			89.2094	1.795
					85.2921	5.643			89.3094	1.803
					85.3862	5.633			89.4094	1.803
					85.4804	5.604			89.5094	1.816
					85.5745	5.588			89.6095	1.808
					85.6687	5.56			89.7095	1.816
					85.7628	5.546			89.8095	1.823
					85.857	5.514			89.9095	1.821
					85.9511	5.494			90.0095	1.829
					86.0452	5.477
					86.1394	5.447
					86.2335	5.426
					86.3277	5.412
					86.4218	5.408
					86.5159	5.384
					86.6101	5.354
					86.7042	5.336
					86.7984	5.331
					86.8925	5.327
					86.9867	5.296
					87.0808	5.277
					87.1749	5.275
					87.2691	5.265
					87.3632	5.265
					87.4574	5.232
					87.5515	5.229
					87.6456	5.196
					87.7398	5.205
					87.8339	5.196
					87.9281	5.174
					88.0222	5.177
					88.1164	5.172
					88.2105	5.15
					88.3046	5.151
					88.3988	5.151
					88.4929	5.108
					88.5871	5.126
					88.6812	5.115
					88.7753	5.111
					88.8695	5.115
					88.9636	5.124
					89.0578	5.118
					89.1519	5.14
					89.246	5.114
					89.3402	5.103
					89.4343	5.102
					89.5285	5.093
					89.6226	5.09
					89.7168	5.091
					89.8109	5.082
					89.905	5.07
					89.9992	5.062
