# Supplementary material for: The interface of condensates of the hnRNPA1 low-complexity domain promotes formation of amyloid fibrils
Source: Nat Chem. 2023 Sep 25;15(10):1340–9. doi: 10.1038/s41557-023-01289-9 (PMC10533390; doi:10.1038/s41557-023-01289-9)
Supplement: Supplementary file 4 — Source Data Fig. 1 Protein concentration quantification inside and outside of droplets, Source Data Fig. 2 ThT aggregation kinetics and AFM fibril height, Source Data Fig. 3 Protein concentration quantification inside and ouside of droplets, and ThT aggregation kinetics, Source Data Fig. 4 ThT aggregation kinetics, Raman spectroscopy and fluorescence intensity droplet cross-sections and Source Data Fig. 5 ThT aggregation kinetics in presence and absence of surfactants, and droplet radii. [file 41557_2023_1289_MOESM4_ESM.xlsx]

## Sheet: Figure 1
Figure 1e	soluble protein	B-LCD	initial protein concentration: 30 µM protein					B-LCD-Δamy	initial protein concentration: 30 µM protein
	concentration CS	NaCl [M]	Abs280 [-]	CS [µM]	AVG CS [mM]	STD CS [mM]		NaCl [M]	Abs280 [-]	CS [µM]	AVG CS [mM]	STD CS [mM]
		0.32	0.094	4	0.005	0.001		0.32	0.134	7	0.00733333	0.00057735
			0.142	6					0.142	7
			0.11	5					0.156	8
		0.575	0.137	6	0.006	0		0.575	0.198	10	0.0103333	0.00057735
			0.134	6					0.211	11
			0.126	6					0.19	10
		1	0.121	5	0.006	0.001		1	0.181	9	0.00933333	0.00057735
			0.151	7					0.201	10
			0.126	6					0.177	9
		1.85	0.101	5	0.00533333	0.00057735		1.85	0.168	9	0.00866667	0.00057735
			0.125	6					0.151	8
			0.103	5					0.165	9
		control - no LLPS	0.652	29				control - no LLPS	0.534	28
			0.614	27					0.578	30
			0.58	26					0.542	28
	droplet protein	B-LCD						B-LCD-Δamy
	concentration CD	NaCl [M]	AVG peak height [AU]	STD Err peak height [AU]	CD AVG [mM]	CD STD Err [mM]		NaCl [M]	AVG peak height [AU]	STD Err peak height [AU]	CD [mM]	CD STD Err [mM]
		0.32	934.502	29.9615	1.54282	0.0696644		0.32	833.752	20.6212	1.63496	0.0662126
		0.575	1142.26	49.6433	1.8715	0.100311		0.575	1101.18	73.7695	2.13497	0.155172
		1	1176.45	59.5692	1.92559	0.114071		1	897.626	31.0488	1.75438	0.0820281
		1.85	870.793	61.4387	1.44203	0.108216		1.85	878.13	21.0847	1.71793	0.0690533

## Sheet: Figure 2
Fig. 2a		30 µM B-LCD					30 µM B-LCD-Δamy					Fig. 2d	fibril #	20 min	40 min	60 min			Fig. 2e		20 µM B-LCD, 0 mM NaCl, 200 mM urea			20 µM B-LCD, 50 mM NaCl, 200 mM urea			20 µM B-LCD, 100 mM NaCl, 200 mM urea			20 µM B-LCD, 150 mM NaCl, 200 mM urea			20 µM B-LCD, 200 mM NaCl, 200 mM urea			20 µM B-LCD, 500 mM NaCl, 200 mM urea			20 µM B-LCD, 1M NaCl, 200 mM urea			20 µM B-LCD, 2M NaCl, 200 mM urea				Fig. 2e, inset	NaCl [M]	T_0.5 1 [h]	T_0.5 2 [h]
Thioflavin T	Time [h]	ThT fluo [-] 1	ThT fluo [-] 2	ThT fluo [-] 3		Time [h]	ThT fluo [-] 1	ThT fluo [-] 2	ThT fluo [-] 3			AFM	1	6.41925	15.7	62.5			Thioflavin T	Time [h]	ThT fluo [-] 1	ThT fluo [-] 2	ThT fluo [-] 3	ThT fluo [-] 1	ThT fluo [-] 2	ThT fluo [-] 3	ThT fluo [-] 1	ThT fluo [-] 2	ThT fluo [-] 3	ThT fluo [-] 1	ThT fluo [-] 2	ThT fluo [-] 3	ThT fluo [-] 1	ThT fluo [-] 2	ThT fluo [-] 3	ThT fluo [-] 1	ThT fluo [-] 2	ThT fluo [-] 3	ThT fluo [-] 1	ThT fluo [-] 2	ThT fluo [-] 3	ThT fluo [-] 1	ThT fluo [-] 2	ThT fluo [-] 3		Half times at various	0	17.167	18.667
aggregation of	0	0.00383142	0.0145486	0.00995954		0	0.00531067	0.00609594	0.00847682			fibril height	2	4.48323	13.8	83.5			aggregation of B-LCD at	0	0	0	0	0	0.000883392	0	0	0.00179408	0.000770552	0	0	0.000995401	0	0	0.000663002	0.00118301	0.000532014	0.000938499	0	0.00210898	0.00158755	0.00191329	0.00160185	0.00194412		NaCl concentrations	0.05	12.167	16
B-LCD vs. B-LCD-Δamy	0.116667	0	0.00427899	0.00560224		0.116667	0.00823155	0.00768619	0.00344371			over time	3	7.39581	14.1	88.2			various NaCl concentrations	0.166667	0.0018932	0.000474654	0.000943065	0.000716621	0	0.000276113	0.0104623	0.000547666	0	0.000123964	0.000261175	0	4.49741e-05	0.000547613	0	0.000384479	0.000611816	0.000498578	0.000540368	0.00304086	0.000260254	0.00164543	0.00112471	0.00266622			0.1	14.167	13.5
	0.233333	0.00246305	0.0115533	0.00778089		0.233333	0.0108869	0.0106016	0.0010596				4	7.10676	22.1	34.4				0.333333	0.00143622	0.000688248	0.00114647	0.000335916	0.00148704	0.00113694	0.0132943	0.001643	0.0015411	0.000805768	0.000803616	0.00143338	6.74612e-05	0.00189709	0.000303876	0.000739382	5.32014e-05	0	0.00152286	0.00247683	0	0.00122451	0	0			0.15	10	10.5
	0.35	0.00848385	0.0021395	0		0.35	0.00531067	0.0113968	0.0124503				5	6.51252	23	76.3				0.5	0.00241546	0.00128156	0.00138686	0.00076141	0.00106007	4.87258e-05	0.0209444	0.00143526	0.00057241	0.00119832	0.00218985	0.00105513	0.000494716	0.000743189	0.000524876	0.00103514	0.000718219	0.000674546	0.000884238	0.00215803	0.000598584	0.00229595	0.000579394	0.00336055			0.2	9.333	9.333
	0.466667	0.00465244	0	0.00404606		0.466667	0	0.00768619	0.00927152				6	4.38163	27	44.4				0.666667	0.0033947	0.00151889	0.000924573	0.00076141	0.00078033	0.000487258	0.0238353	0.00101979	0.00226762	0.00338836	0.000944249	0.00244869	0.0013942	0.00132992	0.00209951	0	0.000106403	0.000439921	0.00108074	0.00201089	0.00104102	0	0.00323779	0.00430484			0.5	10.667	9.833
	0.583333	0.00164204	0.0111254	0.00466853		0.583333	0.00265534	0.0058309	0.00688742				7	5.67088	16.6	53				0.833333	0.00153414	0.00151889	0.000795133	0.00136606	0.00197291	0.00199776	0.0306201	0	0.00176126	0.00276854	0.00261175	0.00278712	0.00166404	0.00195576	0.000580127	0.00159707	0	0.00164237	0.0027264	0.00161852	0.00249844	0.00409444	0.00122695	0.0034161			1	5.5	5.667
	0.7	0.0090312	0.0115533	0.00404606		0.7	0.00584174	0.0143122	0.0103311				8	6.18014	25.2	60				1	0.00176263	0.00147143	0.00153479	0.00206029	0.0026649	0.0013156	0.0313084	0.00203958	0.00178328	0.00303713	0.00353591	0.00360335	0.000809535	0.00291408	0.00162988	0.000680232	0.000292608	0.00140775	0.00346327	0	0.00411201	0.00474496	0.000477148	0.00333278			2	5.833	5
	0.816667	0.0106732	0.0124091	0.00124494		0.816667	0.00531067	0.00477074	0.0129801				9	6.9119	23	63				1.16667	0.00368847	0.00147143	0.0030326	0.00214986	0.00278269	0.00214394	0.0384275	0.00220955	0.00312624	0.00485527	0.00480161	0.00428023	0.00404767	0.00310966	0.00309401	0.00198155	0.00106403	0.00237558	0.00569843	0.00112806	0.00494483	0.00547201	0.00122695	0.00433261
	0.933333	0.00766284	0.0179718	0.00466853		0.933333	0.00424854	0.0090114	0.00476821				10	5.62683	19.5	51				1.33333	0.00567959	0.00199354	0.00199708	0.00264254	0.00232627	0.00230636	0.0380932	0.00196404	0.00473339	0.00570236	0.00546459	0.0056937	0.00357544	0.0041071	0.00345313	0.00171537	0.000904424	0.00343139	0.00697566	0.00107901	0.00622007	0.0117476	0.000443066	0.00674888
	1.05	0.00821018	0.0102696	0.00373483		1.05	0.00504514	0.00318049	0.010596				11	4.94441	16	57				1.5	0.00567959	0.0024682	0.00323601	0.00326958	0.00279741	0.00238757	0.0419871	0.00402251	0.00660473	0.00640483	0.00721246	0.00808266	0.00550933	0.00576949	0.00477914	0.000975985	0.000984226	0.00258087	0.00869501	0.00451224	0.00811993	0.00734703	0.00351045	0.00699883
	1.16667	0.0103996	0.00299529	0.0152505		1.16667	0.00955921	0.00397562	0.0129801				12	6.58976	53	32				1.66667	0.00607129	0.00268179	0.00244087	0.00344874	0.00345995	0.00264744	0.0473559	0.00447575	0.0078156	0.00747918	0.00970367	0.00957576	0.00863503	0.00745145	0.00649189	0.00212942	0.00196845	0.00395929	0.0133864	0.00711168	0.012284	0.00941339	0.0051123	0.0146642
	1.28333	0.0145046	0.012837	0.00902583		1.28333	0	0.00238537	0.0015894				13	6.05541		78				1.83333	0.00636506	0.00173249	0.00305109	0.00564339	0.00449058	0.00378437	0.0515644	0.00500453	0.00858615	0.00946261	0.0101657	0.011029	0.0105689	0.00884004	0.00665764	0.00201112	0.00273987	0.00560167	0.0166777	0.00743048	0.0151468	0.0153446	0.00957704	0.0328834
	1.4	0.0199781	0.00813008	0.0130719		1.4	0.00132767	0.00768619	0				14	4.40238		52				2	0.00838882	0.00398709	0.00401265	0.00691987	0.00624264	0.00466144	0.056245	0.00577882	0.0116243	0.0133262	0.012677	0.0138958	0.0143468	0.0119888	0.0108567	0.00280965	0.00321868	0.0052204	0.0206568	0.0112315	0.0209504	0.0184058	0.0153369	0.022524
	1.51667	0.0175151	0.0209671	0.0183629		1.51667	0.00132767	0.0145773	0.0113907				15	4.82552		74				2.16667	0.0104126	0.0035599	0.00392019	0.00786044	0.00652238	0.00628563	0.0611418	0.00751624	0.0123949	0.014008	0.0137217	0.0163644	0.0152462	0.0140032	0.0140335	0.0023956	0.00271327	0.00642285	0.0271412	0.016553	0.0245159	0.0216967	0.0219829	0.0361329
	1.63333	0.0186097	0.0329482	0.0192966		1.63333	0.00929368	0	0.00715232				16	3.74508		98				2.33333	0.0125669	0.00503133	0.00545498	0.011018	0.0076119	0.007049	0.0623021	0.00863046	0.0155651	0.0173344	0.017559	0.0205451	0.0176523	0.0178365	0.0150557	0.00269135	0.0038571	0.0101182	0.0316606	0.0216784	0.0308401	0.0289672	0.0319348	0.0484086
	1.75	0.0188834	0.0188276	0.0174292		1.75	0.00504514	0.00821627	0.00768212				17	5.4814						2.5	0.0138399	0.00621796	0.0060652	0.0126528	0.00750883	0.00779613	0.067258	0.0125397	0.0176126	0.0204748	0.021557	0.0222771	0.0224871	0.0207702	0.0175419	0.00289838	0.00494773	0.0095023	0.0416575	0.0253813	0.0380231	0.0376535	0.0431137	0.0674888
	1.86667	0.0216201	0.0243902	0.026455		1.86667	0.0031864	0.00556586	0.0140397				18	5.19957						2.66667	0.0150803	0.00799791	0.00785887	0.0165495	0.00958481	0.00927415	0.0761667	0.0138805	0.021003	0.0259705	0.0247514	0.0266768	0.0259276	0.0258943	0.0203873	0.00553058	0.00654377	0.0102648	0.0484121	0.0364412	0.0476785	0.044197	0.0564057	0.0687941
	1.98333	0.0218938	0.0265297	0.0202303		1.98333	0.00716941	0.00662603	0.00927152				19	3.3688						2.83333	0.016288	0.00963547	0.00917177	0.0182962	0.0125	0.0119053	0.0786839	0.0153913	0.0246797	0.029111	0.0279257	0.0319325	0.0306049	0.0302947	0.0258847	0.00662487	0.00813981	0.0148107	0.0629529	0.0444602	0.0591557	0.0614166	0.0734808	0.0910959
	2.1	0.0216201	0.0290971	0.0202303		2.1	0.00637281	0.00424066	0.00662252				20	5.54535						3	0.0196501	0.0101339	0.00985595	0.0217226	0.0140754	0.0142929	0.0849181	0.0170343	0.0287526	0.0339662	0.0323255	0.0352372	0.035597	0.0347734	0.0312992	0.0077783	0.0105073	0.0171863	0.0769779	0.0562558	0.0693837	0.0718632	0.0948502	0.102733
	2.21667	0.0303777	0.0372272	0.0258326		2.21667	0.00929368	0.0137821	0.0121854				21	4.78795						3.16667	0.0196827	0.0117714	0.0135358	0.0251937	0.0156802	0.0158846	0.0889496	0.0223976	0.0315046	0.0389868	0.0388548	0.0414087	0.0410164	0.0405038	0.0345037	0.00984857	0.0123693	0.01877	0.0921327	0.0690568	0.0853373	0.0814296	0.12123	0.128423
	2.33333	0.0306513	0.0218229	0.0140056		2.33333	0.00451407	0.00980652	0.00900662				22	5.39035						3.33333	0.0259499	0.0137887	0.0130365	0.0281498	0.0183893	0.0171515	0.0931582	0.0231719	0.0372287	0.0439041	0.041326	0.0490534	0.0465257	0.0476423	0.0399182	0.00996688	0.0124491	0.0220841	0.107288	0.0840404	0.102046	0.103432	0.146962	0.14392
	2.45	0.0240832	0.0342319	0.0230314		2.45	0.00345194	0.0116618	0.0100662				23	6.48096						3.5	0.0288876	0.0140735	0.0179182	0.0342187	0.0197144	0.019734	0.10069	0.0264957	0.0414337	0.0503915	0.0476946	0.0527364	0.0510906	0.0523166	0.0464101	0.0115639	0.01479	0.0259847	0.130867	0.102506	0.120888	0.12092	0.17617	0.157974
	2.56667	0.0336617	0.0385109	0.0373483		2.56667	0.00584174	0.00265041	0.00715232				24	4.56565						3.66667	0.0292466	0.0157822	0.0184545	0.037757	0.0223057	0.0226575	0.105823	0.0307259	0.0441416	0.0575401	0.0526369	0.0615556	0.0563751	0.0598854	0.0514379	0.0149651	0.0166254	0.0313224	0.150394	0.122591	0.142047	0.137451	0.205514	0.176748
	2.68333	0.0314724	0.0415062	0.0286337		2.68333	0.00716941	0.00636099	0.00953642				25	3.6735						3.83333	0.036134	0.0168027	0.021746	0.0434004	0.0268698	0.0242005	0.108085	0.0354094	0.0507904	0.0624987	0.0597489	0.0693397	0.0660895	0.0664176	0.0585928	0.0150243	0.0196845	0.0358389	0.177879	0.147261	0.169087	0.165806	0.244334	0.202994
	2.8	0.0249042	0.0479247	0.031746		2.8	0.00451407	0.00159025	0.0113907				26	6.77554						4	0.0389411	0.0208136	0.0235027	0.0499171	0.030374	0.028667	0.113178	0.0403573	0.0581216	0.0699159	0.0674636	0.0765464	0.0728581	0.0734779	0.066383	0.0181888	0.0218126	0.0399449	0.202859	0.169871	0.189153	0.194926	0.281279	0.233544
	2.91667	0.0369458	0.0308087	0.0339247		2.91667	0.00531067	0.0161675	0.00662252				27	10						4.16667	0.041226	0.0221901	0.0283289	0.0547543	0.0340989	0.0309247	0.122677	0.0447009	0.0630531	0.0784281	0.0741336	0.0818817	0.0804587	0.0811836	0.0706097	0.0196971	0.0250047	0.0468956	0.232923	0.198563	0.221086	0.217579	0.319826	0.268511
	3.03333	0.0361248	0.0440736	0.0441955		3.03333	0.00584174	0.0113968	0.00503311				28	7.4						4.33333	0.0449145	0.0255838	0.0285693	0.0604649	0.0381478	0.0353749	0.124526	0.0500264	0.0667738	0.0883453	0.0831743	0.0901236	0.0918597	0.0894956	0.0804442	0.0239264	0.0302184	0.0521747	0.265861	0.229879	0.248152	0.249455	0.360179	0.285286
	3.15	0.0383142	0.0350877	0.0432618		3.15	0.00531067	0.00874636	0.00609272				29	13						4.5	0.0499412	0.0289776	0.032582	0.0678999	0.0424028	0.0392243	0.135814	0.05454	0.0741051	0.0965683	0.0870517	0.0981665	0.0978412	0.0974556	0.0893395	0.026529	0.0352193	0.0604745	0.299118	0.264775	0.279174	0.281713	0.403224	0.309671
	3.26667	0.0377668	0.038083	0.0401494		3.26667	0.0111524	0.00848131	0.0119205											4.66667	0.0515407	0.030449	0.0375377	0.0748645	0.0469965	0.0425864	0.140573	0.0603943	0.0803575	0.104729	0.096675	0.105931	0.107736	0.107078	0.0973231	0.0281853	0.0397414	0.0679825	0.335839	0.301682	0.31103	0.310144	0.440408	0.344415
	3.38333	0.0372195	0.0385109	0.0364146		3.38333	0.00610728	0.012987	0.00370861											4.83333	0.0603538	0.0337953	0.0421051	0.0832176	0.0501767	0.0473453	0.149167	0.0655877	0.0888776	0.1132	0.103707	0.118313	0.116595	0.116778	0.104312	0.0319413	0.0446892	0.0757545	0.371773	0.336628	0.349755	0.348563	0.482499	0.369355
	3.5	0.0426929	0.0526316	0.0485527		3.5	0.00849708	0.00397562	0.0015894											5	0.0636832	0.0383045	0.0437878	0.0894433	0.0564193	0.0518605	0.15251	0.0715176	0.0955044	0.125245	0.112788	0.126734	0.126197	0.129354	0.115224	0.0361114	0.0516852	0.0882482	0.407315	0.377238	0.380387	0.375808	0.514945	0.39835
	3.61667	0.0421456	0.0432178	0.0454404		3.61667	0.0116835	0.00768619	0.0124503											5.16667	0.0667189	0.0410575	0.0491503	0.0969678	0.0612338	0.0574802	0.156581	0.0766166	0.102593	0.134811	0.120924	0.139316	0.139285	0.142145	0.125915	0.0428546	0.0566595	0.094935	0.439933	0.413483	0.413179	0.407072	0.551345	0.419819
	3.73333	0.0306513	0.0526316	0.0544662		3.73333	0.00584174	0.012987	0.00794702											5.33333	0.0747487	0.0452819	0.0527746	0.107829	0.0667256	0.0626452	0.168381	0.0853792	0.10878	0.146133	0.131532	0.147479	0.14729	0.151298	0.136136	0.047912	0.0635757	0.105698	0.48024	0.458213	0.451593	0.438832	0.590096	0.454785
	3.85	0.0383142	0.0671801	0.043573		3.85	0.00345194	0.00715611	0.010596											5.5	0.0768703	0.048296	0.0575824	0.113988	0.0735718	0.0684111	0.168912	0.0916868	0.118753	0.157476	0.142702	0.158169	0.16139	0.159825	0.143236	0.0532651	0.0742425	0.117987	0.516174	0.496076	0.486987	0.468641	0.623769	0.473532
	3.96667	0.0517241	0.0517758	0.0336135		3.96667	0.00743494	0.0180228	0.00900662											5.66667	0.0849001	0.0531137	0.0628155	0.121714	0.0807568	0.0734461	0.174163	0.0966158	0.127141	0.166505	0.153933	0.170771	0.172408	0.171012	0.15738	0.0612209	0.0805203	0.133971	0.552968	0.529722	0.517984	0.499369	0.641832	0.498111
	4.08333	0.0506294	0.0556269	0.0501089		4.08333	0.00955921	0.0140472	0.0124503											5.83333	0.0892741	0.055843	0.0666432	0.132508	0.0846143	0.0801377	0.184212	0.102905	0.133944	0.177104	0.160301	0.179172	0.184214	0.1839	0.168126	0.0648291	0.0886335	0.149368	0.579397	0.567218	0.555096	0.526767	0.67179	0.512692
	4.2	0.0580186	0.0723149	0.0507314		4.2	0.0023898	0.0090114	0.00980132											6	0.0903512	0.061966	0.0727639	0.143996	0.0907391	0.08566	0.193042	0.110553	0.14297	0.189335	0.171773	0.193347	0.197841	0.197727	0.180502	0.071868	0.100817	0.163885	0.613097	0.601501	0.589293	0.557188	0.700521	0.537771
	4.31667	0.0582923	0.059478	0.0522876		4.31667	0.00053107	0.0100716	0.0140397											6.16667	0.101939	0.066404	0.076869	0.15367	0.0980418	0.0918482	0.201027	0.117673	0.150412	0.199748	0.183405	0.206526	0.211131	0.211379	0.192326	0.0820419	0.110872	0.177494	0.645961	0.641522	0.612222	0.585696	0.728878	0.54752
	4.43333	0.0519978	0.0620454	0.0357921		4.43333	0.00451407	0.00556586	0.00291391											6.33333	0.105334	0.0707708	0.0805673	0.165271	0.103946	0.0976141	0.202875	0.12568	0.160759	0.215636	0.194656	0.215743	0.223566	0.226946	0.205475	0.088785	0.120262	0.194944	0.669	0.675781	0.645352	0.616271	0.742204	0.571766
	4.55	0.0607553	0.080445	0.0681606		4.55	0.00345194	0.00556586	0.00900662											6.5	0.109544	0.076348	0.0857819	0.174945	0.11091	0.105524	0.209955	0.134839	0.168355	0.227557	0.203857	0.229619	0.239375	0.23739	0.217658	0.0971549	0.134174	0.211749	0.694594	0.701481	0.673251	0.627903	0.761392	0.580931
	4.66667	0.060208	0.0706033	0.0516651		4.66667	0.00770048	0.0169626	0.00794702											6.66667	0.113265	0.0794807	0.0925683	0.181417	0.117815	0.110461	0.213141	0.143451	0.179164	0.241235	0.215409	0.242778	0.254216	0.248636	0.229399	0.106294	0.143404	0.230138	0.716135	0.727206	0.697793	0.655531	0.775775	0.596373
	4.78333	0.0692392	0.0778776	0.0666044		4.78333	0.00690388	0.00318049	0.00874172											6.83333	0.124494	0.0845595	0.097413	0.193644	0.123248	0.116146	0.227477	0.148625	0.184558	0.253156	0.226961	0.252712	0.266112	0.267783	0.244592	0.117739	0.160402	0.254421	0.740402	0.758326	0.720279	0.670608	0.786749	0.61387
	4.9	0.0613027	0.0808729	0.070028		4.9	0.00849708	0.00742115	0.0103311											7	0.131479	0.0895434	0.103682	0.203655	0.130403	0.125794	0.232099	0.157577	0.194245	0.265738	0.238011	0.26629	0.282752	0.282158	0.258819	0.12537	0.174447	0.271549	0.760175	0.774633	0.741308	0.689741	0.813435	0.624424
	5.01667	0.0626711	0.0855798	0.0638033		5.01667	0.011949	0.00742115	0.0103311											7.16667	0.135886	0.0964021	0.108157	0.215233	0.140283	0.130488	0.234774	0.164961	0.205693	0.281626	0.249603	0.278055	0.302249	0.298762	0.274317	0.134982	0.188227	0.294659	0.776263	0.79744	0.759473	0.709677	0.819025	0.632172
	5.13333	0.0580186	0.0765939	0.0725179		5.13333	0.00849708	0.0116618	0.00609272											7.33333	0.1415	0.101101	0.11498	0.221749	0.147571	0.138706	0.244508	0.170211	0.213619	0.290201	0.263606	0.293126	0.31799	0.312237	0.286113	0.148202	0.205091	0.320908	0.794611	0.814434	0.780736	0.723951	0.831226	0.644004
	5.25	0.0725233	0.0911425	0.0725179		5.25	0.0031864	0.0106016	0.00662252											7.5	0.148714	0.105397	0.120712	0.23176	0.153519	0.145901	0.246495	0.17818	0.223372	0.303713	0.275299	0.304971	0.330492	0.328001	0.301113	0.160269	0.221078	0.345573	0.807776	0.835549	0.796507	0.742969	0.845404	0.647864
	5.36667	0.0667761	0.0855798	0.0678494		5.36667	0.0124801	0.013252	0.00662252											7.66667	0.156711	0.111852	0.126093	0.243181	0.160763	0.151911	0.250329	0.189832	0.229712	0.317824	0.288518	0.319066	0.349044	0.345329	0.315534	0.1755	0.240816	0.36839	0.826788	0.845946	0.816859	0.765699	0.855595	0.656196
	5.48333	0.0831965	0.0877193	0.0731404		5.48333	0.00876261	0.00954148	0.0108609											7.83333	0.163207	0.116171	0.133305	0.252363	0.167918	0.15805	0.259926	0.199048	0.241073	0.329332	0.301356	0.333459	0.364156	0.35943	0.328904	0.187655	0.256723	0.392293	0.839363	0.858821	0.822116	0.770635	0.871681	0.669361
	5.6	0.0796387	0.0817287	0.0582011		5.6	0.0111524	0.00795123	0.00476821											8	0.165328	0.12284	0.136763	0.263448	0.177297	0.165083	0.265885	0.207584	0.248712	0.346212	0.313973	0.344747	0.378525	0.373902	0.341142	0.201615	0.276727	0.414259	0.846241	0.872112	0.836717	0.794589	0.876998	0.680276
	5.71667	0.0596607	0.0988447	0.0799876		5.71667	0.0100903	0.0103366	0.0113907											8.16667	0.177667	0.129106	0.144696	0.272159	0.183569	0.17171	0.270585	0.214043	0.257122	0.358815	0.327715	0.361609	0.396987	0.391582	0.361004	0.215338	0.298274	0.440831	0.860978	0.879567	0.851109	0.806452	0.884223	0.681553
	5.83333	0.0755337	0.0813008	0.075319		5.83333	0.00584174	0.00291545	0.0156291											8.33333	0.180964	0.1339	0.151205	0.283088	0.192624	0.178304	0.273732	0.223334	0.271146	0.371831	0.337459	0.374132	0.41347	0.412529	0.378684	0.229297	0.317107	0.471273	0.870091	0.895581	0.855169	0.81399	0.878327	0.68147
	5.95	0.076902	0.108686	0.081855		5.95	0.0103558	0.00742115	0.00874172											8.5	0.185925	0.140284	0.156345	0.293613	0.199661	0.185921	0.279062	0.233173	0.278411	0.386108	0.349051	0.390576	0.43092	0.426102	0.392884	0.248906	0.338893	0.492595	0.875396	0.906322	0.870394	0.825738	0.894993	0.692079
	6.06667	0.077723	0.108686	0.0812325		6.06667	0.00371747	0.0156374	0.0103311											8.66667	0.190952	0.146312	0.162189	0.303713	0.20424	0.195813	0.287656	0.242616	0.287856	0.401417	0.360824	0.401565	0.447268	0.43989	0.406144	0.26949	0.360838	0.520691	0.87515	0.90924	0.874532	0.836911	0.896697	0.706382
	6.18333	0.0897646	0.0971331	0.0880797		6.18333	0.0122145	0.0100716	0.010596											8.83333	0.200712	0.154049	0.168735	0.311305	0.209909	0.202131	0.292021	0.24898	0.295606	0.411996	0.372898	0.415859	0.461502	0.455106	0.423078	0.283006	0.386216	0.541954	0.885098	0.915322	0.877811	0.846784	0.909478	0.705216
	6.3	0.0755337	0.109114	0.0865235		6.3	0.0135422	0.00636099	0.00741722											9	0.207632	0.156754	0.175576	0.323958	0.220289	0.206403	0.300124	0.259121	0.310973	0.4284	0.389493	0.425375	0.481133	0.472727	0.440316	0.301668	0.408959	0.563745	0.89399	0.928049	0.883745	0.851376	0.915749	0.715075
	6.41667	0.0974275	0.112965	0.0890134		6.41667	0.00876261	0.00689107	0.010596											9.16667	0.215204	0.161833	0.183398	0.3352	0.226134	0.216424	0.307164	0.269168	0.316521	0.434165	0.400522	0.442197	0.499505	0.491991	0.450869	0.32104	0.432022	0.592076	0.893646	0.92393	0.892073	0.86098	0.917078	0.72113
	6.53333	0.102901	0.100128	0.0936819		6.53333	0.00743494	0.0108667	0.00715232											9.33333	0.218632	0.169689	0.187023	0.345098	0.233849	0.222596	0.310744	0.278063	0.327617	0.457553	0.416876	0.459159	0.512413	0.507559	0.466007	0.342571	0.456415	0.614365	0.901088	0.929079	0.900765	0.859105	0.92853	0.725796
	6.65	0.0977012	0.13436	0.0896359		6.65	0.0114179	0.0103366	0.0145695											9.5	0.224442	0.176666	0.191553	0.354033	0.242226	0.231334	0.319849	0.287034	0.338382	0.468916	0.430276	0.470845	0.529436	0.526178	0.481312	0.364575	0.478307	0.635862	0.907278	0.936878	0.910629	0.880496	0.937391	0.732961
	6.76667	0.0851122	0.122379	0.0921257		6.76667	0.00796601	0.00371058	0.00370861											9.66667	0.23146	0.183216	0.201058	0.359968	0.246658	0.237067	0.324195	0.294701	0.346176	0.482283	0.441005	0.481953	0.549067	0.535233	0.497887	0.379569	0.499721	0.65736	0.90912	0.93754	0.908052	0.883404	0.939334	0.736433
	6.88333	0.100438	0.133504	0.0915033		6.88333	0.0106213	0.0169626	0.0145695											9.83333	0.237694	0.186919	0.203702	0.369261	0.255992	0.24462	0.332396	0.302878	0.35518	0.495568	0.454124	0.498019	0.563436	0.548474	0.514434	0.400272	0.524912	0.672435	0.904625	0.946393	0.911019	0.893468	0.933029	0.740432
	7	0.108922	0.132221	0.11329		7	0.00770048	0.0153724	0.0161589											10	0.244549	0.193848	0.210433	0.380772	0.264311	0.2492	0.33865	0.313624	0.363634	0.508667	0.468207	0.506958	0.577176	0.567229	0.533551	0.427215	0.550501	0.69446	0.917103	0.944259	0.915652	0.904374	0.945605	0.745542
	7.11667	0.105638	0.127086	0.101152		7.11667	0.00398301	0.0151073	0.0143046											10.1667	0.249119	0.202725	0.2177	0.390245	0.271746	0.258409	0.342504	0.322027	0.3744	0.521952	0.476404	0.522625	0.597976	0.585555	0.546396	0.447533	0.579895	0.711441	0.922506	0.944774	0.920128	0.907818	0.947957	0.746598
	7.23333	0.0996169	0.131365	0.102085		7.23333	0.0108869	0.00795123	0.013245											10.3333	0.258781	0.207519	0.223118	0.397142	0.277208	0.262925	0.351551	0.329242	0.386509	0.536807	0.496233	0.531504	0.610322	0.596468	0.55833	0.468591	0.594339	0.729947	0.925356	0.952965	0.924709	0.906096	0.943969	0.76465
	7.35	0.111111	0.154044	0.11329		7.35	0.0116835	0.0124569	0.00821192											10.5	0.260739	0.216205	0.227741	0.41143	0.284717	0.271159	0.358788	0.340837	0.393884	0.544865	0.505716	0.551831	0.623139	0.615693	0.574961	0.489294	0.615221	0.754553	0.926289	0.954485	0.92778	0.911491	0.950172	0.762984
	7.46667	0.114943	0.151476	0.11827		7.46667	0.0114179	0.0108667	0.0121854											10.6667	0.272457	0.218507	0.232974	0.41985	0.291019	0.279849	0.365474	0.345842	0.406345	0.561393	0.518654	0.559475	0.640004	0.627115	0.587668	0.515616	0.643657	0.763088	0.926952	0.949017	0.925333	0.924961	0.957636	0.730795
	7.58333	0.119048	0.160034	0.114223		7.58333	0.00531067	0.0169626	0.00370861											10.8333	0.278333	0.223847	0.242164	0.426233	0.299647	0.288977	0.37395	0.359684	0.411805	0.577137	0.535691	0.569489	0.658556	0.642076	0.606232	0.531793	0.66265	0.778602	0.931963	0.961425	0.930877	0.927678	0.957977	0.733905
	7.7	0.123153	0.165169	0.129163		7.7	0.00504514	0.0058309	0.0143046											11	0.283914	0.236733	0.248008	0.431854	0.306508	0.294466	0.37871	0.366672	0.424244	0.585649	0.538423	0.585933	0.670317	0.654593	0.618857	0.555128	0.679355	0.786902	0.93017	0.962872	0.933245	0.930777	0.955727	0.737933
	7.81667	0.1237	0.158751	0.11827		7.81667	0.00982475	0.0103366	0.0116556											11.1667	0.287538	0.239036	0.251539	0.442581	0.311896	0.300427	0.387717	0.378248	0.433733	0.597364	0.551883	0.591667	0.681988	0.66756	0.635294	0.573613	0.690527	0.804939	0.937072	0.961867	0.931111	0.923966	0.963021	0.744959
	7.93333	0.134373	0.151048	0.131964		7.93333	0.0146044	0.0106016	0.00980132											11.3333	0.297917	0.245609	0.259861	0.454719	0.319376	0.307801	0.39222	0.388786	0.443662	0.613438	0.570246	0.612371	0.697009	0.677925	0.646952	0.594404	0.722555	0.815732	0.938275	0.965962	0.941495	0.936594	0.96769	0.743598
	8.05	0.139573	0.159606	0.12854		8.05	0.0132767	0.0143122	0.0108609											11.5	0.305882	0.252682	0.2682	0.467595	0.32609	0.315792	0.398887	0.396869	0.44998	0.624946	0.576956	0.620633	0.712953	0.689014	0.658554	0.61768	0.741521	0.825732	0.941247	0.968709	0.944514	0.938583	0.96936	0.743265
	8.16667	0.136289	0.168164	0.139122		8.16667	0.0127456	0.00954148	0.00582781											11.6667	0.310811	0.256147	0.27384	0.467506	0.331478	0.319674	0.40577	0.406802	0.46134	0.630256	0.589854	0.630447	0.719519	0.705736	0.668112	0.63581	0.756391	0.839458	0.943433	0.973172	0.944071	0.950063	0.970451	0.742293
	8.28333	0.145594	0.181857	0.126362		8.28333	0.00929368	0.0166976	0.00927152											11.8333	0.320995	0.264809	0.280423	0.476105	0.342521	0.329939	0.414384	0.414149	0.468848	0.645648	0.601728	0.641735	0.732921	0.707516	0.687146	0.658524	0.768973	0.850661	0.948714	0.971357	0.942276	0.952436	0.970178	0.741904
	8.4	0.15353	0.191271	0.124805		8.4	0.0138078	0.0106016	0.00927152											12	0.319657	0.270339	0.283012	0.484346	0.346776	0.334763	0.420126	0.42361	0.476861	0.65321	0.616414	0.658239	0.746346	0.721011	0.700876	0.673341	0.779533	0.854063	0.937784	0.965888	0.94264	0.952129	0.971098	0.743432
	8.51667	0.164477	0.176722	0.136321		8.51667	0.00637281	0.012987	0.0124503											12.1667	0.328307	0.275964	0.288578	0.503404	0.356125	0.342737	0.424177	0.429691	0.488508	0.668271	0.628669	0.664391	0.748909	0.735131	0.714274	0.691145	0.794164	0.861689	0.943605	0.977095	0.946856	0.954311	0.978528	0.740154
	8.63333	0.15353	0.199829	0.14348		8.63333	0.00716941	0.00715611	0.00847682											12.3333	0.334737	0.280663	0.294477	0.505307	0.366784	0.351476	0.433519	0.439983	0.498371	0.673788	0.633973	0.676276	0.768226	0.742446	0.717313	0.716432	0.812252	0.869138	0.946381	0.971749	0.950344	0.959209	0.967554	0.742071
	8.75	0.16393	0.180145	0.148148		8.75	0.00849708	0.00874636	0.0119205											12.5	0.339405	0.291224	0.299358	0.509182	0.36861	0.357112	0.439851	0.451673	0.509181	0.689325	0.646951	0.687026	0.779199	0.754748	0.736263	0.725305	0.837417	0.882453	0.949697	0.972461	0.954508	0.966862	0.971712	0.754041
	8.86667	0.16393	0.237484	0.160909		8.86667	0.00823155	0.00927644	0.010596											12.6667	0.349262	0.293383	0.307254	0.520827	0.379785	0.362228	0.450786	0.459643	0.520299	0.702589	0.655309	0.700265	0.786238	0.761964	0.745518	0.738436	0.839678	0.886148	0.949156	0.971406	0.954247	0.96028	0.978017	0.742015
	8.98333	0.165298	0.207531	0.167445		8.98333	0.00637281	0.0108667	0.0116556											12.8333	0.352526	0.302948	0.312321	0.525888	0.385306	0.368578	0.452497	0.46595	0.527454	0.710295	0.667182	0.706914	0.799775	0.766952	0.756402	0.752366	0.843854	0.885268	0.953799	0.977145	0.957396	0.971454	0.981766	0.748709
	9.1	0.178161	0.226786	0.169312		9.1	0.00796601	0.0106016	0.00450331											13	0.358859	0.309023	0.316481	0.536704	0.392285	0.37704	0.461779	0.477527	0.537559	0.719159	0.679859	0.720233	0.804115	0.781444	0.760325	0.771294	0.855638	0.900255	0.956869	0.979474	0.954638	0.973137	0.980676	0.747431
	9.21667	0.183361	0.241763	0.172425		9.21667	0.00796601	0.0177577	0.0108609											13.1667	0.366464	0.314766	0.325505	0.548708	0.397144	0.388101	0.469114	0.485251	0.546894	0.72734	0.696193	0.724015	0.818912	0.790968	0.777342	0.779901	0.867795	0.897821	0.964802	0.985997	0.958958	0.967857	0.986504	0.752819
	9.33333	0.175972	0.242191	0.173669		9.33333	0.0111524	0.00742115	0.0108609											13.3333	0.37061	0.322693	0.328686	0.553881	0.401782	0.389953	0.474523	0.496714	0.549139	0.73953	0.701155	0.733611	0.821295	0.793765	0.787646	0.796137	0.869071	0.903276	0.955002	0.980087	0.962107	0.978303	0.98756	0.754485
	9.45	0.17734	0.248609	0.170868		9.45	0.0100903	0.00662603	0.00980132											13.5	0.378215	0.331664	0.334585	0.561607	0.412102	0.40129	0.480973	0.505061	0.561336	0.748559	0.713029	0.744082	0.835237	0.803896	0.798337	0.811103	0.883755	0.909406	0.963992	0.979327	0.958047	0.97463	0.980846	0.756985
	9.56667	0.195402	0.254172	0.17118		9.56667	0.00637281	0.0045057	0.0137748											13.6667	0.383634	0.332257	0.342406	0.564272	0.417241	0.403921	0.478692	0.515127	0.569504	0.758022	0.719437	0.75983	0.83897	0.810409	0.804884	0.821631	0.886947	0.913306	0.964385	0.983398	0.960545	0.980638	0.98514	0.752486
	9.68333	0.197318	0.261446	0.195767		9.68333	0.00876261	0.00662603	0.0113907											13.8333	0.390717	0.343008	0.344829	0.575805	0.42422	0.411782	0.495841	0.519584	0.580269	0.760583	0.730829	0.760745	0.849179	0.823101	0.814415	0.828049	0.897082	0.918175	0.958588	0.982858	0.963877	0.984273	0.981391	0.755263
	9.8	0.202791	0.268721	0.182695		9.8	0.00982475	0.0135171	0.00609272											14	0.397082	0.348823	0.350931	0.586442	0.43139	0.416898	0.497375	0.531538	0.589736	0.774364	0.738041	0.768768	0.851968	0.822456	0.823559	0.837987	0.905514	0.927354	0.959816	0.988719	0.958516	0.98324	0.985242	0.753374
	9.91667	0.219486	0.261018	0.195767		9.91667	0.0106213	0.0124569	0.0015894											14.1667	0.399236	0.352834	0.359382	0.592646	0.438104	0.422485	0.506401	0.53675	0.592818	0.776534	0.749593	0.777826	0.863391	0.834367	0.825106	0.85026	0.906366	0.924363	0.967676	0.98715	0.967364	0.975472	0.977472	0.755874
	10.0333	0.221949	0.287976	0.206038		10.0333	0.0100903	0.0156374	0.0140397											14.3333	0.406483	0.353546	0.365336	0.594639	0.444096	0.42856	0.506067	0.546004	0.604333	0.786203	0.749011	0.78354	0.861884	0.834464	0.839526	0.849077	0.907164	0.928909	0.967652	0.979278	0.969628	0.977691	0.983709	0.751958
	10.15	0.21538	0.281558	0.220044		10.15	0.00690388	0.00821627	0.0013245											14.5	0.41399	0.364605	0.366797	0.599722	0.453534	0.437233	0.516313	0.556768	0.611312	0.795893	0.767092	0.794032	0.874185	0.845182	0.839277	0.867148	0.917245	0.933601	0.966104	0.988401	0.965126	0.977576	0.986333	0.756568
	10.2667	0.221949	0.290971	0.210706		10.2667	0.00557621	0.0135171	0.010596											14.6667	0.419604	0.369067	0.371383	0.612935	0.458952	0.44308	0.524514	0.567627	0.624873	0.801554	0.775711	0.797436	0.884416	0.844732	0.859527	0.872205	0.925092	0.938675	0.967136	0.979646	0.970591	0.984273	0.986163	0.759012
	10.3833	0.221675	0.307231	0.221289		10.3833	0.00743494	0.0119268	0.0121854											14.8333	0.425741	0.375119	0.381313	0.618242	0.460542	0.448083	0.525005	0.572179	0.632271	0.809219	0.78001	0.80307	0.875174	0.852751	0.855659	0.877558	0.922645	0.938264	0.963402	0.988891	0.965725	0.996326	0.98238	0.751847
	10.5	0.241653	0.311083	0.226268		10.5	0.00637281	0.0058309	0.00688742											15	0.430278	0.378228	0.383698	0.625857	0.46861	0.458331	0.533324	0.578524	0.633746	0.809508	0.784068	0.816209	0.889858	0.860065	0.864913	0.8851	0.933392	0.945772	0.968413	0.984526	0.969863	0.979987	0.985754	0.756207
	10.6167	0.243569	0.310227	0.235917		10.6167	0.0135422	0.0140472	0.00635762											15.1667	0.43821	0.385585	0.39041	0.634478	0.473955	0.463106	0.540738	0.595162	0.641958	0.822876	0.79335	0.824113	0.895525	0.866578	0.871847	0.895865	0.931716	0.955979	0.971189	0.984747	0.964658	0.990778	0.98606	0.747209
	10.7333	0.244116	0.315789	0.247744		10.7333	0.0127456	0.0090114	0.00953642											15.3333	0.443433	0.392325	0.394978	0.64001	0.481625	0.466647	0.543	0.59909	0.648959	0.827297	0.799397	0.827059	0.898988	0.872504	0.874223	0.897374	0.939271	0.950084	0.968634	0.982343	0.96484	0.987411	0.983981	0.757846
	10.85	0.258073	0.325631	0.260815		10.85	0.00265534	0.0151073	0.00662252											15.5	0.446631	0.397119	0.403373	0.646213	0.489547	0.47558	0.550335	0.605265	0.663445	0.835024	0.81328	0.836336	0.901709	0.877178	0.883698	0.902342	0.940015	0.951755	0.97222	0.99767	0.976551	0.994031	0.99165	0.760262
	10.9667	0.267926	0.32991	0.250233		10.9667	0.00902815	0.0151073	0.00821192											15.6667	0.455608	0.403361	0.403576	0.653133	0.490754	0.481882	0.553679	0.617219	0.663401	0.840231	0.81774	0.835361	0.906769	0.880444	0.887787	0.904708	0.945974	0.956418	0.970206	0.984894	0.976135	0.986875	0.984493	0.756902
	11.0833	0.27121	0.356868	0.252101		11.0833	0.00690388	0.0143122	0.00953642											15.8333	0.461026	0.412498	0.411823	0.653514	0.499926	0.484481	0.562863	0.622054	0.67639	0.846656	0.819166	0.841393	0.907421	0.88592	0.890494	0.912368	0.948847	0.955157	0.966669	0.988817	0.970852	0.990663	0.993695	0.752486
	11.2	0.270389	0.359007	0.23685		11.2	0.00371747	0.0153724	0.00874172											16	0.465368	0.414705	0.417112	0.663233	0.507362	0.493024	0.570572	0.630477	0.679957	0.846408	0.827584	0.851645	0.914774	0.885666	0.892842	0.906838	0.95313	0.955715	0.967234	0.98639	0.967546	0.99537	0.983436	0.758346
	11.3167	0.276136	0.349594	0.288827		11.3167	0.0116835	0.00689107	0.0113907											16.1667	0.469872	0.422275	0.424583	0.673534	0.515813	0.502396	0.571063	0.635387	0.694399	0.853825	0.836524	0.852701	0.919541	0.892492	0.903395	0.921241	0.952066	0.960642	0.976887	0.989651	0.974443	0.993227	0.993593	0.752458
	11.4333	0.303229	0.368849	0.280735		11.4333	0.00212427	0.0106016	0.0111258											16.3333	0.47121	0.431104	0.431221	0.676781	0.519214	0.506797	0.577769	0.646567	0.697393	0.865664	0.846268	0.864307	0.927299	0.89742	0.909749	0.922187	0.957253	0.966273	0.975954	0.989308	0.968015	1	0.988174	0.759512
	11.55	0.320471	0.40736	0.291939		11.55	0.00690388	0.0113968	0.010596											16.5	0.473136	0.437559	0.433606	0.684508	0.525206	0.512271	0.586718	0.65718	0.705979	0.866573	0.849985	0.86791	0.925905	0.901019	0.913423	0.929788	0.9543	0.966625	0.974971	0.993305	0.979752	0.986148	0.998637	0.761012
	11.6667	0.30624	0.392383	0.272331		11.6667	0.00955921	0.013252	0.0119205											16.6667	0.483353	0.437203	0.438655	0.693264	0.528372	0.514382	0.590887	0.663884	0.711902	0.869176	0.854184	0.868169	0.924961	0.900393	0.920744	0.930498	0.953263	0.95897	0.971557	0.993673	0.97754	0.990548	0.993729	0.756013
	11.7833	0.303229	0.399658	0.310613		11.7833	0.0130112	0.00980652	0.015894											16.8333	0.488935	0.443754	0.445829	0.697071	0.536425	0.524858	0.597475	0.670947	0.717538	0.874321	0.861296	0.869164	0.928536	0.905067	0.924722	0.936827	0.95978	0.967504	0.977501	0.989823	0.977124	0.994643	0.99315	0.760595
	11.9	0.321565	0.431322	0.313725		11.9	0.0140733	0.0100716	0.0148344											17	0.495789	0.448714	0.448584	0.702445	0.539753	0.531875	0.604771	0.679276	0.722139	0.875788	0.864611	0.881985	0.934495	0.906182	0.921351	0.927866	0.967281	0.963662	0.978827	0.993624	0.980923	0.993839	0.988446	0.757818
	12.0167	0.31965	0.39923	0.298164		12.0167	0.0116835	0.0119268	0.0113907											17.1667	0.501828	0.456451	0.455685	0.705066	0.544876	0.535237	0.60898	0.683808	0.732508	0.88773	0.870537	0.879596	0.938093	0.914533	0.932401	0.938809	0.969117	0.969968	0.975413	0.991589	0.978425	0.989707	0.990423	0.763317
	12.1333	0.329776	0.430894	0.319328		12.1333	0.00477961	0.0106016	0.00953642											17.3333	0.514982	0.460722	0.458366	0.71418	0.553607	0.540256	0.621664	0.690777	0.736273	0.889403	0.878935	0.88736	0.942703	0.916606	0.93207	0.945581	0.968053	0.972784	0.977157	0.993796	0.975614	0.994949	0.992093	0.753902
	12.25	0.321565	0.43175	0.309368		12.25	0.015401	0.0135171	0.00847682											17.5	0.511849	0.469456	0.464894	0.713844	0.560527	0.545421	0.628744	0.702372	0.74279	0.887296	0.877569	0.892258	0.949359	0.922122	0.930551	0.945108	0.97848	0.969763	0.975954	0.989553	0.97754	0.99648	0.996592	0.756902
	12.3667	0.341817	0.430039	0.311547		12.3667	0.00770048	0.0113968	0.00370861											17.6667	0.524775	0.47482	0.469813	0.72428	0.564134	0.556514	0.627879	0.707169	0.748338	0.896696	0.876544	0.894507	0.94738	0.919599	0.931324	0.944753	0.973905	0.977241	0.977845	0.994826	0.982849	0.992309	0.997819	0.759179
	12.4833	0.347017	0.437741	0.356987		12.4833	0.00292087	0.00715611	0.00794702											17.8333	0.514787	0.474013	0.47205	0.726497	0.57366	0.56012	0.638026	0.715573	0.756175	0.897275	0.888699	0.900679	0.94783	0.925583	0.932899	0.945345	0.973852	0.968912	0.972171	0.988229	0.97538	0.997207	0.989026	0.75068
	12.6	0.358785	0.455712	0.337379		12.6	0.00663834	0.0153724	0.00688742											18	0.531629	0.484811	0.481037	0.735097	0.575265	0.56366	0.641488	0.718802	0.759302	0.902006	0.889804	0.896757	0.95145	0.925603	0.937346	0.950846	0.972335	0.978825	0.982856	0.994997	0.98173	0.997245	0.991923	0.760262
	12.7167	0.350027	0.44801	0.355431		12.7167	0.00796601	0.0140472	0.00847682											18.1667	0.533523	0.490792	0.483626	0.732208	0.580771	0.572804	0.645342	0.724807	0.76835	0.907502	0.899166	0.896518	0.952777	0.923667	0.940634	0.951763	0.975261	0.970819	0.97895	0.990264	0.978087	0.994643	0.988378	0.755291
	12.8333	0.360427	0.446299	0.348584		12.8333	0.00823155	0.00742115	0.013245											18.3333	0.537962	0.491907	0.481055	0.744278	0.588133	0.574835	0.654054	0.7351	0.77326	0.907006	0.898483	0.903506	0.952935	0.928791	0.94812	0.957175	0.981912	0.976977	0.985778	0.990583	0.983136	0.987372	0.994002	0.759596
	12.95	0.373563	0.460419	0.361656		12.95	0.011949	0.0140472	0.0121854											18.5	0.543739	0.499288	0.492816	0.749272	0.595024	0.57935	0.661232	0.740048	0.782484	0.913989	0.900512	0.914017	0.953542	0.932546	0.943037	0.964125	0.975235	0.982667	0.983617	1	0.980247	0.995064	0.99741	0.761345
	13.0667	0.354406	0.478819	0.366013		13.0667	0.0132767	0.0106016	0.0121854											18.6667	0.543478	0.501021	0.495516	0.753281	0.595907	0.584011	0.657692	0.747469	0.784752	0.909403	0.907986	0.909379	0.955611	0.939665	0.952982	0.954898	0.984838	0.974836	0.979933	0.997229	0.982901	0.996441	0.996762	0.759262
	13.1833	0.376574	0.454429	0.374416		13.1833	0.0106213	0.00954148	0.0164238											18.8333	0.558036	0.511036	0.504447	0.756886	0.602753	0.590833	0.667191	0.751605	0.791092	0.919444	0.907785	0.907925	0.956825	0.934717	0.953341	0.955874	0.978294	0.976801	0.978778	0.993992	0.977332	0.987219	0.990764	0.756457
	13.3	0.386152	0.518186	0.375973		13.3	0.00663834	0.00927644	0.00900662											19	0.553891	0.51087	0.507147	0.75617	0.608348	0.597314	0.670711	0.75729	0.79543	0.916985	0.91329	0.918835	0.957207	0.937122	0.954502	0.957116	0.983348	0.974367	0.973989	0.991858	0.987508	0.993074	0.987628	0.756429
	13.4167	0.391078	0.492512	0.386555		13.4167	0.00929368	0.00795123	0.0116556											19.1667	0.559505	0.520837	0.510919	0.767165	0.611941	0.600757	0.673229	0.767053	0.802475	0.918307	0.916022	0.924827	0.96121	0.943733	0.959087	0.966136	0.985476	0.981905	0.980522	0.987052	0.988393	0.985	0.988821	0.761262
	13.5333	0.401752	0.490372	0.376284		13.5333	0.00637281	0.0106016	0.013245											19.3333	0.56809	0.526818	0.516744	0.777512	0.617948	0.607676	0.677988	0.771756	0.808947	0.930146	0.916203	0.923095	0.964583	0.935284	0.957927	0.966876	0.979118	0.989442	0.98261	0.998946	0.990995	0.991275	0.987015	0.75704
	13.65	0.401478	0.512195	0.380952		13.65	0.00557621	0.0151073	0.0103311											19.5	0.568939	0.530924	0.518815	0.782192	0.62394	0.613117	0.671911	0.777553	0.813152	0.924547	0.923014	0.921622	0.962784	0.947018	0.959502	0.968029	0.991169	0.984691	0.982708	0.996223	0.980975	0.992232	0.998739	0.756457
	13.7667	0.408593	0.552846	0.391534		13.7667	0.00212427	0.0116618	0.0166887											19.6667	0.580069	0.533772	0.525435	0.781766	0.631625	0.621758	0.676532	0.784333	0.816234	0.928948	0.925826	0.928351	0.961727	0.947038	0.962679	0.963889	0.987524	0.980995	0.978999	0.996272	0.98199	0.988099	0.996115	0.758735
	13.8833	0.405857	0.49893	0.411453		13.8833	0.0127456	0.0113968	0.0100662											19.8333	0.57674	0.540773	0.527062	0.791217	0.634717	0.621222	0.684478	0.788148	0.818084	0.934113	0.923275	0.928411	0.967439	0.950285	0.96406	0.964953	0.984332	0.98648	0.983715	0.997842	0.980585	0.98611	1	0.757152
	14	0.407499	0.527599	0.416122		14	0.00876261	0.0103366	0.00688742											20	0.58614	0.543739	0.534662	0.788709	0.642756	0.627264	0.680072	0.79268	0.824975	0.934278	0.927996	0.931696	0.968046	0.953688	0.967264	0.971667	0.98936	0.985101	0.983003	0.990289	0.981418	0.998929	0.984288	0.763651
	14.1167	0.438697	0.540009	0.409586		14.1167	0.0111524	0.012722	0.0190728											20.1667	0.592473	0.54851	0.542299	0.798831	0.646643	0.635222	0.689827	0.799535	0.836027	0.935208	0.933059	0.929008	0.967641	0.954939	0.968038	0.962587	0.986726	0.989911	0.979491	0.995046	0.984072	0.99824	0.986469	0.751847
	14.2333	0.435413	0.53359	0.425148		14.2333	0.00796601	0.0151073	0.00768212											20.3333	0.592995	0.555131	0.538767	0.800533	0.647409	0.637301	0.68847	0.803482	0.834265	0.93903	0.932436	0.935	0.969125	0.951634	0.964889	0.971253	0.982816	0.982403	0.989807	0.990828	0.988523	0.999158	0.990934	0.759012
	14.35	0.431308	0.539153	0.43324		14.35	0.0124801	0.012722	0.00927152											20.5	0.597173	0.558098	0.546867	0.799122	0.65215	0.642369	0.692344	0.808808	0.83464	0.935807	0.935008	0.930183	0.967843	0.950324	0.971684	0.966757	0.989573	0.979265	0.979319	0.99485	0.976863	0.983584	0.986708	0.906932
	14.4667	0.451013	0.532306	0.424837		14.4667	0.0108869	0.0113968	0.0116556											20.6667	0.598381	0.565526	0.547865	0.811663	0.655816	0.647387	0.697949	0.815758	0.845736	0.936881	0.936213	0.936593	0.966989	0.951595	0.96406	0.972022	0.990025	0.984837	0.984231	0.993035	0.983656	0.984349	0.982039	0.892435
	14.5833	0.452655	0.551562	0.445689		14.5833	0.00531067	0.0159025	0.0129801											20.8333	0.608206	0.568872	0.55872	0.815269	0.662942	0.653998	0.698735	0.820384	0.848906	0.943493	0.933682	0.940973	0.967236	0.956817	0.971961	0.972436	0.989067	0.989882	0.983003	0.998112	0.983942	0.997054	0.996967	0.877409
	14.7	0.46196	0.573385	0.444133		14.7	0.00955921	0.00715611	0.0111258											21	0.607716	0.576419	0.556038	0.819255	0.66462	0.658676	0.702708	0.82758	0.849897	0.946241	0.941738	0.94374	0.977513	0.954802	0.969944	0.976576	1	0.985013	0.989856	0.997057	0.976161	0.993189	0.993661	0.908154
	14.8167	0.460865	0.596919	0.444444		14.8167	0.00185874	0.0153724	0.00662252											21.1667	0.61134	0.575399	0.563213	0.823532	0.671599	0.66043	0.700446	0.829336	0.857272	0.944609	0.948046	0.942287	0.9774	0.955585	0.973231	0.979918	0.994174	0.98909	0.98907	0.993526	0.985478	0.996518	0.994308	0.874299
	14.9333	0.460591	0.579803	0.463741		14.9333	0.00876261	0.00874636	0.0100662											21.3333	0.620153	0.584014	0.567965	0.827339	0.674352	0.667739	0.706386	0.829223	0.856193	0.94591	0.943948	0.939977	0.976366	0.953746	0.9708	0.97353	0.990291	0.988885	0.980449	0.990657	0.98311	0.995102	0.990832	0.823252
	15.05	0.471538	0.563543	0.458761		15.05	0.00345194	0.0106016	0.00980132											21.5	0.621948	0.584821	0.5722	0.826354	0.681037	0.674073	0.715806	0.839553	0.870107	0.951158	0.949794	0.948916	0.980099	0.957149	0.978093	0.973855	0.995637	0.983606	0.982831	0.997719	0.983786	0.991237	0.992127	0.752291
	15.1667	0.471264	0.587505	0.474323		15.1667	0.00610728	0.0135171	0.0174834											21.6667	0.621263	0.593863	0.575491	0.83043	0.682229	0.677289	0.709807	0.842612	0.871846	0.950394	0.944731	0.944258	0.970227	0.956934	0.977265	0.97078	0.997845	0.98211	0.98202	0.9987	0.982381	0.986377	0.992672	0.749236
	15.2833	0.4896	0.598203	0.479925		15.2833	0.0106213	0.0145773	0.0121854											21.8333	0.625963	0.59747	0.584534	0.830609	0.6899	0.681544	0.714626	0.847485	0.869557	0.949195	0.952024	0.948916	0.975534	0.961648	0.979861	0.976221	0.994627	0.984661	0.989094	0.993894	0.985452	0.985459	0.98572	0.750181
	15.4	0.481664	0.593924	0.484594		15.4	0.00770048	0.00954148	0.0129801											22	0.632034	0.602644	0.581834	0.834572	0.692094	0.68312	0.720407	0.843065	0.871274	0.951137	0.952607	0.948558	0.973915	0.962684	0.972624	0.967645	0.992977	0.995835	0.981554	0.991343	0.981054	0.989133	0.988344	0.752375
	15.5167	0.499179	0.622593	0.497666		15.5167	0.00663834	0.0135171	0.0153642											22.1667	0.638367	0.610381	0.58385	0.839275	0.696054	0.686092	0.724636	0.854189	0.879288	0.955104	0.954535	0.953256	0.975444	0.961628	0.976242	0.974802	0.988987	0.991524	0.986491	0.991441	0.984333	0.989936	0.980403	0.751541
	15.6333	0.493706	0.608472	0.497354		15.6333	0.00743494	0.00927644	0.00317881											22.3333	0.638497	0.61171	0.590469	0.842075	0.696172	0.693693	0.720919	0.854038	0.874224	0.951984	0.953611	0.948498	0.976434	0.965109	0.977707	0.972525	0.986886	0.988885	0.984624	0.996199	0.981418	0.980982	0.983947	0.748209
	15.75	0.505747	0.609328	0.486772		15.75	0.0151354	0.00927644	0.0164238											22.5	0.642773	0.614154	0.590987	0.84727	0.705742	0.697039	0.72792	0.860817	0.880388	0.956922	0.949995	0.947224	0.975669	0.967124	0.97243	0.980214	0.992073	0.986098	0.984452	0.991564	0.980169	0.990701	0.988889	0.752125
	15.8667	0.501642	0.613179	0.483038		15.8667	0.0140733	0.0137821	0.00980132											22.6667	0.651325	0.610594	0.594704	0.846509	0.711587	0.702042	0.725206	0.860742	0.88794	0.952935	0.946921	0.952758	0.973555	0.964738	0.972651	0.966669	0.995637	0.987125	0.981063	0.990313	0.984853	0.98699	0.980573	0.753708
	15.9833	0.531472	0.624733	0.511049		15.9833	0.0124801	0.0124569	0.0116556											22.8333	0.649334	0.62201	0.601527	0.857482	0.711366	0.709318	0.733308	0.866313	0.887764	0.956468	0.952044	0.949832	0.978682	0.966263	0.969889	0.972968	0.994706	0.992903	0.983592	0.991956	0.985816	0.992883	0.983232	0.748764
	16.1	0.513136	0.611468	0.51883		16.1	0.0127456	0.0111317	0.0116556											23	0.651195	0.626994	0.601139	0.860796	0.714708	0.711088	0.734154	0.870071	0.887896	0.953472	0.953712	0.954431	0.977243	0.966244	0.974143	0.97007	0.987604	0.988386	0.984354	0.989283	0.9854	0.979834	0.988617	0.754485
	16.2167	0.518883	0.64356	0.526922		16.2167	0.0127456	0.0151073	0.015894											23.1667	0.659061	0.631242	0.605466	0.862633	0.72179	0.712436	0.742492	0.87128	0.896108	0.960786	0.952245	0.955744	0.969957	0.965246	0.971325	0.96519	0.991807	0.982081	0.984428	0.993526	0.986779	0.976926	0.990491	0.74857
	16.3333	0.53202	0.635858	0.524121		16.3333	0.0130112	0.0100716	0.0124503											23.3333	0.661705	0.635656	0.610255	0.86635	0.723498	0.717942	0.740211	0.880156	0.890714	0.956013	0.951261	0.956342	0.981336	0.96419	0.9758	0.971903	0.987843	0.980614	0.985926	0.99154	0.98337	0.98278	0.981868	0.754846
	16.45	0.534756	0.692341	0.526299		16.45	0.00929368	0.00927644	0.0119205											23.5	0.659812	0.636083	0.609775	0.861983	0.726664	0.721353	0.736494	0.879835	0.894368	0.955745	0.959779	0.953953	0.975287	0.965696	0.971767	0.965781	0.990238	0.98821	0.976936	0.985556	0.985087	0.985229	0.975018	0.75243
	16.5667	0.559661	0.649979	0.561158		16.5667	0.0130112	0.013252	0.0150993											23.6667	0.660106	0.636582	0.613639	0.868007	0.732214	0.727671	0.737478	0.877719	0.901678	0.951778	0.954776	0.956859	0.978952	0.963193	0.973839	0.969123	0.995132	0.984221	0.977575	0.986463	0.975172	0.977461	0.98255	0.740515
	16.6833	0.555556	0.648695	0.517896		16.6833	0.00955921	0.0159025	0.013245											23.8333	0.670029	0.647831	0.624309	0.870919	0.733245	0.726502	0.745501	0.883649	0.898683	0.96215	0.958152	0.954112	0.976793	0.965911	0.97511	0.97495	0.988775	0.984397	0.987252	0.981093	0.984645	0.976428	0.982039	0.750375
	16.8	0.546524	0.663671	0.552132		16.8	0.00876261	0.0153724	0.0161589											24	0.67561	0.653147	0.623606	0.869172	0.740047	0.735906	0.748786	0.888616	0.902932	0.957315	0.959397	0.959129	0.976231	0.96155	0.978563	0.970957	0.992153	0.987858	0.981333	0.986463	0.981262	0.97838	0.983675	0.752041
	16.9167	0.550903	0.650406	0.544974		16.9167	0.00796601	0.0108667	0.00794702											24.1667	0.678711	0.657087	0.627693	0.872979	0.744523	0.737238	0.751362	0.886482	0.909581	0.958431	0.96231	0.951166	0.978075	0.965481	0.977707	0.970306	0.984891	0.985453	0.978115	0.992128	0.98402	0.979757	0.979551	0.752264
	17.0333	0.526546	0.670518	0.559602		17.0333	0.00876261	0.0111317	0.0103311											24.3333	0.680605	0.654974	0.631835	0.874278	0.744979	0.742793	0.755688	0.890259	0.910924	0.958761	0.956082	0.954032	0.974252	0.966009	0.975662	0.966462	0.986301	0.987536	0.978115	0.984698	0.980039	0.966862	0.974575	0.745015
	17.15	0.576902	0.650406	0.569561		17.15	0.0106213	0.0124569	0.00794702											24.5	0.678156	0.664017	0.630762	0.883975	0.745053	0.747145	0.757891	0.891638	0.909361	0.961344	0.965927	0.951424	0.972161	0.966009	0.983812	0.970454	0.98529	0.976743	0.974603	0.985654	0.978815	0.975395	0.974268	0.754152
	17.2667	0.567597	0.679932	0.561469		17.2667	0.0108869	0.0137821	0.0180133											24.6667	0.687329	0.667505	0.633185	0.882004	0.75265	0.752473	0.758776	0.895094	0.911717	0.960104	0.958634	0.953933	0.979492	0.964053	0.972264	0.961996	0.985636	0.981494	0.979712	0.991613	0.980273	0.969158	0.975018	0.748597
	17.3833	0.585386	0.694052	0.583878		17.3833	0.0124801	0.0140472	0.010596											24.8333	0.686317	0.668099	0.64023	0.880817	0.75558	0.750166	0.762572	0.897813	0.911409	0.959009	0.95773	0.953555	0.970385	0.963642	0.975552	0.968709	0.990211	0.98428	0.985459	0.988719	0.979674	0.973826	0.974404	0.750069
	17.5	0.552545	0.698759	0.543417		17.5	0.00929368	0.0156374	0.0111258											25	0.697545	0.675859	0.645112	0.889484	0.7596	0.757248	0.77091	0.905971	0.912663	0.966282	0.963435	0.961956	0.978547	0.9708	0.977817	0.962262	0.986859	0.983283	0.985778	0.989455	0.981236	0.974821	0.97587	0.74857
	17.6167	0.56185	0.681643	0.579209		17.6167	0.0138078	0.0185529	0.0156291											25.1667	0.699569	0.679822	0.648847	0.889887	0.766343	0.755819	0.772306	0.903724	0.911343	0.955641	0.954515	0.956302	0.973285	0.967202	0.975193	0.975009	0.986141	0.982432	0.979171	0.991662	0.97322	0.968086	0.981459	0.74482
	17.7333	0.602354	0.692769	0.57423		17.7333	0.015401	0.0145773	0.0238411											25.3333	0.702703	0.68165	0.653063	0.896739	0.772188	0.767123	0.773467	0.903158	0.919048	0.961158	0.967313	0.963409	0.972723	0.96775	0.970994	0.977079	0.980555	0.984867	0.980277	0.986537	0.980273	0.972831	0.981698	0.752152
	17.85	0.59688	0.706033	0.595705		17.85	0.00584174	0.0100716	0.0145695											25.5	0.706946	0.681982	0.655208	0.892977	0.772674	0.76519	0.775689	0.907558	0.921624	0.960827	0.961728	0.958751	0.975309	0.964386	0.980635	0.975512	0.984252	0.980849	0.979491	0.98097	0.983734	0.970612	0.977199	0.743432
	17.9667	0.606459	0.72101	0.608154		17.9667	0.0106213	0.0124569	0.0177483											25.6667	0.70613	0.690977	0.654709	0.898195	0.775972	0.772986	0.776554	0.908785	0.923099	0.960951	0.960824	0.958492	0.974522	0.969471	0.977596	0.971844	0.984306	0.990322	0.976076	0.983692	0.982537	0.96625	0.975802	0.755596
	18.0833	0.571155	0.71074	0.600685		18.0833	0.0146044	0.0151073	0.0145695											25.8333	0.709231	0.691523	0.660682	0.899046	0.778622	0.775569	0.775866	0.913167	0.92475	0.962191	0.962391	0.95897	0.97333	0.964346	0.975939	0.981752	0.984758	0.982462	0.977182	0.983545	0.976395	0.965255	0.979858	0.746403
	18.2	0.596333	0.717587	0.601307		18.2	0.0135422	0.0166976	0.0180133											26	0.711483	0.698642	0.667431	0.897814	0.782715	0.776868	0.780841	0.914507	0.91918	0.960972	0.966851	0.965639	0.975647	0.969314	0.980082	0.982994	0.985636	0.992052	0.979417	0.984477	0.982095	0.971071	0.975563	0.741238
	18.3167	0.578818	0.724433	0.60193		18.3167	0.0148699	0.00874636	0.0180133											26.1667	0.715498	0.70327	0.66769	0.904465	0.786381	0.786142	0.782356	0.916453	0.926335	0.964092	0.970728	0.967351	0.983674	0.969021	0.976684	0.98471	0.994228	0.978766	0.980891	0.980382	0.976395	0.96778	0.977029	0.750069
	18.4333	0.625616	0.718015	0.615002		18.4333	0.0111524	0.012987	0.013245											26.3333	0.722614	0.704623	0.673718	0.904801	0.790857	0.787669	0.78623	0.919663	0.932059	0.968141	0.967012	0.968287	0.973218	0.973773	0.98058	0.987963	0.984332	0.985453	0.977894	0.985875	0.982016	0.96954	0.979346	0.746876
	18.55	0.592501	0.707317	0.629318		18.55	0.00849708	0.0172277	0.015894											26.5	0.726466	0.711601	0.67492	0.902584	0.795347	0.791161	0.782041	0.921098	0.925212	0.967997	0.967554	0.96745	0.980166	0.966322	0.981298	0.979652	0.987524	0.986597	0.981971	0.989529	0.980351	0.960089	0.972734	0.741682
	18.6667	0.612479	0.740693	0.599751		18.6667	0.0103558	0.0182878	0.0119205											26.6667	0.729828	0.714116	0.681669	0.90937	0.796216	0.793273	0.787587	0.920947	0.929153	0.961943	0.966228	0.966057	0.974095	0.968708	0.980165	0.983763	0.991275	0.984691	0.980129	0.988131	0.977618	0.961887	0.979858	0.763928
	18.7833	0.607827	0.728284	0.599751		18.7833	0.00451407	0.0145773	0.0145695											26.8333	0.725486	0.719598	0.686366	0.908049	0.794935	0.796375	0.791382	0.921325	0.92486	0.964319	0.966389	0.961777	0.974477	0.969666	0.978894	0.982077	0.991248	0.987418	0.974824	0.98357	0.98199	0.969349	0.973689	0.856052
	18.9	0.626437	0.71288	0.621226		18.9	0.0130112	0.0180228	0.0145695											27	0.734397	0.720405	0.683408	0.913692	0.802444	0.799639	0.791461	0.923308	0.93818	0.964484	0.970467	0.963011	0.981763	0.971329	0.980773	0.982048	0.990211	0.98733	0.982561	0.981755	0.984385	0.962767	0.973246	0.818558
	19.0167	0.613027	0.757809	0.60442		19.0167	0.00504514	0.0119268	0.0121854											27.1667	0.73505	0.723633	0.688123	0.916827	0.808157	0.802384	0.789317	0.929087	0.939104	0.969546	0.965404	0.965121	0.971464	0.97125	0.98185	0.981131	0.989466	0.986949	0.979908	0.982147	0.98121	0.96866	0.974507	0.785869
	19.1333	0.608922	0.729568	0.633053		19.1333	0.00424854	0.013252	0.0148344											27.3333	0.741448	0.727217	0.694613	0.928248	0.808804	0.812422	0.798265	0.928841	0.940117	0.972315	0.970487	0.970576	0.983967	0.97479	0.983591	0.976103	0.986567	0.984368	0.985926	0.984452	0.985582	0.968048	0.979994	0.786758
	19.25	0.625616	0.709029	0.635232		19.25	0.0164631	0.0145773	0.015894											27.5	0.741905	0.734621	0.696463	0.919537	0.811234	0.808069	0.800979	0.932656	0.934965	0.972046	0.972295	0.964922	0.98291	0.97434	0.978591	0.982196	0.983242	0.982081	0.983126	0.981902	0.986441	0.962806	0.971064	0.788396
	19.3667	0.635468	0.750107	0.640523		19.3667	0.00902815	0.0116618	0.0119205											27.6667	0.749608	0.741599	0.698571	0.920254	0.817903	0.814598	0.799799	0.932788	0.939853	0.97343	0.971552	0.969819	0.978975	0.97526	0.980469	0.980569	0.986434	0.988122	0.98568	0.977463	0.983526	0.96602	0.972087	0.777509
	19.4833	0.648331	0.749679	0.630875		19.4833	0.00716941	0.0153724	0.00953642											27.8333	0.747846	0.738513	0.700105	0.921172	0.818448	0.822476	0.793192	0.937302	0.942605	0.969753	0.971311	0.97189	0.983247	0.975944	0.982928	0.982432	0.988375	0.987066	0.979933	0.982956	0.986623	0.961237	0.97103	0.769844
	19.6	0.642036	0.747967	0.658575		19.6	0.0132767	0.0140472	0.0206623											28	0.750685	0.745372	0.701104	0.919022	0.821304	0.822882	0.791854	0.926934	0.946017	0.967666	0.969905	0.965698	0.975669	0.972619	0.98069	0.978528	0.98912	0.979206	0.9846	0.985507	0.980845	0.965829	0.97103	0.740821
	19.7167	0.640941	0.732991	0.655151		19.7167	0.00770048	0.0166976	0.00927152											28.1667	0.752448	0.749478	0.706392	0.924822	0.821025	0.823206	0.793939	0.935205	0.937827	0.967831	0.974485	0.97193	0.98237	0.970175	0.981187	0.977582	0.994839	0.985395	0.981578	0.983521	0.987742	0.967474	0.969565	0.745237
	19.8333	0.639573	0.749679	0.643013		19.8333	0.00716941	0.0198781	0.018543											28.3333	0.756822	0.752397	0.710461	0.929704	0.828592	0.82868	0.803929	0.936679	0.942781	0.97312	0.975932	0.974299	0.982033	0.974184	0.984613	0.9798	0.994573	0.986685	0.982905	0.985409	0.989798	0.963494	0.978562	0.748597
	19.95	0.661741	0.744544	0.658886		19.95	0.00955921	0.0121919	0.0227815											28.5	0.762241	0.757713	0.717136	0.932078	0.831272	0.82933	0.806447	0.93783	0.948109	0.971757	0.976454	0.972049	0.9821	0.97833	0.984944	0.987105	0.992472	0.978766	0.97868	0.990215	0.982641	0.960165	0.974882	0.738571
	20.0667	0.651341	0.762088	0.667289		20.0667	0.015932	0.0169626	0.0198676											28.6667	0.765962	0.757808	0.716211	0.936557	0.828666	0.836249	0.8033	0.94038	0.94463	0.970373	0.971733	0.973901	0.97749	0.978936	0.979392	0.985301	0.985822	0.99085	0.985607	0.981313	0.984359	0.963456	0.981323	1
	20.1833	0.671045	0.777065	0.650794		20.1833	0.00743494	0.0156374	0.0190728											28.8333	0.771184	0.76507	0.71745	0.933825	0.837824	0.837954	0.808118	0.94918	0.949936	0.973368	0.977137	0.972487	0.987969	0.975123	0.982596	0.980155	0.9867	0.983107	0.987866	0.979916	0.983604	0.964183	0.973212	0.74296
	20.3	0.648331	0.771502	0.679116		20.3	0.00770048	0.0111317	0.013245											29	0.771217	0.764619	0.723238	0.933847	0.834835	0.838685	0.804539	0.942797	0.949914	0.972976	0.970045	0.972786	0.977266	0.976902	0.986602	0.975127	0.986753	0.984896	0.981357	0.981608	0.982641	0.962653	0.970621	0.747709
	20.4167	0.667214	0.797176	0.641457		20.4167	0.0100903	0.0169626	0.00900662											29.1667	0.773208	0.768155	0.726826	0.937676	0.844067	0.842973	0.812976	0.943099	0.950751	0.973905	0.975992	0.975871	0.978817	0.97968	0.981491	0.982639	0.99045	0.988415	0.985754	0.978591	0.985035	0.96116	0.972087	0.743098
	20.5333	0.684729	0.772786	0.677871		20.5333	0.0111524	0.019613	0.0209271											29.3333	0.77954	0.771573	0.731282	0.937609	0.849632	0.843947	0.815532	0.94918	0.946612	0.975538	0.9734	0.969481	0.988082	0.979719	0.981933	0.981456	0.991248	0.991788	0.981529	0.986586	0.987976	0.962308	0.969974	0.74121
	20.65	0.646141	0.779632	0.697479		20.65	0.00955921	0.0214683	0.0219867											29.5	0.782282	0.774017	0.732835	0.9407	0.84629	0.851208	0.813723	0.951447	0.945841	0.975806	0.976675	0.97623	0.985428	0.972561	0.978314	0.983467	0.992977	0.991407	0.98094	0.98406	0.982849	0.96338	0.969292	0.738016
	20.7667	0.676793	0.752674	0.683785		20.7667	0.0130112	0.019083	0.0214569											29.6667	0.778365	0.781636	0.735498	0.939334	0.850574	0.852734	0.819623	0.949804	0.95205	0.975352	0.976796	0.968466	0.980504	0.980227	0.982071	0.980894	0.983614	0.987008	0.979024	0.980921	0.987248	0.956186	0.973995	0.738349
	20.8833	0.677614	0.773214	0.666978		20.8833	0.0103558	0.0166976	0.0148344											29.8333	0.782772	0.780544	0.740472	0.937945	0.855065	0.848446	0.813271	0.947688	0.951587	0.97841	0.976253	0.973005	0.981853	0.975005	0.981823	0.980451	0.9867	0.982696	0.984256	0.982809	0.98337	0.957448	0.969156	0.741626
	21	0.670498	0.805734	0.699969		21	0.0161976	0.0156374	0.0166887											30	0.782054	0.784863	0.739196	0.943051	0.854814	0.854196	0.818227	0.949029	0.95544	0.972191	0.977459	0.975374	0.97911	0.978487	0.980414	0.990092	0.989174	0.993343	0.984821	0.984109	0.985426	0.954617	0.970349	0.736572
	21.1167	0.678708	0.771074	0.681606		21.1167	0.00610728	0.0169626	0.0201324											30.1667	0.791063	0.786501	0.745909	0.949837	0.855875	0.859637	0.823438	0.951409	0.957399	0.976901	0.980653	0.973502	0.984102	0.977196	0.982513	0.985419	0.988349	0.985101	0.978778	0.980848	0.980195	0.961887	0.976279	0.738238
	21.2333	0.667761	0.773214	0.68005		21.2333	0.0130112	0.0153724	0.0214569											30.3333	0.792238	0.791817	0.74589	0.943454	0.859835	0.859296	0.827548	0.951088	0.951301	0.978926	0.979669	0.973622	0.982055	0.974986	0.979336	0.981161	0.985529	0.987418	0.978115	0.980774	0.988367	0.967933	0.976415	0.737849
	21.35	0.670498	0.779632	0.71273		21.35	0.00902815	0.0156374	0.0113907											30.5	0.795469	0.793597	0.749293	0.946903	0.860674	0.862203	0.831973	0.952844	0.955198	0.978224	0.981637	0.967689	0.985563	0.977587	0.983425	0.986869	0.990504	0.987506	0.981578	0.980087	0.982303	0.957946	0.973995	0.734878
	21.4667	0.683634	0.772786	0.70028		21.4667	0.00663834	0.0204082	0.0177483											30.6667	0.799321	0.798415	0.752029	0.946746	0.864031	0.866069	0.830773	0.952655	0.961781	0.974174	0.975389	0.974697	0.984169	0.978408	0.983342	0.98604	0.985396	0.980585	0.987621	0.97891	0.980377	0.961619	0.971235	0.738849
	21.5833	0.70416	0.770646	0.686586		21.5833	0.00424854	0.0219984	0.0217219											30.8333	0.806078	0.802188	0.757189	0.941349	0.86811	0.872192	0.836614	0.955885	0.95566	0.979443	0.976313	0.972527	0.983292	0.975788	0.985497	0.984976	0.983508	0.991202	0.985508	0.98254	0.982251	0.957908	0.970894	0.746931
	21.7	0.688834	0.793753	0.704326		21.7	0.0122145	0.0180228	0.0196026											31	0.802814	0.804633	0.754027	0.946634	0.871304	0.871299	0.837303	0.954034	0.959051	0.982996	0.98005	0.977783	0.983607	0.982339	0.986768	0.987401	0.988961	0.992345	0.981259	0.987984	0.989069	0.957028	0.969837	0.745931
	21.8167	0.705802	0.816003	0.718021		21.8167	0.0151354	0.0135171	0.0193378											31.1667	0.802781	0.809759	0.762329	0.953017	0.866593	0.872582	0.837027	0.954865	0.96024	0.981591	0.976133	0.977384	0.98309	0.978995	0.98511	0.985952	0.980555	0.990556	0.983445	0.977782	0.988861	0.954311	0.980573	0.733072
	21.9333	0.70416	0.78006	0.700591		21.9333	0.0124801	0.013252	0.0209271											31.3333	0.809309	0.809593	0.764086	0.958638	0.871761	0.877308	0.840587	0.95817	0.964312	0.982914	0.985133	0.982262	0.984484	0.980482	0.995193	0.980983	0.987232	0.991905	0.981701	0.985262	0.984359	0.960012	0.972155	0.742071
	22.05	0.67433	0.833547	0.695923		22.05	0.011949	0.00848131	0.0206623											31.5	0.80598	0.810661	0.763272	0.946813	0.874661	0.879274	0.844009	0.957074	0.958919	0.979091	0.984731	0.975155	0.979469	0.979406	0.983646	0.992636	0.985263	0.987448	0.97927	0.982368	0.982719	0.954005	0.970894	0.736211
	22.1667	0.675151	0.804878	0.721755		22.1667	0.0156665	0.0159025	0.0214569											31.6667	0.817535	0.815573	0.767581	0.957966	0.877282	0.882912	0.843006	0.961305	0.964797	0.980848	0.98005	0.976071	0.986688	0.977059	0.98127	0.989619	0.990982	0.991202	0.980842	0.978812	0.989642	0.965063	0.97028	0.742932
	22.2833	0.680898	0.78819	0.677249		22.2833	0.00955921	0.0217334	0.0219867											31.8333	0.818122	0.814126	0.773942	0.952322	0.882612	0.878315	0.840174	0.962438	0.962177	0.980104	0.980311	0.979395	0.985991	0.982066	0.986132	0.986366	0.984226	0.985864	0.978459	0.986978	0.982277	0.955497	0.97403	0.74432
	22.4	0.698413	0.810869	0.709306		22.4	0.00663834	0.0143122	0.0150993											32	0.82217	0.821744	0.778102	0.95483	0.879932	0.888158	0.845189	0.966347	0.963674	0.983802	0.979046	0.983636	0.98219	0.976902	0.98627	0.989737	0.983561	0.989677	0.981898	0.982442	0.980273	0.961926	0.971405	0.743321
	22.5167	0.698686	0.822422	0.714286		22.5167	0.0130112	0.0159025	0.0209271											32.1667	0.819559	0.827155	0.782355	0.959153	0.88404	0.888613	0.851973	0.958359	0.967042	0.984773	0.987343	0.983914	0.979065	0.984256	0.985497	0.986869	0.988216	0.987242	0.986638	0.97967	0.986076	0.943175	0.969531	0.737433
	22.6333	0.705255	0.813008	0.737628		22.6333	0.0124801	0.0172277	0.0246358											32.3333	0.819689	0.824758	0.781764	0.962109	0.888899	0.889733	0.850007	0.963986	0.964995	0.979215	0.98437	0.985547	0.980774	0.990906	0.987762	0.989589	0.986753	0.986509	0.985828	0.979719	0.988679	0.953775	0.970724	0.74682
	22.75	0.685003	0.845101	0.755369		22.75	0.0148699	0.0188179	0.0233113											32.5	0.833692	0.827511	0.78463	0.957607	0.888531	0.889181	0.853901	0.965119	0.960129	0.980269	0.978101	0.977982	0.987047	0.979406	0.987403	0.988022	0.984598	0.983694	0.977476	0.980234	0.984879	0.952129	0.967656	0.739293
	22.8667	0.71757	0.831836	0.728291		22.8667	0.0130112	0.0174927	0.0177483											32.6667	0.832387	0.835272	0.794523	0.957899	0.887323	0.897627	0.857146	0.967442	0.963872	0.979401	0.983164	0.981067	0.984709	0.983591	0.988812	0.984621	0.989972	0.98387	0.982536	0.986488	0.984333	0.957487	0.967418	0.739599
	22.9833	0.716749	0.827557	0.745409		22.9833	0.0130112	0.012987	0.0119205											32.8333	0.834704	0.836577	0.786294	0.957921	0.891107	0.897075	0.857814	0.960115	0.966624	0.980166	0.986841	0.984512	0.983472	0.982476	0.985331	0.987164	0.988349	0.989119	0.985631	0.976826	0.988445	0.954502	0.977199	0.740738
	23.1	0.716201	0.80445	0.732649		23.1	0.0135422	0.0206732	0.0209271											33	0.834672	0.837099	0.793524	0.956532	0.897114	0.904741	0.857913	0.968953	0.970983	0.98031	0.985937	0.985208	0.983	0.987053	0.989751	0.987312	0.982497	0.991202	0.985656	0.981338	0.990136	0.953813	0.96677	0.743682
	23.2167	0.741653	0.837398	0.724868		23.2167	0.0146044	0.0177577	0.0156291											33.1667	0.840384	0.843886	0.791046	0.960743	0.895024	0.902451	0.862672	0.969425	0.969002	0.984628	0.988026	0.987398	0.986463	0.984452	0.991768	0.988052	0.987232	0.989706	0.990151	0.984918	0.986779	0.955229	0.974336	0.741654
	23.3333	0.700876	0.854086	0.758481		23.3333	0.0122145	0.0174927	0.0169536											33.3333	0.83366	0.845975	0.799885	0.955883	0.899573	0.903913	0.861669	0.966498	0.971578	0.979257	0.983104	0.980351	0.982123	0.982594	0.993674	0.987519	0.992738	0.988298	0.98735	0.979842	0.985244	0.952053	0.970894	0.739793
	23.45	0.750958	0.815576	0.738562		23.45	0.00876261	0.0151073	0.0161589											33.5	0.844138	0.847304	0.803288	0.965647	0.906287	0.902077	0.865523	0.970974	0.970103	0.98748	0.986519	0.983596	0.987587	0.980286	0.98779	0.988318	0.988402	0.990703	0.988824	0.982834	0.991828	0.954885	0.970212	0.742821
	23.5667	0.72879	0.804022	0.758481		23.5667	0.0100903	0.0209382	0.0198676											33.6667	0.84639	0.842107	0.80155	0.964147	0.903357	0.901769	0.862495	0.973542	0.973669	0.989236	0.985575	0.985845	0.988981	0.983239	0.989309	0.985419	0.994414	0.990175	0.990175	0.981461	0.989798	0.948073	0.972939	0.744959
	23.6833	0.72879	0.817715	0.737628		23.6833	0.00637281	0.0180228	0.0180133											33.8333	0.840514	0.85224	0.805359	0.96081	0.905345	0.906381	0.868001	0.973032	0.96997	0.985269	0.983305	0.986682	0.990758	0.986153	0.992514	0.989885	0.989599	0.990674	0.989954	0.977782	0.986779	0.944936	0.982311	0.734822
	23.8	0.733443	0.83098	0.75817		23.8	0.0108869	0.0219984	0.026755											34	0.850437	0.855159	0.810444	0.965625	0.90639	0.90885	0.86806	0.973202	0.972965	0.98531	0.986419	0.989688	0.99204	0.98897	0.992679	0.993937	0.993988	0.98953	0.991305	0.982687	0.99214	0.949336	0.975052	0.741793
	23.9167	0.706349	0.849807	0.762838		23.9167	0.00770048	0.0206732	0.0222517											34.1667	0.856574	0.859526	0.809852	0.967976	0.909173	0.912456	0.873587	0.973825	0.976729	0.98843	0.989151	0.989389	0.98318	0.983826	0.985718	0.992044	0.989918	0.986949	0.989659	0.978837	0.990136	0.955726	0.979142	0.7336
	24.0333	0.738916	0.833547	0.762527		24.0333	0.00955921	0.0177577	0.0177483											34.3333	0.852755	0.849298	0.813902	0.972052	0.908304	0.910604	0.870381	0.970634	0.971776	0.989029	0.986037	0.984412	0.990106	0.983572	0.989779	0.988939	0.991248	0.988269	0.982242	0.982491	0.988419	0.947691	0.971814	0.743682
	24.15	0.733716	0.834831	0.747588		24.15	0.0103558	0.0156374	0.0203974											34.5	0.853897	0.862801	0.820984	0.970417	0.908481	0.917458	0.874806	0.973278	0.978843	0.981943	0.983184	0.982322	0.98779	0.98586	0.987873	0.986366	0.98944	0.988826	0.985754	0.981976	0.990449	0.947729	0.971405	0.745126
	24.2667	0.746853	0.833547	0.73545		24.2667	0.00743494	0.0143122	0.0211921											34.6667	0.861176	0.861662	0.817434	0.972634	0.910571	0.912245	0.871935	0.973127	0.97488	0.987294	0.987223	0.986044	0.991995	0.981577	0.994088	0.990358	0.985742	0.988621	0.986687	0.985409	0.985712	0.946581	0.972053	0.74071
	24.3833	0.74439	0.810869	0.761282		24.3833	0.0172597	0.0177577	0.018808											34.8333	0.859838	0.861852	0.817841	0.974426	0.91381	0.920869	0.878149	0.97392	0.98089	0.985042	0.985294	0.98696	0.988599	0.989067	0.987624	0.983497	0.98912	0.992639	0.980277	0.9807	0.991854	0.947461	0.96844	0.738627
	24.5	0.761905	0.856226	0.767818		24.5	0.0108869	0.0241187	0.0259603											35	0.858271	0.863988	0.826402	0.970462	0.915577	0.91892	0.872072	0.973693	0.974109	0.984608	0.989352	0.988135	0.992579	0.992138	0.988646	0.99237	0.992552	0.989295	0.988235	0.985556	0.989147	0.945892	0.974438	0.739099
	24.6167	0.72058	0.830124	0.762216		24.6167	0.0164631	0.0204082	0.0211921											35.1667	0.864049	0.866717	0.826365	0.970551	0.918713	0.922623	0.873724	0.972333	0.979239	0.989339	0.983104	0.986622	0.985631	0.987757	0.991409	0.985774	0.991701	0.994545	0.987866	0.982662	0.99011	0.950369	0.972087	0.737155
	24.7333	0.773399	0.834831	0.757547		24.7333	0.0122145	0.0161675	0.026755											35.3333	0.86604	0.870942	0.826014	0.969118	0.920671	0.92519	0.876438	0.976809	0.980032	0.986694	0.989191	0.985527	0.991432	0.985723	0.989475	0.993079	0.991222	0.990468	0.985336	0.986537	0.991281	0.947308	0.975631	0.747403
	24.85	0.775041	0.829268	0.785247		24.85	0.0148699	0.0198781	0.0211921											35.5	0.861601	0.878465	0.828029	0.972164	0.920112	0.928211	0.880529	0.976167	0.980296	0.989236	0.992546	0.991221	0.983517	0.987464	0.992845	0.99237	0.987577	0.998504	0.986786	0.979204	0.991906	0.95102	0.974882	0.743904
	24.9667	0.750684	0.813008	0.751945		24.9667	0.011949	0.0225285	0.0169536											35.6667	0.867182	0.87621	0.830544	0.9725	0.916652	0.927382	0.870479	0.98002	0.986702	0.987046	0.990156	0.991997	0.988352	0.991375	0.991022	0.987992	0.98779	0.980204	0.985091	0.983055	0.993155	0.944591	0.972905	0.748042
	25.0833	0.761357	0.844673	0.737006		25.0833	0.0204461	0.0161675	0.0259603											35.8333	0.868651	0.875546	0.834261	0.980159	0.922394	0.926229	0.88574	0.974279	0.980428	0.982294	0.992848	0.98491	0.989004	0.986388	0.993784	0.992902	0.989839	0.985483	0.986982	0.97891	0.983968	0.947729	0.9727	0.740127
	25.2	0.741106	0.863072	0.748522		25.2	0.0204461	0.0249139	0.0264901											36	0.871589	0.88193	0.835463	0.971156	0.918713	0.926099	0.882436	0.978056	0.978755	0.991508	0.994395	0.989986	0.988442	0.985488	0.991326	0.992577	0.987338	0.988621	0.987965	0.979719	0.992947	0.935254	0.973791	0.736488
	25.3167	0.779693	0.892169	0.774665		25.3167	0.0201806	0.0188179	0.0219867											36.1667	0.873776	0.880435	0.841916	0.97624	0.922482	0.934854	0.881905	0.974732	0.979988	0.985827	0.991301	0.986323	0.989319	0.984119	0.988978	0.99237	0.989174	0.993372	0.99101	0.979572	0.982823	0.94815	0.970996	0.741043
	25.4333	0.787904	0.854514	0.798319		25.4333	0.0164631	0.0182878	0.0278146											36.3333	0.878542	0.883734	0.839568	0.981726	0.930506	0.93357	0.885032	0.979038	0.983136	0.993451	0.98881	0.991201	0.989678	0.990221	0.987016	0.984414	0.987843	0.992785	0.993295	0.985777	0.990553	0.94616	0.975359	0.74296
	25.55	0.756705	0.851519	0.780268		25.55	0.0164631	0.0185529	0.0225166											36.5	0.883405	0.882333	0.846317	0.980987	0.931979	0.93297	0.895966	0.9834	0.98034	0.98719	0.995701	0.989668	0.989656	0.992764	0.992569	0.98953	0.984013	0.991055	0.991035	0.975551	0.990579	0.946466	0.974677	0.741349
	25.6667	0.740558	0.872486	0.790538		25.6667	0.011949	0.0206732	0.0225166											36.6667	0.881545	0.883781	0.842619	0.969476	0.925721	0.935487	0.887903	0.979434	0.978931	0.989112	0.987042	0.989508	0.991342	0.985899	0.991188	0.987342	0.992685	0.994252	0.986982	0.983104	0.989147	0.94241	0.969701	0.740432
	25.7833	0.76902	0.834403	0.78587		25.7833	0.0143388	0.0225285	0.0164238											36.8333	0.881251	0.888053	0.849036	0.977762	0.928327	0.933879	0.887412	0.983646	0.984743	0.990289	0.993089	0.988593	0.990218	0.990612	0.997348	0.98539	0.987285	0.997419	0.987031	0.980455	0.988523	0.942448	0.972598	0.743932
	25.9	0.747674	0.830124	0.788982		25.9	0.0146044	0.0148423	0.0251656											37	0.886212	0.885988	0.848296	0.972544	0.930094	0.937485	0.885347	0.977923	0.982564	0.9925	0.986138	0.990822	0.988284	0.985782	0.988121	0.985508	0.982789	0.992228	0.996291	0.979474	0.995185	0.945739	0.96769	0.735544
	26.0167	0.752053	0.831836	0.79085		26.0167	0.0161976	0.0206732	0.0256954											37.1667	0.886767	0.895481	0.855193	0.979464	0.935925	0.935536	0.896497	0.981228	0.983532	0.993513	0.995681	0.991021	0.991185	0.991258	0.996381	0.989235	0.98771	0.991905	0.988456	0.97994	0.985764	0.94968	0.978051	0.744265
	26.1333	0.775588	0.86564	0.778089		26.1333	0.0100903	0.0166976	0.0217219											37.3333	0.88631	0.892657	0.853455	0.975904	0.932052	0.939418	0.894374	0.978377	0.982541	0.98967	0.988428	0.990783	0.994176	0.984999	0.993757	0.993907	0.989147	0.996158	0.987965	0.983545	0.987612	0.945892	0.974916	0.736961
	26.25	0.770389	0.865212	0.792095		26.25	0.00743494	0.0272992	0.0254305											37.5	0.889313	0.898139	0.855082	0.973911	0.934261	0.938947	0.892505	0.98221	0.982035	0.991901	0.987524	0.990842	0.990645	0.993468	0.989585	0.991098	0.988083	0.996481	0.987301	0.982515	0.992479	0.946964	0.964009	0.740849
	26.3667	0.765189	0.832264	0.807656		26.3667	0.0188529	0.0219984	0.026755											37.6667	0.893165	0.893322	0.855452	0.976396	0.933893	0.940067	0.898602	0.983872	0.983796	0.991632	0.98899	0.990165	0.99096	0.987131	0.989254	0.988111	0.983215	0.993196	0.982463	0.984109	0.989095	0.947997	0.971473	0.742099
	26.4833	0.780241	0.87976	0.782758		26.4833	0.0122145	0.0206732	0.0264901											37.8333	0.89891	0.900489	0.861721	0.984033	0.936072	0.942162	0.906114	0.984212	0.97979	0.995248	0.992627	0.99576	0.996087	0.994661	0.994475	0.995859	0.985689	0.996833	0.992951	0.983471	0.988263	0.939157	0.975461	0.74707
	26.6	0.781062	0.882328	0.814815		26.6	0.00770048	0.0235887	0.024106											38	0.891435	0.897546	0.862017	0.981054	0.942226	0.941074	0.893056	0.981833	0.98285	0.990165	0.991703	0.988533	0.99937	0.989106	0.993591	1	0.98779	0.988943	0.990445	0.982491	0.992609	0.940573	0.977165	0.740099
	26.7167	0.796388	0.868635	0.798942		26.7167	0.0124801	0.0153724	0.0196026											38.1667	0.89323	0.899326	0.863644	0.975299	0.935439	0.943673	0.890283	0.981682	0.984677	0.99062	0.985655	0.989011	0.994423	0.990906	0.995083	0.990092	0.986992	0.98689	0.988161	0.97712	0.99188	0.943558	0.970587	0.739655
	26.8333	0.792556	0.880616	0.807034		26.8333	0.0164631	0.019348	0.0233113											38.3333	0.898094	0.90056	0.860131	0.981861	0.940901	0.946142	0.9058	0.986743	0.990313	0.990661	0.993209	0.985407	1	0.98719	0.989447	0.985626	0.984971	0.996129	0.992214	0.97582	0.990293	0.933532	0.974916	0.742265
	26.95	0.794198	0.851091	0.800187		26.95	0.0143388	0.0198781	0.0278146											38.5	0.901162	0.904618	0.868415	0.977426	0.939782	0.94429	0.903715	0.984986	0.983114	0.991529	0.9999	0.990046	0.990106	0.991805	0.993536	0.995475	0.992844	0.993343	0.990593	0.982515	0.992114	0.945165	0.96435	0.741265
	27.0667	0.800493	0.859649	0.821351		27.0667	0.0146044	0.0174927	0.0254305											38.6667	0.906417	0.907632	0.867416	0.978613	0.945701	0.950527	0.901237	0.985005	0.984743	0.987955	0.9956	0.988453	0.996357	0.987307	0.996381	0.9819	0.98936	0.99129	0.99413	0.981853	0.989564	0.93889	0.972155	0.74707
	27.1833	0.798851	0.848952	0.823841		27.1833	0.0172597	0.0225285	0.0288742											38.8333	0.897865	0.904096	0.86762	0.982241	0.945392	0.951339	0.90224	0.984722	0.985051	0.992893	0.994997	0.99132	0.990645	0.986095	0.995055	0.995771	0.986114	1	0.986073	0.987003	0.994717	0.938966	0.964657	0.739738
	27.3	0.793103	0.848524	0.827887		27.3	0.0103558	0.0174927	0.0180133											39	0.902174	0.901628	0.873888	0.978837	0.947085	0.946629	0.909634	0.986894	0.983752	0.994401	0.999437	0.987597	0.994378	0.997164	1	0.991896	0.98787	0.992756	1	0.97788	0.989564	0.95278	0.97437	0.737183
	27.4167	0.795566	0.903295	0.807968		27.4167	0.015932	0.0201431	0.0259603											39.1667	0.90188	0.912901	0.872039	0.977023	0.945819	0.947847	0.908199	0.983646	0.984655	0.994008	0.993571	0.991061	0.992849	0.990202	0.997072	0.996717	0.985582	0.995718	0.992656	0.982172	0.99836	0.945242	0.976347	0.739182
	27.5333	0.795019	0.875909	0.809524		27.5333	0.0169942	0.0217334	0.0243709											39.3333	0.908735	0.913138	0.877365	0.982935	0.945215	0.945622	0.915043	0.986063	1	0.991075	0.996484	0.990743	0.996087	0.993174	0.991105	0.992133	0.989812	0.992521	0.990544	0.978935	0.991854	0.935063	0.973314	0.741265
	27.65	0.798303	0.845528	0.805478		27.65	0.019384	0.0185529	0.0254305											39.5	0.906548	0.907134	0.877365	0.983047	0.946496	0.955562	0.907353	0.984609	0.98842	0.99093	0.992205	0.990902	0.994086	0.992099	0.992735	0.991719	0.986753	0.993988	0.993123	0.977586	0.994222	0.94505	0.97028	0.738738
	27.7667	0.799398	0.85751	0.817305		27.7667	0.0138078	0.0251789	0.0193378											39.6667	0.911999	0.908534	0.878382	0.988422	0.947541	0.947993	0.912958	0.986214	0.991216	0.992418	0.99122	0.99361	0.991163	0.994543	0.994779	0.988909	0.985476	0.98865	0.991108	0.983447	0.99149	0.941492	0.964146	0.743959
	27.8833	0.792556	0.888746	0.817927		27.8833	0.0114179	0.019348	0.018808											39.8333	0.909747	0.915061	0.882191	0.98195	0.950633	0.945346	0.910991	0.98678	0.988486	0.991075	0.985093	0.989747	0.989701	0.986857	0.99616	0.989678	0.988163	0.994574	0.991501	0.983766	0.997528	0.94792	0.975018	0.74296
	28	0.782157	0.879332	0.81108		28	0.0212427	0.019348	0.0301987											40	0.917287	0.917197	0.881007	0.984122	0.945156	0.948107	0.917462	0.985666	0.991898	0.993554	0.99562	0.991977	0.993096	0.993174	0.993812	0.991541	0.987471	0.995689	0.992484	0.984232	0.99136	0.9369	0.971814	0.738155
	28.1167	0.816092	0.888746	0.815749		28.1167	0.0223048	0.0243838	0.0256954											40.1667	0.910987	0.916841	0.884077	0.985153	0.950707	0.951534	0.910323	0.990312	0.992096	0.995765	0.991301	0.988891	0.990196	0.991688	0.991436	0.991157	0.984971	0.993401	0.994572	0.976899	0.993832	0.942525	0.973995	0.738932
	28.2333	0.817734	0.872486	0.802677		28.2333	0.015932	0.0161675	0.0304636											40.3333	0.916373	0.918858	0.888885	0.986272	0.952032	0.950478	0.914846	0.988065	0.985007	0.995517	0.991683	0.993729	0.987115	0.99425	0.998729	0.991098	0.982683	0.992756	0.99806	0.983324	0.993233	0.943788	0.97328	0.743959
	28.35	0.812534	0.878905	0.814192		28.35	0.0122145	0.019083	0.0272848											40.5	0.918625	0.916556	0.886851	0.984996	0.947527	0.953174	0.919743	0.98729	0.982035	0.991261	0.996022	0.992057	0.987452	0.985586	0.997597	0.99376	0.985449	0.991378	0.987031	0.982687	0.988367	0.935139	0.972257	0.737183
	28.4667	0.806513	0.86564	0.81357		28.4667	0.0175252	0.019083	0.0217219											40.6667	0.914055	0.915274	0.893582	0.985063	0.953666	0.957138	0.916655	0.988423	0.990357	0.992108	0.996183	1	0.991545	0.993624	0.99384	0.995623	0.985636	0.988503	0.995284	0.980308	0.98769	0.943405	0.967963	0.743043
	28.5833	0.817187	0.889602	0.832866		28.5833	0.0151354	0.0217334	0.0238411											40.8333	0.915622	0.915251	0.88367	0.987258	0.956154	0.955481	0.91223	0.980945	0.984963	0.988719	0.997087	0.992256	0.991208	0.989947	0.99674	0.989205	0.987817	0.992873	0.993466	0.980504	0.989668	0.935828	0.965748	0.741126
	28.7	0.809797	0.863928	0.830688		28.7	0.0180563	0.0198781	0.0259603											41	0.916928	0.91976	0.895579	0.983854	0.954446	0.962156	0.925328	0.983513	0.990159	0.998285	0.992888	0.989946	0.996829	0.991786	0.992127	0.992902	0.986088	0.994545	0.990519	0.984452	0.992583	0.936632	0.970724	0.728573
	28.8167	0.80104	0.895593	0.817927		28.8167	0.00876261	0.0280944	0.0180133											41.1667	0.918331	0.921825	0.895116	0.983921	0.955521	0.959395	0.917815	0.990671	0.989322	0.989484	0.996665	0.991997	0.996087	0.992783	0.995663	0.993493	0.987232	0.989618	0.993147	0.983619	0.993207	0.941377	0.97253	0.737377
	28.9333	0.831965	0.869919	0.839402		28.9333	0.0156665	0.019348	0.0251656											41.3333	0.918723	0.928137	0.897113	0.995185	0.954329	0.96149	0.914236	0.990916	0.987319	0.991446	0.993169	0.990643	0.995727	0.988344	0.994917	0.994617	0.979092	0.986509	0.993859	0.974373	0.991854	0.9369	0.959442	0.743487
	29.05	0.824576	0.891314	0.838469		29.05	0.0140733	0.019613	0.026755											41.5	0.922412	0.925171	0.896855	0.990281	0.956773	0.959363	0.919625	0.986705	0.992669	0.994091	0.992024	0.998288	0.993389	0.99691	0.9979	0.994203	0.982178	0.98909	0.99133	0.976409	0.993598	0.940076	0.969224	0.741849
	29.1667	0.798577	0.881044	0.845938		29.1667	0.0172597	0.025974	0.0270199											41.6667	0.926394	0.923652	0.89617	0.98401	0.957715	0.959054	0.914708	0.986743	0.988111	0.985806	0.993149	0.990663	0.992894	0.990378	0.987762	0.98953	0.98247	0.983664	0.988112	0.975698	0.988783	0.929514	0.97086	0.738544
	29.2833	0.839354	0.902439	0.830065		29.2833	0.0138078	0.0235887	0.0280795											41.8333	0.932759	0.921635	0.899055	0.979867	0.957273	0.960759	0.919998	0.990388	0.991964	0.990434	0.987644	0.994545	0.992399	0.986701	0.991409	0.988466	0.989892	0.990351	0.988898	0.978248	0.990162	0.931236	0.96752	0.740488
	29.4	0.804324	0.87377	0.837535		29.4	0.0201806	0.0238537	0.0283444											42	0.922966	0.92669	0.896337	0.986295	0.957995	0.96378	0.924148	0.985968	0.988067	0.99467	0.993712	0.99576	0.990713	0.995071	0.995	0.991778	0.984252	0.989911	0.984845	0.975428	0.993884	0.93667	0.969531	0.741349
	29.5167	0.827039	0.889602	0.867414		29.5167	0.0132767	0.019083	0.0296689											42.1667	0.927797	0.927307	0.90133	0.983674	0.958068	0.959899	0.921788	0.989443	0.989939	0.988492	0.994375	0.998965	0.989588	0.995208	0.989447	0.991068	0.978453	0.994046	0.989463	0.976237	0.988653	0.93227	0.977949	0.734072
	29.6333	0.823207	0.919983	0.828509		29.6333	0.0180563	0.0204082	0.0262252											42.3333	0.928156	0.925052	0.902772	0.982667	0.958098	0.958031	0.920667	0.99086	0.983774	0.994835	0.994616	0.993391	0.996042	0.991688	0.993094	0.986602	0.98247	0.986832	0.993196	0.968709	1	0.937129	0.971542	0.736127
	29.75	0.819376	0.833975	0.852163		29.75	0.0132767	0.0246488	0.0317881											42.5	0.929625	0.933311	0.896577	0.982152	0.956243	0.964381	0.92049	0.988556	0.986108	0.991095	0.993792	0.990544	0.986575	0.988031	0.992624	0.987401	0.981087	0.987242	0.985484	0.973294	0.986857	0.933379	0.973109	0.739155
	29.8667	0.79803	0.906718	0.832866		29.8667	0.0122145	0.0188179	0.0312583											42.6667	0.934162	0.922821	0.905028	0.993214	0.961911	0.962952	0.923794	0.987819	0.991106	0.996364	0.992446	0.992415	0.991455	0.989537	0.995193	0.987815	0.979331	0.996657	0.995824	0.979572	0.994066	0.932461	0.963157	0.736849
	29.9833	0.818555	0.888746	0.844382		29.9833	0.00902815	0.025974	0.0270199											42.8333	0.930245	0.928185	0.907802	0.9884	0.962044	0.963732	0.924738	0.988971	0.986108	0.992934	0.993109	0.99353	0.989701	0.994583	0.994005	0.995771	0.977363	0.98645	0.983445	0.981976	0.989564	0.931389	0.965748	0.74557
	30.1	0.813903	0.846812	0.851541		30.1	0.0169942	0.019348	0.0357616											43	0.933053	0.931555	0.908597	0.980942	0.964473	0.967792	0.92696	0.981115	0.988156	0.993533	0.992064	0.993152	0.989476	0.991766	0.994558	0.992695	0.985715	0.991788	0.989365	0.976164	0.987169	0.932384	0.970689	0.735961
	30.2167	0.822386	0.913564	0.868659		30.2167	0.0223048	0.0230586	0.0272848											43.1667	0.939287	0.928399	0.915512	0.986407	0.962956	0.96495	0.925485	0.991577	0.995113	0.993451	1	0.994764	0.993186	0.995854	0.99616	0.993464	0.982577	0.987594	0.990642	0.979155	0.993546	0.933838	0.967724	0.73921
	30.3333	0.804871	0.850235	0.837224		30.3333	0.0209772	0.0265041	0.032053											43.3333	0.933281	0.931911	0.913904	0.990885	0.962206	0.96482	0.932467	0.988291	0.98569	0.995186	0.998312	0.990922	0.991522	0.997027	0.991795	0.990063	0.980528	0.984573	0.990003	0.977316	0.997033	0.929323	0.964589	0.73796
	30.45	0.834154	0.909713	0.838469		30.45	0.0207116	0.0209382	0.0243709											43.5	0.935501	0.929205	0.909003	0.987482	0.962147	0.961572	0.926115	0.983343	0.981463	0.987769	0.992546	0.994645	0.993591	0.995169	0.993757	0.988791	0.979517	0.992052	0.990396	0.97457	0.992088	0.926568	0.967758	0.733267
	30.5667	0.834154	0.896021	0.864301		30.5667	0.019915	0.0214683	0.0317881											43.6667	0.93475	0.929822	0.914569	0.988601	0.965224	0.964885	0.927826	0.991691	0.990533	0.992913	0.993551	0.99574	0.990555	1	0.988066	0.992991	0.983561	0.98821	0.991624	0.981583	0.994821	0.937053	0.969054	0.741515
	30.6833	0.81965	0.851947	0.868036		30.6833	0.00982475	0.0254439	0.0272848											43.8333	0.941376	0.933216	0.911999	0.984996	0.966549	0.966623	0.925407	0.986157	0.992625	0.987975	0.996745	0.995162	0.997212	0.992861	0.994945	0.98743	0.987285	0.9834	0.99101	0.975158	0.990579	0.927142	0.964112	0.732267
	30.8	0.831691	0.877193	0.83131		30.8	0.0175252	0.0280944	0.0376159											44	0.933053	0.933904	0.913682	0.992946	0.963163	0.962319	0.929654	0.994882	0.987935	0.994546	0.987443	0.997392	0.987677	0.991786	0.992265	0.991127	0.982257	0.991084	0.991894	0.97273	0.993884	0.926912	0.966634	0.734294
	30.9167	0.823755	0.889174	0.822596		30.9167	0.0201806	0.0254439	0.0211921											44.1667	0.936186	0.938604	0.916493	0.987011	0.961705	0.965794	0.931759	0.993957	0.994628	0.991591	0.995821	0.989827	0.98743	0.997673	0.998867	0.986957	0.978453	0.990967	0.986835	0.977512	0.995654	0.93028	0.971848	0.734405
	31.0333	0.843459	0.884895	0.850296		31.0333	0.0188529	0.0288895	0.0304636											44.3333	0.940723	0.935542	0.923223	0.986765	0.966254	0.9643	0.928789	0.985666	0.992581	0.995021	0.992888	0.986801	0.996942	0.995287	0.990939	0.98746	0.983907	0.982139	0.986417	0.974398	0.990397	0.923201	0.968031	0.73796
	31.15	0.833607	0.9003	0.840959		31.15	0.0209772	0.0243838	0.0389404											44.5	0.943139	0.936491	0.924056	0.988937	0.967373	0.968491	0.927354	0.989783	0.991788	0.998223	0.990779	0.99349	0.998134	0.993057	0.988563	0.996865	0.976565	0.991407	0.988308	0.974472	0.989902	0.930854	0.976995	0.735155
	31.2667	0.823755	0.882756	0.862745		31.2667	0.0146044	0.0238537	0.0312583											44.6667	0.942029	0.935779	0.919303	0.991177	0.961941	0.97247	0.925564	0.989066	0.986923	0.990062	0.992466	0.992017	0.990173	0.989615	0.987486	0.981279	0.982523	0.98692	0.989979	0.972951	0.988054	0.926874	0.964623	0.733683
	31.3833	0.853585	0.899872	0.845316		31.3833	0.0241636	0.0267691	0.0301987											44.8333	0.942094	0.93699	0.919063	0.992095	0.957524	0.969904	0.931267	0.990425	0.989278	1	0.989935	0.9913	0.997526	0.992197	0.98721	0.987638	0.979943	0.983958	0.991305	0.979106	0.992036	0.930012	0.961351	0.737821
	31.5	0.826492	0.919127	0.8338		31.5	0.0212427	0.0265041	0.0283444											45	0.932041	0.939007	0.919562	0.990639	0.966299	0.968832	0.927865	0.990822	0.993483	0.991343	0.997248	0.991619	0.993119	0.990671	0.997983	0.996717	0.982736	0.990204	0.985975	0.97788	0.988237	0.932231	0.964793	0.731378
	31.6167	0.83087	0.885751	0.85901		31.6167	0.0228359	0.0288895	0.0304636											45.1667	0.941474	0.93305	0.92376	0.992543	0.969287	0.969481	0.929477	0.988348	0.99476	0.989401	0.989533	0.993291	0.990645	0.989654	0.995166	0.991571	0.982204	0.987125	0.990347	0.97273	0.995576	0.932461	0.96101	0.731906
	31.7333	0.868363	0.885323	0.834734		31.7333	0.0231014	0.0214683	0.0339073											45.3333	0.944249	0.941048	0.922558	0.993483	0.96571	0.96711	0.935004	0.987914	0.984369	0.992727	0.991803	0.993311	0.995008	0.986349	0.995718	0.987076	0.982311	0.989002	0.984256	0.969518	0.99011	0.92718	0.968133	0.742015
	31.85	0.82786	0.925973	0.843137		31.85	0.0167286	0.0254439	0.0368212											45.5	0.943857	0.939909	0.923112	0.989049	0.967535	0.963927	0.93048	0.99271	0.988288	0.994298	0.990457	0.990723	0.986935	0.988911	0.986077	0.992754	0.97715	0.985395	0.984182	0.970401	0.988991	0.93292	0.961283	0.735627
	31.9667	0.855501	0.912281	0.85901		31.9667	0.0262878	0.0204082	0.0251656											45.6667	0.946305	0.936871	0.923834	0.993954	0.963678	0.973672	0.92875	0.987498	0.991326	0.995992	0.992928	0.994804	0.989566	0.991434	0.99069	0.985922	0.97715	0.989471	0.989291	0.973049	0.993285	0.923851	0.965407	0.7356
	32.0833	0.854132	0.902867	0.863368		32.0833	0.0116835	0.0209382	0.0275497											45.8333	0.942127	0.934355	0.927606	0.98457	0.966019	0.971057	0.933057	0.988216	0.990863	0.990165	0.996143	0.985945	0.985271	0.99116	0.989226	0.989974	0.975554	0.988914	0.988628	0.972583	0.985348	0.9263	0.958215	0.737377
	32.2	0.844554	0.905862	0.860878		32.2	0.019915	0.0246488	0.0272848											46	0.942062	0.938248	0.927218	0.989855	0.96783	0.972843	0.933214	0.991596	0.984985	0.991922	0.992727	0.993809	0.991455	0.991356	0.99605	0.980865	0.973479	0.985717	0.987572	0.969837	0.987794	0.923889	0.965032	0.729851
	32.3167	0.842365	0.923834	0.837224		32.3167	0.0156665	0.0312748	0.0368212											46.1667	0.952931	0.943208	0.922687	0.983652	0.962456	0.97385	0.935023	0.989368	0.992581	0.994008	0.99114	0.982222	0.98617	0.989869	0.992845	0.986277	0.976272	0.983782	0.985017	0.971112	0.987248	0.925267	0.96919	0.733322
	32.4333	0.843733	0.893025	0.875195		32.4333	0.0183218	0.0272992	0.0323179											46.3333	0.951169	0.940811	0.927125	0.987078	0.971157	0.968945	0.938209	0.99254	0.987715	0.988513	0.99546	0.992097	0.985676	0.996714	0.989668	0.990743	0.976751	0.991084	0.992263	0.966649	0.989278	0.922359	0.966634	0.735572
	32.55	0.837986	0.873342	0.861189		32.55	0.0196495	0.0272992	0.0296689											46.5	0.942355	0.936634	0.928161	0.991042	0.970922	0.972811	0.936597	0.990388	0.989124	0.995537	0.992125	0.98706	0.987272	0.990045	0.989171	0.986336	0.976538	0.985659	0.986098	0.969493	0.99378	0.918953	0.965236	0.732683
	32.6667	0.855774	0.920839	0.847183		32.6667	0.0254912	0.0291545	0.0317881											46.6667	0.952213	0.937559	0.925387	0.986048	0.972968	0.976141	0.930343	0.989141	0.985514	0.993864	0.992808	0.987498	0.989094	0.984647	0.986353	0.98326	0.972096	0.984691	0.983642	0.965275	0.985348	0.918609	0.967145	0.736211
	32.7833	0.872742	0.916988	0.86897		32.7833	0.0212427	0.0206732	0.0360265											46.8333	0.953747	0.938248	0.929233	0.984951	0.970186	0.975751	0.932093	0.985931	0.989278	0.991488	0.990899	0.984571	0.99096	0.995678	0.991353	0.989175	0.975341	0.9856	0.9902	0.967777	0.995315	0.921632	0.959988	0.729406
	32.9	0.870553	0.899872	0.851852		32.9	0.0161976	0.0249139	0.0378808											47	0.956881	0.946791	0.933653	0.993103	0.970789	0.972697	0.937442	0.984174	0.988134	0.989008	0.990015	0.987299	0.989094	0.992099	0.988757	0.983349	0.978959	0.988239	0.986221	0.966428	0.990214	0.928787	0.967213	0.733794
	33.0167	0.851396	0.912709	0.869904		33.0167	0.023367	0.0267691	0.0341722											47.1667	0.955281	0.931199	0.93944	0.987078	0.972615	0.974354	0.936675	0.989783	0.990291	0.990889	0.987403	0.990623	0.986913	0.991082	0.988922	0.985508	0.97324	0.986802	0.991501	0.970327	0.984983	0.928252	0.958999	0.730573
	33.1333	0.840449	0.878049	0.870837		33.1333	0.0241636	0.025709	0.0376159											47.3333	0.94872	0.941523	0.930435	0.985936	0.969302	0.973542	0.934315	0.984665	0.986658	0.990042	0.990959	0.98712	0.985496	0.984667	0.987348	0.983379	0.975926	0.979236	0.983887	0.959047	0.9873	0.921364	0.967418	0.730323
	33.25	0.86289	0.913992	0.871771		33.25	0.0180563	0.0249139	0.032053											47.5	0.951397	0.938105	0.932525	0.985287	0.96677	0.972973	0.938799	0.987611	0.987935	0.988389	0.990718	0.990404	0.980369	0.994094	0.979668	0.985479	0.974942	0.98601	0.988087	0.9666	0.988471	0.924157	0.957091	0.732683
	33.3667	0.852217	0.855798	0.877996		33.3667	0.0315985	0.0307448	0.037351											47.6667	0.947219	0.943777	0.936057	0.984794	0.96727	0.972665	0.936695	0.99237	0.988222	0.987934	0.989292	0.989469	0.990196	0.984726	0.990607	0.985183	0.971537	0.980643	0.984771	0.961916	0.989954	0.917346	0.96418	0.727129
	33.4833	0.856869	0.91442	0.875817		33.4833	0.0231014	0.0254439	0.0392053											47.8333	0.958089	0.943848	0.938664	0.988982	0.973469	0.977716	0.941454	0.989368	0.986658	0.987583	0.993611	0.987697	0.988667	0.989302	0.98406	0.986218	0.979863	0.982051	0.985877	0.965472	0.994118	0.913251	0.966191	0.733905
	33.6	0.849206	0.897732	0.853408		33.6	0.0249602	0.0286244	0.0378808											48	0.957207	0.940953	0.934022	0.987638	0.970289	0.969222	0.947177	0.989084	0.986791	0.992087	0.986178	0.987398	0.986418	0.982555	0.986105	0.982048	0.972708	0.986216	0.98401	0.967532	0.984281	0.920178	0.960363	0.731989
	33.7167	0.8711	0.897304	0.860566		33.7167	0.0167286	0.0288895	0.0331126											48.1667	0.953062	0.939363	0.934781	0.992028	0.968713	0.977261	0.933391	0.991351	0.980648	0.99062	0.988287	0.988573	0.990218	0.98676	0.990221	0.976133	0.976458	0.980849	0.985852	0.968169	0.985972	0.915203	0.961828	0.732933
	33.8333	0.824302	0.895165	0.866169		33.8333	0.027881	0.0267691	0.0344371											48.3333	0.950059	0.94017	0.938202	0.993618	0.975648	0.970423	0.945997	0.985364	0.984743	0.990579	0.98445	0.988314	0.981246	0.98938	0.990525	0.984296	0.972867	0.987448	0.984157	0.959929	0.98121	0.917575	0.960329	0.730712
	33.95	0.874384	0.902439	0.865546		33.95	0.023367	0.019613	0.0286093											48.5	0.954106	0.937868	0.934762	0.987929	0.970038	0.974744	0.939507	0.982871	0.985315	0.985765	0.984209	0.985885	0.987745	0.983063	0.984917	0.982137	0.966536	0.983899	0.986073	0.963265	0.979752	0.916007	0.960158	0.734072
	34.0667	0.860701	0.909713	0.884532		34.0667	0.0220393	0.0201431	0.0354967											48.6667	0.955379	0.944537	0.936112	0.988377	0.975633	0.974078	0.946449	0.984703	0.987847	0.991467	0.98666	0.99341	0.982415	0.986173	0.986878	0.983142	0.968345	0.983811	0.983666	0.961425	0.986779	0.915165	0.954637	0.730878
	34.1833	0.872469	0.916132	0.874883		34.1833	0.0231014	0.0326	0.0341722											48.8333	0.954955	0.945415	0.937647	0.984861	0.969788	0.9764	0.943126	0.985062	0.986306	0.990723	0.988609	0.987717	0.979897	0.986388	0.984033	0.982373	0.97167	0.986128	0.98681	0.965717	0.986571	0.911683	0.965168	0.732795
	34.3	0.847017	0.909285	0.878307		34.3	0.0254912	0.0302147	0.034702											49	0.95959	0.941736	0.94275	0.9942	0.974647	0.978236	0.945741	0.988254	0.984523	0.989194	0.994535	0.986761	0.99186	0.988481	0.989751	0.978795	0.971032	0.977652	0.986368	0.966256	0.98186	0.915586	0.960567	0.725629
	34.4167	0.851943	0.873342	0.869904		34.4167	0.0342539	0.0251789	0.0354967											49.1667	0.959296	0.946459	0.943989	0.985332	0.970112	0.976855	0.945879	0.987763	0.986262	0.980786	0.990035	0.991221	0.98327	0.985488	0.988895	0.984296	0.972335	0.983958	0.981185	0.960346	0.982927	0.913213	0.954671	0.733905
	34.5333	0.8815	0.88789	0.910053		34.5333	0.0236325	0.0251789	0.0283444											49.3333	0.955836	0.944655	0.944526	0.987817	0.969685	0.974192	0.947197	0.990218	0.985624	0.987996	0.987182	0.985228	0.990893	0.98897	0.983342	0.980273	0.973878	0.984984	0.981136	0.966624	0.989538	0.913481	0.955012	0.732795
	34.65	0.857143	0.886607	0.877373		34.65	0.0265534	0.0280944	0.04											49.5	0.959786	0.944774	0.934688	0.985645	0.972777	0.975653	0.943873	0.9851	0.985602	0.985827	0.985475	0.985806	0.977131	0.979777	0.982541	0.984503	0.968984	0.986949	0.986147	0.960935	0.98821	0.916045	0.956171	0.730073
	34.7667	0.866174	0.897304	0.885154		34.7667	0.0212427	0.0360456	0.0312583											49.6667	0.954694	0.945937	0.943915	0.98934	0.974912	0.976384	0.940825	0.986176	0.981947	0.987066	0.989232	0.984093	0.984192	0.991825	0.984861	0.976251	0.972043	0.984691	0.986098	0.963804	0.978087	0.909654	0.961078	0.727962
	34.8833	0.874932	0.869919	0.877996		34.8833	0.0265534	0.0251789	0.0315232											49.8333	0.960341	0.946103	0.94362	0.988691	0.972247	0.969904	0.94407	0.983929	0.989807	0.984215	0.986218	0.984372	0.983539	0.990143	0.980773	0.98122	0.965366	0.979822	0.979417	0.95679	0.981964	0.908239	0.962033	0.731017
	35	0.863985	0.910141	0.904451		35	0.023367	0.0283594	0.0331126											50	0.959525	0.938651	0.941012	0.986877	0.97285	0.976563	0.946685	0.981833	0.978887	0.988988	0.984912	0.979554	0.985653	0.978721	0.981491	0.975541	0.971245	0.977535	0.985557	0.961671	0.982277	0.919565	0.960465	0.730795
	35.1167	0.877395	0.913137	0.883598		35.1167	0.0321296	0.019348	0.034702											50.1667	0.956848	0.941689	0.945691	0.985287	0.972806	0.976319	0.94698	0.984816	0.981375	0.983616	0.985354	0.98919	0.984057	0.981322	0.987044	0.978055	0.965259	0.974836	0.983273	0.957477	0.979102	0.909999	0.958284	0.733878
	35.2333	0.868911	0.903723	0.855587		35.2333	0.0284121	0.0310098	0.0423841											50.3333	0.955249	0.95244	0.948779	0.986541	0.973955	0.983108	0.946036	0.983494	0.986394	0.990847	0.990799	0.985706	0.986868	0.987209	0.985884	0.982403	0.967787	0.979148	0.981603	0.964711	0.980585	0.919604	0.957738	0.730989
	35.35	0.876847	0.920411	0.903206		35.35	0.0254912	0.0307448	0.0362914											50.5	0.958121	0.954172	0.945691	0.986071	0.97394	0.971447	0.944089	0.985968	0.987121	0.98155	0.983948	0.983675	0.981403	0.986329	0.982375	0.981013	0.966217	0.98472	0.989389	0.961278	0.981288	0.910955	0.956852	0.725768
	35.4667	0.881226	0.917843	0.86897		35.4667	0.0270844	0.032335	0.0381457											50.6667	0.957534	0.947575	0.949444	0.986272	0.970127	0.978187	0.952939	0.976658	0.985095	0.990682	0.986178	0.990962	0.984057	0.981792	0.989281	0.978647	0.966563	0.98123	0.98767	0.961695	0.988939	0.911836	0.966088	0.726796
	35.5833	0.885057	0.926401	0.854653		35.5833	0.0236325	0.0233236	0.0331126											50.8333	0.958448	0.950351	0.947373	0.988444	0.970568	0.970976	0.942005	0.988971	0.979151	0.987851	0.982461	0.982521	0.98662	0.986271	0.981712	0.984355	0.967733	0.97903	0.983642	0.95939	0.986935	0.910841	0.960806	0.724546
	35.7	0.853311	0.92255	0.915344		35.7	0.0297398	0.0344553	0.0378808											51	0.96132	0.948334	0.947281	0.985287	0.972733	0.974273	0.949242	0.985251	0.980186	0.987604	0.984952	0.983178	0.981133	0.982907	0.975027	0.980185	0.960658	0.978532	0.980326	0.959512	0.98121	0.90732	0.963328	0.732406
	35.8167	0.874384	0.902439	0.891379		35.8167	0.023367	0.0280944	0.0370861											51.1667	0.967946	0.947456	0.946393	0.987101	0.971481	0.977278	0.947452	0.987989	0.983246	0.988823	0.983807	0.984571	0.980819	0.977431	0.98116	0.979948	0.972654	0.978444	0.981431	0.955638	0.985556	0.904068	0.96527	0.732295
	35.9333	0.872195	0.931536	0.91192		35.9333	0.0289432	0.0302147	0.0357616											51.3333	0.959819	0.949521	0.950073	0.981793	0.971776	0.972843	0.949085	0.980907	0.984743	0.985207	0.983144	0.98712	0.983674	0.981107	0.978673	0.972939	0.965392	0.975452	0.973645	0.959145	0.988263	0.906172	0.957977	0.72849
	36.05	0.873563	0.925118	0.886088		36.05	0.0241636	0.0307448	0.0344371											51.5	0.958121	0.947029	0.947928	0.981122	0.973071	0.972843	0.940766	0.98323	0.983268	0.988409	0.980311	0.981127	0.97794	0.980521	0.974585	0.972613	0.960604	0.976098	0.976445	0.95912	0.984697	0.909501	0.95658	0.729989
	36.1667	0.883142	0.907146	0.881419		36.1667	0.0262878	0.0307448	0.0394702											51.6667	0.961287	0.944916	0.950646	0.991109	0.969832	0.974955	0.952329	0.982739	0.981	0.985744	0.984189	0.985766	0.988846	0.986368	0.980939	0.974624	0.96909	0.980849	0.988087	0.951444	0.984333	0.910917	0.952796	0.723296
	36.2833	0.876574	0.919127	0.893246		36.2833	0.0262878	0.0291545	0.042649											51.8333	0.959916	0.951111	0.948205	0.985936	0.972497	0.973818	0.949399	0.988027	0.977984	0.984732	0.986399	0.985388	0.982842	0.980638	0.983397	0.977257	0.960179	0.978033	0.977894	0.959071	0.977722	0.908086	0.955693	0.728129
	36.4	0.879858	0.94095	0.898848		36.4	0.0257568	0.0326	0.0410596											52	0.965563	0.947195	0.9468	0.984929	0.97263	0.974029	0.947079	0.985289	0.986438	0.990083	0.982883	0.978778	0.985698	0.980579	0.978977	0.977109	0.964036	0.97117	0.980301	0.958213	0.979674	0.907512	0.953478	0.731795
	36.5167	0.870826	0.893881	0.864924		36.5167	0.0289432	0.0291545	0.0397351											52.1667	0.96305	0.94392	0.945376	0.987683	0.969302	0.972616	0.946784	0.98831	0.980582	0.983575	0.985696	0.985587	0.984416	0.982007	0.979336	0.976162	0.962812	0.975628	0.981603	0.954853	0.973376	0.899705	0.957602	0.728156
	36.6333	0.866721	0.926829	0.902894		36.6333	0.0223048	0.0326	0.0415894											52.3333	0.960667	0.945795	0.951737	0.985466	0.971996	0.978626	0.947079	0.985798	0.984039	0.985124	0.979709	0.98061	0.978727	0.978252	0.976215	0.971075	0.960232	0.9773	0.985115	0.951346	0.985166	0.89829	0.956989	0.732878
	36.75	0.882047	0.894309	0.876751		36.75	0.0252257	0.0291545	0.0386755											52.5	0.959525	0.943967	0.952347	0.982958	0.968963	0.978187	0.950324	0.98306	0.984479	0.985971	0.987383	0.980092	0.976838	0.984686	0.978397	0.975748	0.960365	0.978239	0.973375	0.958458	0.979622	0.912869	0.959272	0.732017
	36.8667	0.890257	0.907146	0.8892		36.8667	0.0270844	0.0400212	0.0376159											52.6667	0.965433	0.946317	0.946153	0.989318	0.972953	0.974289	0.950894	0.98272	0.977412	0.984195	0.982863	0.984591	0.975332	0.975651	0.983038	0.978055	0.964914	0.978033	0.979098	0.950513	0.982121	0.895075	0.956068	0.728351
	36.9833	0.85249	0.91442	0.915966		36.9833	0.0302708	0.0310098	0.0407947											52.8333	0.964649	0.944916	0.949722	0.982398	0.974838	0.976482	0.945761	0.984571	0.979635	0.979918	0.982762	0.97406	0.973668	0.977235	0.974889	0.972318	0.962653	0.973898	0.979048	0.944235	0.982563	0.897333	0.960703	0.721408
	37.1	0.886152	0.931108	0.902894		37.1	0.0252257	0.0243838	0.0384106											53	0.956848	0.946934	0.95085	0.981368	0.9721	0.97692	0.94879	0.979812	0.981507	0.986839	0.980653	0.985606	0.983112	0.980129	0.984198	0.972199	0.954513	0.975863	0.980522	0.953848	0.972673	0.893391	0.950206	0.723157
	37.2167	0.877121	0.94095	0.881419		37.2167	0.0260223	0.0294196	0.0376159											53.1667	0.961157	0.948548	0.952902	0.984839	0.972747	0.973867	0.950618	0.980265	0.981507	0.976178	0.981919	0.983198	0.979694	0.977978	0.97837	0.973737	0.957785	0.973282	0.98347	0.954559	0.978815	0.897639	0.946014	0.72374
	37.3333	0.870005	0.919555	0.885777		37.3333	0.0300053	0.0280944	0.0439735											53.3333	0.963866	0.947693	0.950998	0.978972	0.974912	0.973883	0.953568	0.985572	0.979878	0.984504	0.982461	0.98053	0.974252	0.97659	0.983535	0.976369	0.959088	0.975511	0.977157	0.951493	0.977202	0.903188	0.95116	0.72138
	37.45	0.875479	0.935815	0.863679		37.45	0.0209772	0.032335	0.0349669											53.5	0.962658	0.949212	0.951996	0.98887	0.973572	0.978999	0.958937	0.981474	0.982277	0.979071	0.983546	0.984711	0.977311	0.980188	0.969143	0.973648	0.961323	0.974807	0.979122	0.952376	0.978087	0.902346	0.952149	0.720824
	37.5667	0.896004	0.92469	0.901961		37.5667	0.0297398	0.0326	0.0476821											53.6667	0.967914	0.943493	0.958339	0.983876	0.973469	0.972194	0.95581	0.981285	0.975232	0.982232	0.989252	0.980709	0.983629	0.978017	0.975718	0.981279	0.961057	0.97818	0.977648	0.943278	0.979752	0.895611	0.94932	0.723018
	37.6833	0.885057	0.940094	0.903828		37.6833	0.0276155	0.0360456	0.0450331											53.8333	0.968958	0.943374	0.953679	0.985108	0.97394	0.973932	0.950068	0.979132	0.974858	0.980372	0.982059	0.981406	0.974792	0.981362	0.967154	0.968887	0.958636	0.96812	0.980399	0.948232	0.982589	0.89917	0.950922	0.725962
	37.8	0.890805	0.913992	0.905384		37.8	0.0323951	0.0352505	0.0410596											54	0.966281	0.949449	0.952884	0.985376	0.971393	0.973802	0.954335	0.980473	0.977214	0.983285	0.97991	0.981983	0.980279	0.977587	0.974088	0.974654	0.959354	0.976039	0.983445	0.951616	0.980169	0.901619	0.951706	0.719936
	37.9167	0.892447	0.931536	0.899782		37.9167	0.0345194	0.0312748	0.0460927											54.1667	0.962919	0.946839	0.953623	0.985108	0.972924	0.971918	0.957895	0.97815	0.979041	0.976302	0.97778	0.982043	0.978817	0.979484	0.973508	0.970957	0.953662	0.975482	0.975094	0.949605	0.975042	0.88681	0.95692	0.728045
	38.0333	0.897646	0.904579	0.892624		38.0333	0.0246946	0.0413464	0.0365563											54.3333	0.966706	0.951467	0.953383	0.985578	0.9779	0.971804	0.961966	0.984042	0.978843	0.986281	0.981015	0.985427	0.98291	0.983161	0.975524	0.973915	0.961083	0.970496	0.979859	0.951297	0.977254	0.89871	0.949525	0.729351
	38.15	0.885878	0.962773	0.895425		38.15	0.0323951	0.0373708	0.0410596											54.5	0.965302	0.940384	0.958117	0.990393	0.967476	0.979568	0.955102	0.979906	0.985139	0.981178	0.987805	0.980629	0.97812	0.976942	0.98185	0.971194	0.966909	0.975746	0.981087	0.947423	0.973038	0.895994	0.952422	0.725712
	38.2667	0.87931	0.92255	0.900093		38.2667	0.0241636	0.0421415	0.0442384											54.6667	0.971928	0.946032	0.955898	0.986183	0.976575	0.980688	0.95935	0.987404	0.984435	0.980331	0.982441	0.981744	0.980256	0.983004	0.973121	0.971046	0.953901	0.974485	0.979515	0.951199	0.980481	0.889067	0.947957	0.722102
	38.3833	0.889436	0.898588	0.891379		38.3833	0.0289432	0.0368407	0.0370861											54.8333	0.968697	0.953698	0.955251	0.98251	0.97737	0.976465	0.960432	0.983721	0.978975	0.982872	0.982923	0.97406	0.982505	0.979269	0.970856	0.974743	0.957864	0.971933	0.975413	0.945608	0.978217	0.89519	0.954739	0.723324
	38.5	0.896278	0.918271	0.911298		38.5	0.0321296	0.0339253	0.0458278											55	0.960047	0.944655	0.952274	0.980808	0.975353	0.977651	0.959586	0.98204	0.984567	0.983058	0.980994	0.98059	0.973465	0.978526	0.972817	0.975098	0.950762	0.973517	0.972564	0.944725	0.977488	0.899284	0.951058	0.715797
	38.6167	0.889984	0.928541	0.898226		38.6167	0.0310674	0.0341903	0.0495364											55.1667	0.964192	0.949663	0.959189	0.986339	0.975324	0.97783	0.9635	0.982173	0.982167	0.981323	0.980573	0.973602	0.975264	0.978115	0.979281	0.969626	0.959461	0.967035	0.976617	0.948894	0.985296	0.896223	0.954092	0.718297
	38.7333	0.897099	0.916132	0.936819		38.7333	0.0334573	0.0294196	0.0492715											55.3333	0.970688	0.953081	0.959467	0.981614	0.974602	0.97973	0.963067	0.983022	0.985315	0.978657	0.982622	0.979256	0.983135	0.979562	0.983895	0.973767	0.963025	0.972754	0.974234	0.951395	0.978607	0.89542	0.956409	0.723213
	38.85	0.901204	0.923834	0.936197		38.85	0.0294742	0.0312748	0.0484768											55.5	0.974344	0.950707	0.95832	0.986653	0.9779	0.977716	0.960353	0.985307	0.978557	0.987521	0.985816	0.979594	0.978637	0.980188	0.97743	0.974329	0.95696	0.976303	0.974382	0.95478	0.977072	0.891746	0.956034	0.721852
	38.9667	0.920088	0.933676	0.902272		38.9667	0.0342539	0.038961	0.0474172											55.6667	0.972222	0.944893	0.960299	0.988086	0.979844	0.980493	0.962733	0.982135	0.983268	0.982397	0.981236	0.979077	0.979627	0.980129	0.978425	0.970159	0.957811	0.974983	0.975929	0.951101	0.975016	0.896721	0.954535	0.719213
	39.0833	0.895731	0.92469	0.898537		39.0833	0.0387679	0.0278293	0.0500662											55.8333	0.96948	0.948097	0.962333	0.981122	0.977989	0.97666	0.96818	0.987234	0.974043	0.984277	0.977418	0.978519	0.981538	0.981166	0.977983	0.977257	0.957386	0.970936	0.980056	0.949311	0.980949	0.901313	0.952217	0.722991
	39.2	0.883963	0.928541	0.90943		39.2	0.035847	0.0363106	0.0439735											56	0.963768	0.946744	0.959208	0.982712	0.975015	0.982849	0.964306	0.984665	0.976927	0.978265	0.978945	0.973741	0.981516	0.98099	0.977596	0.973471	0.955098	0.971698	0.973547	0.942028	0.980637	0.899744	0.953444	0.72138
	39.3167	0.908593	0.948224	0.915344		39.3167	0.0371747	0.0363106	0.0434437											56.1667	0.970296	0.948951	0.959855	0.987302	0.976664	0.980753	0.97115	0.98578	0.98012	0.983389	0.976775	0.981306	0.978188	0.981029	0.978701	0.976103	0.959886	0.972608	0.979048	0.949728	0.979752	0.892282	0.952319	0.719186
	39.4333	0.888615	0.932392	0.892624		39.4333	0.0292087	0.0318049	0.0431788											56.3333	0.970427	0.959322	0.964071	0.98943	0.984173	0.980234	0.965191	0.984401	0.984545	0.988719	0.981095	0.988075	0.980166	0.978448	0.974005	0.97702	0.955816	0.978004	0.979441	0.944357	0.978867	0.891555	0.957841	0.729434
	39.55	0.905857	0.915276	0.907874		39.55	0.0300053	0.038431	0.050596											56.5	0.973887	0.95384	0.961871	0.984884	0.978975	0.979324	0.969754	0.981493	0.97979	0.985517	0.981617	0.984571	0.980706	0.986173	0.982707	0.97844	0.958796	0.967211	0.974259	0.947913	0.984983	0.894578	0.952899	0.719019
	39.6667	0.912151	0.953787	0.902894		39.6667	0.035847	0.0339253	0.0492715											56.6667	0.967979	0.952036	0.962203	0.985085	0.980124	0.978496	0.971071	0.985553	0.983422	0.984009	0.981115	0.980032	0.98174	0.981264	0.981243	0.976458	0.954752	0.975511	0.987375	0.946	0.982511	0.895343	0.954364	0.724046
	39.7833	0.901204	0.925118	0.931217		39.7833	0.0321296	0.038696	0.0492715											56.8333	0.968077	0.955715	0.963202	0.982443	0.977076	0.978723	0.966725	0.988121	0.987253	0.984504	0.98232	0.985885	0.979244	0.98187	0.977347	0.9659	0.955417	0.966889	0.972932	0.946711	0.977306	0.889488	0.953308	0.721546
	39.9	0.904488	0.934959	0.903517		39.9	0.0395645	0.038961	0.0431788											57	0.969448	0.956308	0.967344	0.989766	0.97846	0.97947	0.970914	0.983872	0.987781	0.983451	0.982983	0.981565	0.97758	0.981948	0.978397	0.974329	0.957199	0.974661	0.980277	0.946417	0.976941	0.888685	0.943424	0.719519
	40.0167	0.91133	0.95721	0.920012		40.0167	0.0310674	0.038961	0.0519205											57.1667	0.973528	0.95721	0.964238	0.983428	0.983804	0.985431	0.968652	0.990388	0.986328	0.986075	0.977539	0.979574	0.98183	0.979445	0.982265	0.972495	0.958716	0.978004	0.976862	0.94215	0.983136	0.892703	0.956409	0.724046
	40.1333	0.906404	0.931964	0.912543		40.1333	0.0377058	0.0328651	0.0381457											57.3333	0.972614	0.954932	0.96764	0.99252	0.981081	0.985528	0.96523	0.985024	0.978204	0.982397	0.985314	0.981048	0.980706	0.979523	0.975552	0.975571	0.950336	0.970907	0.976666	0.941537	0.978321	0.896108	0.948366	0.721685
	40.25	0.916256	0.953787	0.931839		40.25	0.0347849	0.0381659	0.0476821											57.5	0.971308	0.959631	0.968971	0.986608	0.979829	0.986779	0.97056	0.981153	0.984897	0.983513	0.986057	0.982302	0.980774	0.978839	0.979834	0.973855	0.963291	0.967182	0.973768	0.943646	0.976837	0.891134	0.957432	0.721796
	40.3667	0.900109	0.935387	0.917834		40.3667	0.0345194	0.038961	0.0535099											57.6667	0.978946	0.956118	0.964959	0.990818	0.98136	0.979925	0.970717	0.981228	0.982321	0.97874	0.974023	0.980789	0.97776	0.981225	0.973176	0.962262	0.950895	0.975628	0.972048	0.944308	0.978165	0.894884	0.953614	0.721102
	40.4833	0.907225	0.911853	0.898537		40.4833	0.0308019	0.045057	0.0463576											57.8333	0.971504	0.956759	0.969138	0.992543	0.981699	0.988842	0.977836	0.983627	0.981022	0.986385	0.984108	0.983456	0.982123	0.974282	0.977375	0.975068	0.957253	0.968766	0.98035	0.937687	0.978737	0.899323	0.94748	0.722407
	40.6	0.881773	0.931108	0.909742		40.6	0.0422199	0.0355155	0.0466225											58	0.978065	0.950778	0.964182	0.994513	0.979756	0.982946	0.969006	0.982664	0.983004	0.984091	0.981155	0.983735	0.976973	0.980384	0.976104	0.983172	0.953449	0.969176	0.973522	0.944063	0.983292	0.890598	0.948979	0.722157
	40.7167	0.907499	0.959777	0.889823		40.7167	0.0411577	0.0288895	0.0484768											58.1667	0.976009	0.962146	0.966715	0.988579	0.983451	0.983839	0.971248	0.986195	0.982057	0.983988	0.983446	0.984054	0.978637	0.986329	0.976878	0.975453	0.955949	0.976215	0.976371	0.941243	0.97322	0.896644	0.952047	0.723602
	40.8333	0.90093	0.939238	0.923436		40.8333	0.0342539	0.038696	0.0482119											58.3333	0.980676	0.955857	0.967603	0.984302	0.983186	0.980656	0.969478	0.987838	0.981991	0.983947	0.985093	0.987916	0.979199	0.980032	0.975331	0.974861	0.955657	0.974778	0.972417	0.944602	0.976161	0.892511	0.942708	0.723574
	40.95	0.904762	0.956782	0.941488		40.95	0.031333	0.0397562	0.0535099											58.5	0.97751	0.957613	0.969489	0.988086	0.987044	0.985317	0.97939	0.987441	0.983092	0.984153	0.986218	0.980629	0.978547	0.981851	0.979861	0.979179	0.956375	0.96988	0.977108	0.946393	0.975016	0.890483	0.954944	0.720158
	41.0667	0.890805	0.970903	0.899782		41.0667	0.0371747	0.0363106	0.0516556											58.6667	0.975095	0.957234	0.971301	0.992901	0.982111	0.986844	0.967118	0.988216	0.981331	0.983967	0.983767	0.985447	0.978345	0.984178	0.980883	0.971549	0.95281	0.970965	0.974971	0.937393	0.97525	0.891057	0.950513	0.716519
	41.1833	0.892447	0.950364	0.89916		41.1833	0.0310674	0.0310098	0.0537748											58.8333	0.97516	0.954908	0.969729	0.986854	0.981449	0.983238	0.972428	0.981153	0.991414	0.983492	0.981135	0.985945	0.977783	0.984902	0.977375	0.969449	0.95547	0.97557	0.97534	0.938104	0.975068	0.891287	0.947002	0.723129
	41.3	0.908593	0.934531	0.897915		41.3	0.0377058	0.0336602	0.0474172											59	0.97294	0.960817	0.971893	0.989206	0.986175	0.986373	0.968436	0.989953	0.992691	0.983905	0.981577	0.984253	0.980369	0.982731	0.985386	0.972879	0.961456	0.973429	0.977231	0.944038	0.978581	0.891134	0.95191	0.719658
	41.4167	0.907772	0.942662	0.904762		41.4167	0.0342539	0.0432017	0.0482119											59.1667	0.989685	0.958349	0.968546	0.990594	0.985615	0.988273	0.967177	0.989084	0.990027	0.990889	0.980211	0.986064	0.979244	0.980853	0.975469	0.971489	0.956056	0.973458	0.975119	0.944038	0.984931	0.894884	0.949456	0.718241
	41.5333	0.890531	0.931964	0.936508		41.5333	0.0416888	0.0392261	0.045298											59.3333	0.984365	0.957495	0.970931	0.989049	0.984791	0.98561	0.959547	0.986705	0.984567	0.984649	0.980291	0.981784	0.975219	0.982183	0.980745	0.975512	0.950576	0.970203	0.980473	0.933518	0.982095	0.890368	0.951604	0.72288
	41.65	0.929666	0.928969	0.919701		41.65	0.0456718	0.0280944	0.0548344											59.5	0.978065	0.959797	0.974371	0.985892	0.98669	0.985788	0.970422	0.989122	0.985602	0.985682	0.986178	0.986881	0.986733	0.985527	0.984116	0.974269	0.959008	0.978708	0.981406	0.941267	0.978295	0.890062	0.950888	0.723629
	41.7667	0.925561	0.921267	0.902894		41.7667	0.0337228	0.0371057	0.0498013											59.6667	0.977771	0.963001	0.975184	0.993618	0.985895	0.989134	0.967905	0.991898	0.986769	0.984525	0.983767	0.988254	0.975894	0.984784	0.979917	0.974062	0.950709	0.974426	0.974234	0.938447	0.979128	0.885853	0.948264	0.721796
	41.8833	0.912698	0.925546	0.914099		41.8833	0.0321296	0.0402862	0.0593378											59.8333	0.987205	0.95823	0.977403	0.990684	0.987544	0.986747	0.966686	0.98814	0.986152	0.988554	0.987845	0.984711	0.980481	0.981107	0.981823	0.974743	0.957785	0.973487	0.979122	0.94063	0.98147	0.892473	0.952558	0.721435
	42	0.90832	0.940094	0.914099		42	0.0265534	0.0339253	0.0527152											60	0.975617	0.961957	0.971837	0.998701	0.983716	0.989053	0.96702	0.989764	0.984281	0.986261	0.98216	0.985925	0.981651	0.982574	0.984198	0.979209	0.954247	0.971229	0.983764	0.938398	0.977904	0.889335	0.948502	0.721102
	42.1167	0.915982	0.944373	0.91192		42.1167	0.0294742	0.045057	0.0508609											60.1667	0.97578	0.964211	0.973354	0.992722	0.983569	0.986682	0.967531	0.988065	0.982982	0.983058	0.981477	0.983576	0.979762	0.977372	0.978066	0.972465	0.948102	0.973898	0.980252	0.943989	0.972387	0.887269	0.938482	0.722435
	42.2333	0.904215	0.945229	0.905696		42.2333	0.0438131	0.0333952	0.0447682											60.3333	0.97516	0.966181	0.976423	0.992028	0.98644	0.990433	0.960629	0.994523	0.990049	0.985558	0.984892	0.983616	0.979244	0.982731	0.97837	0.978233	0.951667	0.972138	0.985828	0.937662	0.973142	0.890713	0.955182	0.720352
	42.35	0.909141	0.946085	0.940865		42.35	0.0350504	0.0432017	0.0574834											60.5	0.976988	0.968958	0.978864	0.989878	0.985557	0.983726	0.966076	0.987611	0.990379	0.993037	0.984249	0.98696	0.985766	0.980873	0.980469	0.971874	0.953608	0.977652	0.980522	0.938153	0.98147	0.887422	0.955727	0.725907
	42.4667	0.884784	0.92255	0.939932		42.4667	0.0345194	0.0424066	0.0468874											60.6667	0.982896	0.962004	0.973779	0.99196	0.990562	0.988208	0.964483	0.990123	0.992383	0.984711	0.985615	0.984293	0.975647	0.98365	0.984558	0.973915	0.954406	0.97381	0.98067	0.940875	0.977384	0.894846	0.949934	0.722213
	42.5833	0.907499	0.933676	0.927482		42.5833	0.0345194	0.0402862	0.0484768											60.8333	0.982537	0.965777	0.979364	0.990169	0.99121	0.991587	0.963991	0.99288	0.991832	0.983513	0.988006	0.992375	0.986418	0.980814	0.978784	0.969715	0.96244	0.971112	0.978459	0.93754	0.975796	0.883098	0.956409	0.726879
	42.7	0.913246	0.956782	0.907563		42.7	0.0403611	0.0410814	0.0556291											61	0.978359	0.961648	0.983469	0.993214	0.9923	0.992789	0.969577	0.992427	0.988332	0.986054	0.983666	0.979077	0.981808	0.981557	0.982872	0.976162	0.951534	0.980497	0.979048	0.937344	0.973818	0.887843	0.945673	0.724657
	42.8167	0.887247	0.925118	0.946467		42.8167	0.0270844	0.0416115	0.0524503											61.1667	0.975747	0.962645	0.978291	0.992655	0.989414	0.989053	0.967787	0.995128	0.98941	0.986984	0.978965	0.977544	0.978435	0.987503	0.985193	0.970957	0.956162	0.981611	0.979319	0.939845	0.986128	0.891631	0.948979	0.724685
	42.9333	0.914888	0.902867	0.91939		42.9333	0.0379713	0.0426716	0.0487417											61.3333	0.982537	0.967439	0.978753	0.993035	0.986661	0.991311	0.966961	0.999037	0.988222	0.989318	0.988006	0.981107	0.98345	0.989595	0.980801	0.976931	0.954433	0.977183	0.978066	0.936657	0.976317	0.888723	0.952319	0.743765
	43.05	0.90832	0.931536	0.922814		43.05	0.0385024	0.0437318	0.0529801											61.5	0.977477	0.965445	0.979659	0.992386	0.987485	0.99339	0.968161	0.986214	0.990423	0.986219	0.98445	0.982839	0.980549	0.98363	0.975745	0.972879	0.956588	0.978239	0.97922	0.938398	0.976421	0.885547	0.945435	0.729739
	43.1667	0.921456	0.952075	0.913788		43.1667	0.0366436	0.0434667	0.0516556											61.6667	0.981427	0.96694	0.981028	0.991132	0.988972	0.991262	0.971642	0.994504	0.990621	0.986137	0.986981	0.985388	0.981426	0.984804	0.980883	0.980066	0.954114	0.977212	0.974652	0.934352	0.975172	0.891937	0.938039	0.721741
	43.2833	0.897099	0.927257	0.913477		43.2833	0.039299	0.0421415	0.0572185											61.8333	0.984495	0.970215	0.979659	0.996036	0.992845	0.990076	0.970186	0.993428	0.992361	0.981116	0.990075	0.986542	0.983337	0.983532	0.982044	0.973855	0.953821	0.975247	0.977059	0.941831	0.982173	0.890636	0.949047	0.725629
	43.4	0.91133	0.923834	0.919079		43.4	0.0350504	0.0397562	0.0569536											62	0.984202	0.963428	0.980584	0.992811	0.985174	0.993682	0.969537	0.990557	0.987099	0.985558	0.989653	0.983417	0.979357	0.987698	0.98848	0.975393	0.950842	0.980086	0.978484	0.939526	0.974417	0.894195	0.951706	0.722991
	43.5167	0.920909	0.938383	0.939932		43.5167	0.0419543	0.0394911	0.061457											62.1667	0.983843	0.966964	0.982415	0.989654	0.990224	0.991197	0.971897	0.987517	0.991744	0.985785	0.980713	0.986602	0.987295	0.983356	0.978397	0.974772	0.952199	0.974074	0.977133	0.936878	0.976707	0.886657	0.953751	0.731517
	43.6333	0.904762	0.905862	0.91939		43.6333	0.0416888	0.0506228	0.0466225											62.3333	0.990175	0.965279	0.982322	0.99317	0.992491	0.987542	0.978033	0.991728	0.989212	0.991942	0.985736	0.98274	0.976906	0.987698	0.976767	0.974388	0.956375	0.974485	0.985459	0.934082	0.97996	0.887039	0.955898	0.734128
	43.75	0.904762	0.955926	0.940243		43.75	0.0448752	0.0421415	0.0545695											62.5	0.984691	0.964828	0.981601	0.99373	0.991137	0.991587	0.974867	0.992049	0.9917	0.98938	0.978302	0.982202	0.985856	0.981909	0.97406	0.973146	0.95281	0.982374	0.979638	0.937442	0.973142	0.883442	0.950479	0.722574
	43.8667	0.924466	0.936243	0.934329		43.8667	0.0408922	0.0413464	0.0468874											62.6667	0.983614	0.972731	0.984819	0.999082	0.992138	0.996703	0.981298	0.989066	0.997446	0.98938	0.987142	0.984989	0.984461	0.98676	0.979475	0.97631	0.95829	0.977535	0.971385	0.934769	0.976317	0.889259	0.949593	0.728045
	43.9833	0.915982	0.943089	0.931217		43.9833	0.0382369	0.0458521	0.0474172											62.8333	0.978914	0.965516	0.985059	0.997245	0.986749	0.993048	0.968652	0.994372	0.995113	0.990723	0.985254	0.986025	0.97767	0.98586	0.975441	0.970395	0.952199	0.977857	0.973669	0.940801	0.982277	0.886274	0.944685	0.730073
	44.1	0.931582	0.950792	0.942733		44.1	0.0414233	0.045057	0.0545695											63	0.986389	0.97126	0.984782	0.991714	0.990518	0.994835	0.977797	0.990142	0.993461	0.991798	0.985113	0.988951	0.98327	0.9823	0.979171	0.981545	0.955018	0.970643	0.976175	0.934646	0.9778	0.889144	0.949661	0.726712
	44.2167	0.936782	0.937955	0.938064		44.2167	0.0446097	0.0408163	0.047947											63.1667	0.988967	0.971995	0.980362	0.987437	0.992933	0.988013	0.971819	0.988763	0.986416	0.990021	0.981878	0.987478	0.984956	0.979914	0.980359	0.975334	0.951507	0.97032	0.980375	0.934622	0.98199	0.884208	0.947957	0.723102
	44.3333	0.943623	0.930252	0.912854		44.3333	0.0427509	0.0394911	0.0492715											63.3333	0.988216	0.966418	0.98713	0.999104	0.994597	0.989573	0.978938	0.990293	0.991458	0.988058	0.983064	0.982461	0.981538	0.983337	0.977458	0.974122	0.949565	0.97076	0.972368	0.930109	0.978035	0.880305	0.955012	0.729378
	44.45	0.908867	0.928541	0.894491		44.45	0.0456718	0.0442619	0.0476821											63.5	0.985344	0.972257	0.984652	0.992699	0.992977	0.992285	0.975811	0.994731	0.991458	0.98686	0.98445	0.986801	0.980391	0.985645	0.980303	0.968916	0.949911	0.974133	0.980154	0.932194	0.978035	0.895037	0.945401	0.721963
	44.5667	0.904215	0.912709	0.906629		44.5667	0.0323951	0.0500928	0.0572185											63.6667	0.979958	0.96948	0.985003	0.991266	0.988663	0.992691	0.978702	0.991596	0.981947	0.992645	0.980994	0.983914	0.981898	0.980873	0.977568	0.969035	0.95422	0.972226	0.972515	0.935652	0.972361	0.889297	0.950581	0.728268
	44.6833	0.91434	0.943945	0.915966		44.6833	0.0456718	0.0424066	0.0588079											63.8333	0.995593	0.970405	0.984541	0.99158	0.993787	0.99529	0.982281	0.995826	0.989697	0.988265	0.991341	0.985825	0.980324	0.981831	0.982016	0.97007	0.94898	0.978004	0.977182	0.930232	0.9797	0.890866	0.944003	0.722213
	44.8	0.935687	0.933248	0.904762		44.8	0.0523101	0.0426716	0.0596027											64	0.98567	0.974487	0.984948	0.999776	0.990209	1	0.978289	0.991861	0.986042	0.987728	0.989211	0.99136	0.97785	0.984765	0.975635	0.968354	0.946799	0.972754	0.976076	0.927951	0.976499	0.892167	0.945196	0.728379
	44.9167	0.952655	0.938383	0.932462		44.9167	0.0435475	0.0368407	0.0487417											64.1667	0.977314	0.973419	0.97818	0.996887	0.991122	0.996833	0.985093	0.989254	0.988111	0.990661	0.987725	0.986064	0.97794	0.983063	0.974668	0.976576	0.949964	0.978297	0.980719	0.929055	0.98566	0.880343	0.942299	0.724213
	45.0333	0.899015	0.933248	0.934641		45.0333	0.0459373	0.0466472	0.0566887											64.3333	0.981525	0.979068	0.982082	0.994424	0.99439	0.987283	0.977974	0.985477	0.987715	0.989132	0.985655	0.98479	0.982707	0.978839	0.97964	0.971992	0.952997	0.96859	0.977894	0.933959	0.975016	0.884323	0.947582	0.720991
	45.15	0.931855	0.950792	0.920946		45.15	0.0403611	0.0408163	0.0659603											64.5	0.982308	0.968388	0.985836	0.990258	0.987662	0.988436	0.986253	0.993711	0.993043	0.983389	0.981115	0.981665	0.981875	0.98852	0.977292	0.963622	0.952411	0.976186	0.976887	0.931311	0.97793	0.886465	0.947207	0.722157
	45.2667	0.923645	0.931108	0.922814		45.2667	0.0419543	0.0482375	0.0627815											64.6667	0.99011	0.969409	0.981324	0.996954	0.991461	0.996183	0.986509	0.992257	0.991106	0.989236	0.990055	0.983556	0.980729	0.979817	0.972817	0.96729	0.951002	0.968208	0.976568	0.934107	0.975796	0.879654	0.947786	0.723852
	45.3833	0.933224	0.943517	0.956116		45.3833	0.0462029	0.0416115	0.0468874											64.8333	0.981199	0.970121	0.983191	0.990662	0.991637	0.988533	0.986037	0.992635	0.989675	0.986715	0.985836	0.984969	0.985968	0.986447	0.975966	0.972436	0.950948	0.966625	0.975659	0.931409	0.978998	0.886006	0.940391	0.724518
	45.5	0.896278	0.936243	0.915655		45.5	0.0507169	0.0421415	0.0688742											65	0.98727	0.975959	0.986908	0.987482	0.98912	0.993487	0.986843	0.991936	0.990137	0.990992	0.985133	0.983118	0.980639	0.982672	0.984198	0.971164	0.950496	0.967446	0.977943	0.934352	0.974859	0.882562	0.946014	0.72449
	45.6167	0.917351	0.901155	0.910053		45.6167	0.0496548	0.045322	0.0556291											65.1667	0.981656	0.973491	0.984874	0.998835	0.993978	0.993178	0.9788	0.990652	0.985117	0.988802	0.988669	0.983994	0.980931	0.982731	0.980303	0.97078	0.951108	0.976831	0.98008	0.93239	0.976109	0.875177	0.948809	0.725324
	45.7333	0.926656	0.955071	0.912543		45.7333	0.0406267	0.0455871	0.0596027											65.3333	0.991481	0.974725	0.98358	0.995342	0.990916	0.992123	0.977817	0.987876	0.988684	0.987521	0.98879	0.984233	0.978165	0.986466	0.975386	0.967171	0.949352	0.971464	0.977133	0.937197	0.983422	0.882409	0.950274	0.724629
	45.85	0.932129	0.939666	0.922814		45.85	0.0477961	0.0413464	0.050596											65.5	0.990338	0.97209	0.981786	0.996014	0.994302	0.991765	0.977345	0.988933	0.987671	0.986075	0.984088	0.985985	0.978817	0.990436	0.975276	0.96933	0.945415	0.975335	0.978262	0.930109	0.980429	0.880764	0.944037	0.727018
	45.9667	0.900109	0.937099	0.922814		45.9667	0.0480616	0.0402862	0.0513907											65.6667	0.987335	0.974155	0.984782	0.994379	0.993095	0.993552	0.978505	1	0.986592	0.990827	0.985696	0.984074	0.977468	0.985019	0.976381	0.97214	0.954672	0.971288	0.976347	0.92984	0.975562	0.88394	0.942776	0.72088
	46.0833	0.937876	0.968763	0.940554		46.0833	0.0456718	0.0479724	0.0603974											65.8333	0.987433	0.97228	0.9821	0.995028	0.993625	0.992366	0.980747	0.98729	0.98613	0.980744	0.980954	0.97828	0.97884	0.977333	0.973452	0.969153	0.94499	0.96727	0.977108	0.928589	0.980143	0.881032	0.94281	0.723268
	46.2	0.938697	0.92469	0.939932		46.2	0.0459373	0.0471773	0.0548344											66	0.985018	0.971568	0.983302	0.990997	0.991814	0.99261	0.983028	0.99237	0.987847	0.985414	0.983928	0.986204	0.980234	0.981362	0.976353	0.967497	0.95031	0.967416	0.980129	0.928368	0.978217	0.872958	0.946525	0.721935
	46.3167	0.947181	0.942662	0.933084		46.3167	0.0462029	0.0474424	0.0566887											66.1667	0.98159	0.976339	0.985188	0.990079	0.991299	0.991814	0.982025	0.990539	0.989543	0.979938	0.983325	0.978519	0.976456	0.978154	0.977347	0.970129	0.949033	0.977359	0.979663	0.928319	0.982173	0.878277	0.947275	0.723379
	46.4333	0.928845	0.961917	0.921569		46.4333	0.0528412	0.038431	0.0619868											66.3333	0.98616	0.973111	0.990865	0.995185	0.989252	0.99313	0.981337	0.991634	0.984193	0.985661	0.988046	0.980411	0.980076	0.979249	0.978977	0.969183	0.948315	0.972168	0.97841	0.928197	0.975927	0.883251	0.944958	0.719269
	46.55	0.906404	0.948224	0.915033		46.55	0.0483271	0.0540684	0.0540397											66.5	0.989489	0.966561	0.985207	0.993461	0.991991	0.993617	0.978564	0.98831	0.985932	0.98469	0.987042	0.978539	0.974949	0.984393	0.974005	0.96868	0.951454	0.968854	0.974283	0.929447	0.976994	0.883136	0.946866	0.719741
	46.6667	0.90312	0.925118	0.945534		46.6667	0.0416888	0.0458521	0.0540397											66.6667	0.986323	0.972019	0.987185	0.995812	0.992447	0.991879	0.984365	0.984174	0.988354	0.985703	0.987182	0.984173	0.979289	0.984745	0.976242	0.96936	0.9464	0.978532	0.975905	0.928344	0.97538	0.885317	0.938993	0.724435
	46.7833	0.907225	0.925118	0.920635		46.7833	0.0446097	0.0500928	0.0527152											66.8333	0.985507	0.978736	0.986427	0.992364	0.995583	0.996362	0.984385	0.990727	0.984919	0.979918	0.977539	0.985089	0.979334	0.983709	0.978204	0.969123	0.947543	0.971581	0.977501	0.926382	0.978061	0.87996	0.944106	0.728268
	46.9	0.920909	0.932392	0.908497		46.9	0.0408922	0.0445269	0.061192											67	0.976204	0.969836	0.987555	0.986899	0.990827	0.995566	0.988122	0.989689	0.987297	0.986467	0.987363	0.981864	0.980774	0.985801	0.977182	0.969685	0.945602	0.963956	0.972834	0.919589	0.98173	0.885891	0.942776	0.717242
	47.0167	0.944992	0.938383	0.917523		47.0167	0.0499203	0.0469123	0.0513907											67.1667	0.984659	0.968364	0.982489	0.99252	0.992491	0.992106	0.981868	0.988952	0.987649	0.986694	0.977378	0.979355	0.977558	0.978017	0.972734	0.970395	0.952278	0.969	0.968708	0.927534	0.973662	0.87908	0.942095	0.722574
	47.1333	0.922551	0.961917	0.941799		47.1333	0.0408922	0.0376358	0.0633113											67.3333	0.983483	0.972067	0.985706	0.989251	0.995053	0.995192	0.985408	0.990652	0.987869	0.982356	0.980773	0.987896	0.97839	0.980051	0.970358	0.969892	0.947437	0.969059	0.983322	0.92778	0.970305	0.880419	0.945401	0.722407
	47.25	0.926382	0.940094	0.923747		47.25	0.0517791	0.0461172	0.0635762											67.5	0.985377	0.97228	0.987481	0.994245	0.994567	0.994445	0.97762	0.990954	0.985888	0.989091	0.984329	0.979355	0.976006	0.979112	0.9758	0.968532	0.949113	0.970144	0.973325	0.936853	0.970149	0.883749	0.940731	0.727351
	47.3667	0.902846	0.939666	0.937442		47.3667	0.0520446	0.045322	0.0582782											67.6667	0.993145	0.968317	0.983117	0.993864	0.99629	0.994526	0.976617	0.991709	0.989719	0.980414	0.982642	0.9826	0.975759	0.975846	0.977375	0.97211	0.952332	0.968091	0.971532	0.925891	0.975276	0.877205	0.945605	0.725324
	47.4833	0.935413	0.920839	0.919079		47.4833	0.0477961	0.0463822	0.0577483											67.8333	0.981427	0.970192	0.990865	0.986765	0.989458	0.99732	0.985034	0.991728	0.98668	0.983926	0.978302	0.981943	0.973803	0.984589	0.979613	0.966698	0.94475	0.971845	0.972466	0.926725	0.984229	0.877167	0.943969	0.719797
	47.6	0.919267	0.941806	0.957672		47.6	0.0501859	0.045322	0.0664901											68	0.997062	0.973942	0.983395	1	0.992418	0.993536	0.983736	0.989424	0.991546	0.981157	0.981979	0.982999	0.978952	0.98275	0.973756	0.973501	0.943952	0.967886	0.973915	0.925695	0.975328	0.872728	0.94172	0.723018
	47.7167	0.941981	0.933248	0.910053		47.7167	0.0539034	0.0442619	0.0556291											68.1667	0.983647	0.971924	0.985022	0.995835	0.997792	0.994023	0.986548	0.993749	0.981925	0.980744	0.983546	0.984253	0.978008	0.984804	0.969889	0.967911	0.948075	0.966155	0.96969	0.923439	0.968015	0.87908	0.941788	0.727851
	47.8333	0.942802	0.958922	0.941799		47.8333	0.0475305	0.0545985	0.0638411											68.3333	0.989946	0.970263	0.983746	0.993483	0.997497	0.990239	0.987335	0.990727	0.987429	0.989422	0.982662	0.98043	0.978592	0.980736	0.977182	0.96312	0.945548	0.970144	0.97502	0.917921	0.970305	0.871197	0.941106	0.719325
	47.95	0.930487	0.963629	0.907874		47.95	0.0515135	0.045057	0.0680795											68.5	0.986682	0.972162	0.985392	0.993864	0.990445	0.994055	0.984936	0.986875	0.986835	0.979484	0.985876	0.984153	0.981471	0.984315	0.978729	0.967852	0.945123	0.963809	0.970992	0.920791	0.976811	0.876669	0.937562	0.722407
	48.0667	0.920361	0.939666	0.946156		48.0667	0.0491237	0.0482375	0.0482119											68.6667	0.979893	0.971734	0.984245	0.991938	0.991622	0.994608	0.985093	0.989575	0.98285	0.981674	0.979126	0.986204	0.977266	0.984373	0.976795	0.966166	0.939696	0.967944	0.96748	0.92133	0.972205	0.875942	0.938652	0.729073
	48.1833	0.940887	0.922978	0.934018		48.1833	0.0438131	0.0492976	0.0654305											68.8333	0.990665	0.976172	0.987907	0.994065	0.991681	0.997206	0.98525	0.990388	0.994738	0.985579	0.981356	0.978101	0.975489	0.985762	0.97348	0.964243	0.951188	0.970555	0.975094	0.925009	0.968145	0.879998	0.946628	0.724407
	48.3	0.93295	0.949508	0.960784		48.3	0.0446097	0.0492976	0.0580133											69	0.986943	0.974203	0.985725	0.995387	0.99333	0.998701	0.98763	0.992729	0.989344	0.982005	0.985937	0.986025	0.981133	0.980697	0.975911	0.973412	0.94209	0.967886	0.973669	0.927265	0.970565	0.877243	0.940902	0.721269
	48.4167	0.922824	0.937099	0.936508		48.4167	0.0475305	0.0458521	0.0569536											69.1667	0.983418	0.97781	0.988665	0.99158	0.988722	0.994738	0.985388	0.99322	0.990357	0.985372	0.981155	0.988533	0.970092	0.978545	0.97522	0.968798	0.949698	0.973223	0.972662	0.921257	0.972673	0.874526	0.942163	0.718797
	48.5333	0.908593	0.929397	0.951447		48.5333	0.0475305	0.0466472	0.0707285											69.3333	0.985083	0.968388	0.991753	0.992677	0.994346	0.995095	0.986135	0.989424	0.988376	0.986488	0.981396	0.979813	0.975624	0.972522	0.979944	0.967083	0.94225	0.969176	0.974603	0.917799	0.977384	0.876822	0.940561	0.724324
	48.65	0.932129	0.929397	0.92935		48.65	0.0467339	0.045322	0.0609271											69.5	0.984691	0.972707	0.981416	0.992699	0.992859	0.995339	0.989557	0.988877	0.986042	0.976674	0.98439	0.981346	0.977176	0.975905	0.967817	0.963563	0.943234	0.958002	0.967995	0.916622	0.978477	0.878697	0.943015	0.716242
	48.7667	0.944718	0.961061	0.929972		48.7667	0.0573553	0.0466472	0.0588079											69.6667	0.985181	0.974392	0.988554	0.995409	0.99467	0.994868	0.988712	0.983438	0.985558	0.982852	0.980291	0.981346	0.977311	0.976844	0.970828	0.968354	0.939989	0.963516	0.970255	0.927485	0.970852	0.873991	0.933336	0.723213
	48.8833	0.956212	0.954643	0.962963		48.8833	0.0499203	0.0432017	0.061192											69.8333	0.990958	0.976101	0.990181	0.989385	0.993816	0.991327	0.990246	0.989405	0.985932	0.980786	0.981678	0.98051	0.974297	0.976824	0.979198	0.965397	0.945602	0.960994	0.971582	0.916597	0.973636	0.875292	0.947343	0.715159
	49	0.943623	0.946941	0.96483		49	0.0456718	0.0461172	0.0643709											70	0.99197	0.974013	0.98639	0.992252	0.993816	0.996914	0.988574	0.988612	0.987055	0.985434	0.977921	0.982561	0.978233	0.982633	0.974806	0.963208	0.93951	0.96463	0.965318	0.920398	0.969628	0.86848	0.944617	0.721269
	49.1167	0.913519	0.941806	0.938064		49.1167	0.0533723	0.0511529	0.0646358											70.1667	0.979175	0.97406	0.988332	0.990012	0.992683	0.991392	0.984306	0.988046	0.983884	0.985517	0.981597	0.978639	0.974275	0.979719	0.974088	0.969656	0.947756	0.96463	0.972146	0.919221	0.970904	0.873378	0.943833	0.716103
	49.2333	0.944444	0.954643	0.941799		49.2333	0.0565587	0.0522131	0.0601324											70.3333	0.985573	0.978854	0.989515	0.989855	0.98884	0.992447	0.987905	0.987687	0.990049	0.983616	0.981356	0.986144	0.96998	0.980345	0.977568	0.971253	0.938526	0.97164	0.969911	0.916499	0.972908	0.867103	0.947377	0.71938
	49.35	0.923645	0.952075	0.937753		49.35	0.0469995	0.0530082	0.0619868											70.5	0.989261	0.978902	0.987148	0.994021	0.9928	0.992058	0.98997	0.99237	0.988442	0.986075	0.980633	0.98264	0.977266	0.981127	0.978729	0.972554	0.944671	0.967358	0.976617	0.92236	0.97132	0.876172	0.94005	0.719075
	49.4667	0.922277	0.926401	0.953003		49.4667	0.0565587	0.0485025	0.0548344											70.6667	0.987988	0.975294	0.993288	0.997895	0.991328	0.997547	0.996735	0.993126	0.986306	0.982335	0.979789	0.981406	0.976501	0.979171	0.968894	0.961641	0.942542	0.963838	0.975045	0.918069	0.979336	0.871771	0.932654	0.720935
	49.5833	0.952655	0.933676	0.936197		49.5833	0.0467339	0.0508879	0.0651656											70.8333	0.984104	0.972921	0.991383	0.998679	0.995612	0.996638	0.987473	0.98848	0.988354	0.97841	0.980311	0.978499	0.969485	0.974438	0.974557	0.966136	0.944272	0.967123	0.966866	0.92187	0.967156	0.864003	0.937732	0.716353
	49.7	0.925287	0.970903	0.953626		49.7	0.0581519	0.0524781	0.0680795											71	0.978359	0.973372	0.989035	0.989699	0.992741	0.992594	0.980688	0.989009	0.9799	0.979257	0.980954	0.976449	0.972971	0.977431	0.975939	0.96312	0.941345	0.96639	0.970894	0.914464	0.967624	0.861248	0.942095	0.721741
	49.8167	0.937603	0.918699	0.942733		49.8167	0.0568242	0.0485025	0.0561589											71.1667	0.987139	0.980231	0.996856	0.991916	0.991711	0.988598	0.99119	0.987611	0.981749	0.985248	0.981617	0.98274	0.971846	0.97835	0.96906	0.966225	0.942143	0.963399	0.969224	0.919466	0.97577	0.87357	0.934051	0.716519
	49.9333	0.935687	0.938383	0.96234		49.9333	0.0570898	0.0551285	0.0601324											71.3333	0.986095	0.972684	0.986612	0.996171	0.988722	0.997255	0.991839	0.989254	0.983884	0.980248	0.976414	0.983974	0.975984	0.978154	0.974474	0.962084	0.941877	0.962988	0.970108	0.914709	0.966349	0.867294	0.940016	0.725296
	50.05	0.938971	0.939666	0.954871		50.05	0.0570898	0.0492976	0.0601324											71.5	0.991122	0.976505	0.990995	0.995678	0.994744	0.999009	0.990049	0.98797	0.983796	0.981116	0.979468	0.985507	0.975579	0.979601	0.967734	0.959866	0.941585	0.967211	0.970231	0.911913	0.963616	0.871159	0.93746	0.720824
	50.1667	0.936234	0.941378	0.914721		50.1667	0.0573553	0.0548635	0.058543											71.6667	0.987727	0.981204	0.99081	0.99794	0.994582	0.99425	0.989164	0.98865	0.985293	0.983781	0.978302	0.98047	0.978547	0.979738	0.972927	0.967881	0.941505	0.960935	0.966325	0.916376	0.972751	0.869973	0.94022	0.733489
	50.2833	0.945813	0.94095	0.940554		50.2833	0.0576208	0.0575139	0.0646358											71.8333	0.989424	0.981821	0.990939	0.989206	0.997541	0.994851	0.996735	0.989972	0.98373	0.984897	0.977459	0.982361	0.975219	0.978448	0.97174	0.965367	0.939404	0.961492	0.970304	0.91439	0.970487	0.866605	0.938823	0.721519
	50.4	0.924193	0.944373	0.938998		50.4	0.055231	0.0522131	0.0709934											72	0.992395	0.978142	0.990495	0.988512	0.995716	0.996979	0.988554	0.99103	0.985668	0.979091	0.978925	0.977882	0.971824	0.974927	0.977928	0.961523	0.945203	0.963487	0.977452	0.913213	0.970461	0.872805	0.940459	0.717269
	50.5167	0.949644	0.932392	0.940554		50.5167	0.0517791	0.0508879	0.0590729											72.1667	0.987564	0.974843	0.988831	0.995342	0.993286	0.995858	0.993786	0.991181	0.977698	0.979794	0.980934	0.976349	0.97812	0.981127	0.97359	0.969508	0.941851	0.961199	0.972908	0.913605	0.973142	0.866031	0.943697	0.728268
	50.6333	0.944444	0.930252	0.937442		50.6333	0.0562932	0.0508879	0.066755											72.3333	0.9827	0.970975	0.9875	0.98737	0.993154	0.994689	0.989734	0.990236	0.982762	0.982459	0.978905	0.978061	0.974927	0.976746	0.968563	0.96167	0.93951	0.965422	0.978312	0.911644	0.964788	0.865649	0.939232	0.718825
	50.75	0.928024	0.94095	0.927171		50.75	0.0509825	0.0477074	0.0553642											72.5	0.993766	0.977003	0.989053	0.983764	0.991726	0.992675	0.991327	0.996223	0.978997	0.983554	0.98228	0.980012	0.97893	0.975221	0.972099	0.975512	0.944351	0.961199	0.966767	0.913679	0.975614	0.869743	0.943867	0.726851
	50.8667	0.906678	0.922122	0.921257		50.8667	0.0568242	0.0556586	0.0656954											72.6667	0.983222	0.969053	0.99314	0.987459	0.997306	0.995355	0.992252	0.987234	0.978336	0.979525	0.979628	0.976907	0.972071	0.974771	0.977568	0.963031	0.939882	0.963633	0.974431	0.908112	0.971788	0.865381	0.935142	0.719547
	50.9833	0.948002	0.968335	0.930283		50.9833	0.0517791	0.0506228	0.0675497											72.8333	0.994386	0.977335	0.992271	0.992386	0.996673	0.998083	0.997876	0.988537	0.978403	0.985703	0.978001	0.979415	0.969553	0.975475	0.970524	0.964036	0.941079	0.962079	0.973694	0.918436	0.972465	0.862779	0.936437	0.723907
	51.1	0.933224	0.937955	0.93962		51.1	0.0586829	0.0500928	0.0593378											73	0.988935	0.974559	0.9875	0.99055	0.998557	0.997434	0.986293	0.987725	0.985271	0.985579	0.976253	0.98266	0.98282	0.981753	0.973369	0.970277	0.943447	0.967856	0.966448	0.914292	0.969967	0.862664	0.935449	0.716103
	51.2167	0.930213	0.942234	0.937753		51.2167	0.0422199	0.0519481	0.0596027											73.1667	0.988119	0.974891	0.993047	0.990997	0.99333	0.990758	0.990836	0.985761	0.988178	0.979649	0.982099	0.979953	0.967911	0.979914	0.965966	0.954986	0.933472	0.970584	0.971508	0.911006	0.965438	0.862396	0.933029	0.715047
	51.3333	0.952928	0.927257	0.929972		51.3333	0.0507169	0.0535383	0.0638411											73.3333	0.989718	0.982082	0.9946	0.987728	0.994214	0.992041	0.994631	0.987536	0.982806	0.978595	0.980151	0.978479	0.96953	0.975025	0.977126	0.966432	0.941851	0.964806	0.97195	0.911938	0.971841	0.86584	0.944992	0.719991
	51.45	0.928298	0.961061	0.936819		51.45	0.0525757	0.0530082	0.069404											73.5	0.992949	0.97883	0.988739	0.991244	0.994155	0.99594	0.995005	0.992559	0.989565	0.983657	0.980633	0.976588	0.96872	0.974692	0.96917	0.960547	0.935227	0.956653	0.96942	0.916033	0.96739	0.868213	0.942538	0.719186
	51.5667	0.934319	0.941378	0.943044		51.5667	0.0581519	0.045322	0.069404											73.6667	0.996899	0.978166	0.989682	0.988064	0.996466	0.995387	0.994749	0.992918	0.984347	0.980724	0.976273	0.975991	0.978053	0.976629	0.969916	0.966728	0.942516	0.964924	0.969469	0.906445	0.975224	0.861133	0.935517	0.731795
	51.6833	0.918172	0.943517	0.921569		51.6833	0.0546999	0.051683	0.0638411											73.8333	0.986258	0.976433	0.988961	0.988377	0.994302	0.99784	0.997148	0.988291	0.986526	0.986818	0.976334	0.981466	0.978075	0.98099	0.972651	0.961404	0.939749	0.956565	0.974431	0.907033	0.975848	0.862358	0.942061	0.716464
	51.8	0.959223	0.972187	0.919079		51.8	0.055231	0.0604294	0.0664901											74	0.984691	0.988157	0.993177	0.990572	0.99417	0.997174	0.990973	0.99001	0.984985	0.978926	0.983345	0.98049	0.976523	0.973382	0.972485	0.957175	0.937675	0.962255	0.962248	0.90772	0.967937	0.86297	0.939675	0.72038
	51.9167	0.926108	0.974754	0.946779		51.9167	0.055231	0.0527432	0.0561589											74.1667	0.984691	0.978925	0.9973	0.995521	0.992094	0.995826	0.987827	0.989311	0.977742	0.982686	0.979749	0.977524	0.971104	0.978741	0.968728	0.965426	0.930785	0.962167	0.980891	0.907278	0.967598	0.864692	0.937391	0.712687
	52.0333	0.943076	0.943089	0.942733		52.0333	0.0562932	0.0538033	0.0622517											74.3333	0.993015	0.980705	0.993325	0.995947	0.995038	0.993909	0.993097	0.989538	0.985205	0.978017	0.977921	0.977743	0.968158	0.978741	0.967789	0.965693	0.928045	0.96246	0.970599	0.913434	0.971034	0.856274	0.935312	0.719047
	52.15	0.922003	0.942234	0.929972		52.15	0.0546999	0.051683	0.0651656											74.5	0.988673	0.97959	0.993805	0.990997	0.995274	0.995972	0.991485	0.993145	0.982453	0.98093	0.982742	0.973542	0.971576	0.97745	0.974585	0.962853	0.938685	0.966009	0.967602	0.907965	0.969342	0.86232	0.941038	0.722713
	52.2667	0.944718	0.934959	0.942421		52.2667	0.0621349	0.0477074	0.0680795											74.6667	0.980448	0.977668	0.988739	0.992184	0.998925	0.994299	0.993373	0.985421	0.982586	0.974443	0.969282	0.975792	0.969575	0.977	0.976215	0.961138	0.939005	0.964689	0.970575	0.907107	0.964788	0.86297	0.931563	0.722324
	52.3833	0.943897	0.982884	0.949269		52.3833	0.0647902	0.0591042	0.0646358											74.8333	0.992166	0.97762	0.994342	0.986743	0.998174	0.987153	0.999076	0.988008	0.981044	0.975104	0.978262	0.976927	0.968293	0.978917	0.970828	0.961227	0.936052	0.965627	0.967946	0.912674	0.968171	0.863927	0.931938	0.716353
	52.5	0.931855	0.952503	0.942733		52.5	0.062666	0.0543334	0.061192											75	0.989228	0.976291	0.989127	0.997783	0.995451	0.994624	0.993078	0.987158	0.986306	0.984649	0.981617	0.978977	0.970677	0.978702	0.969088	0.951704	0.936877	0.964308	0.963378	0.903232	0.972127	0.863315	0.9378	0.714686
	52.6167	0.940339	0.943945	0.942733		52.6167	0.0565587	0.0532733	0.0635762											75.1667	0.986878	0.97565	0.99571	0.99252	0.99336	0.99477	0.989577	0.989066	0.984237	0.979773	0.973501	0.974179	0.974994	0.98318	0.97138	0.962587	0.940148	0.96422	0.967062	0.906886	0.968119	0.86098	0.937425	0.724129
	52.7333	0.897099	0.936243	0.953626		52.7333	0.0533723	0.0527432	0.0680795											75.3333	0.993472	0.982295	0.993158	0.992901	0.994567	0.992285	0.992173	0.98967	0.98897	0.982872	0.976213	0.979554	0.977805	0.977431	0.968065	0.965959	0.937169	0.9651	0.973473	0.904998	0.96562	0.861286	0.944685	0.717519
	52.85	0.930761	0.94095	0.930283		52.85	0.0639936	0.0545985	0.0659603											75.5	0.987792	0.978997	0.985151	0.992207	0.997777	0.992366	0.992291	0.995203	0.98941	0.976323	0.975791	0.977524	0.974635	0.978487	0.973231	0.963386	0.936531	0.962783	0.967578	0.907671	0.965308	0.8632	0.940186	0.705716
	52.9667	0.931855	0.93068	0.924992		52.9667	0.0515135	0.0609594	0.0646358											75.6667	0.986943	0.977905	0.989497	0.98934	0.991564	0.988728	0.99233	0.987763	0.985954	0.987004	0.981296	0.980411	0.969418	0.974184	0.970469	0.961079	0.933445	0.957856	0.965981	0.899112	0.965699	0.857575	0.93446	0.718297
	53.0833	0.967159	0.93881	0.941176		53.0833	0.0544344	0.0551285	0.0638411											75.8333	0.987857	0.983862	0.990995	0.989519	0.991092	0.991392	0.992743	0.990331	0.983576	0.980579	0.973963	0.975812	0.968945	0.971778	0.973287	0.959659	0.940414	0.962196	0.962272	0.903428	0.966896	0.857498	0.936914	0.715797
	53.2	0.944444	0.953787	0.94709		53.2	0.0491237	0.0540684	0.0656954											76	0.990697	0.980871	0.993084	0.993707	0.994626	0.998668	0.991445	0.987725	0.986548	0.977438	0.972737	0.973741	0.972049	0.973499	0.962982	0.962262	0.933658	0.964073	0.955641	0.902815	0.971372	0.855508	0.931563	0.71963
	53.3167	0.933498	0.939666	0.924992		53.3167	0.0600106	0.0466472	0.0590729											76.1667	0.984887	0.980088	0.994545	0.990057	0.992108	0.994997	0.992507	0.988159	0.990005	0.980455	0.976253	0.975752	0.968968	0.974184	0.965524	0.965426	0.938446	0.95636	0.963746	0.901981	0.970175	0.858072	0.931427	0.71277
	53.4333	0.947455	0.952075	0.945534		53.4333	0.0488582	0.0530082	0.0717881											76.3333	0.995104	0.978332	0.991143	0.991378	0.995701	0.990807	0.993687	0.985931	0.986284	0.988513	0.980331	0.975931	0.970519	0.97084	0.969447	0.960369	0.930891	0.960084	0.973006	0.900486	0.968145	0.854246	0.943867	0.711854
	53.55	0.923372	0.959777	0.951447		53.55	0.0616038	0.0421415	0.0617219											76.5	0.990273	0.980468	0.990477	0.988892	0.996452	0.997726	0.990659	0.986799	0.984919	0.979463	0.97551	0.973045	0.96944	0.979054	0.971933	0.96173	0.935014	0.956477	0.964802	0.900951	0.961404	0.857039	0.929893	0.716353
	53.6667	0.94855	0.941806	0.932462		53.6667	0.0554965	0.0606944	0.0588079											76.6667	0.990958	0.980159	0.998539	0.988982	0.995024	0.995615	0.99174	0.982777	0.98089	0.979422	0.977579	0.97629	0.973218	0.974223	0.969668	0.963179	0.935281	0.961287	0.971655	0.906984	0.965308	0.856235	0.944651	0.710909
	53.7833	0.949097	0.925973	0.962029		53.7833	0.0642592	0.058309	0.0725828											76.8333	0.98567	0.981038	0.99338	0.991692	0.994641	0.998961	0.990324	0.990765	0.983202	0.986736	0.979669	0.975294	0.971239	0.97921	0.966546	0.960547	0.929934	0.958882	0.969371	0.896807	0.969316	0.853825	0.930098	0.719769
	53.9	0.930213	0.954643	0.948646		53.9	0.0483271	0.0601643	0.061192											77	0.987205	0.978237	0.988332	0.987325	0.994229	0.992707	0.999843	0.983551	0.982409	0.987046	0.977438	0.979097	0.961952	0.973617	0.969115	0.961463	0.937036	0.961375	0.963722	0.899088	0.960285	0.865802	0.933949	0.716325
	54.0167	0.952928	0.923406	0.936819		54.0167	0.0541689	0.0588391	0.069404											77.1667	0.991448	0.982651	0.993066	0.992095	0.9976	0.991717	0.986666	0.979472	0.981595	0.974525	0.972878	0.979714	0.968855	0.978271	0.970165	0.962144	0.936744	0.961052	0.964287	0.904532	0.968431	0.862128	0.937664	0.711187
	54.1333	0.950465	0.955926	0.948024		54.1333	0.0634626	0.0545985	0.0630464											77.3333	0.98851	0.984716	0.992733	0.98672	0.998572	0.992285	0.991504	0.989859	0.984809	0.983017	0.976735	0.977245	0.971306	0.977567	0.969115	0.959837	0.931955	0.954629	0.961487	0.895998	0.96903	0.85769	0.938925	0.725629
	54.25	0.938971	0.907574	0.943355		54.25	0.0589485	0.0511529	0.0662252											77.5	0.98603	0.986259	0.994527	0.993931	0.998425	0.995988	0.990993	0.985496	0.977456	0.97843	0.979709	0.976787	0.967034	0.978936	0.968259	0.962942	0.930865	0.964249	0.967431	0.905807	0.967494	0.858531	0.937016	0.719436
	54.3667	0.940066	0.925546	0.954871		54.3667	0.0602762	0.0567188	0.0675497											77.6667	0.99259	0.984099	0.98872	0.991557	0.990783	0.992074	0.995398	0.985024	0.983004	0.982211	0.971873	0.975951	0.973195	0.976042	0.967126	0.961049	0.935121	0.957914	0.968339	0.90208	0.965126	0.848276	0.935994	0.725407
	54.4833	0.936234	0.934959	0.934641		54.4833	0.0600106	0.0543334	0.064106											77.8333	0.988021	0.976077	0.99669	0.99149	0.991681	0.989297	0.992271	0.987385	0.981243	0.981798	0.974566	0.975573	0.97369	0.971739	0.963977	0.958299	0.934349	0.959703	0.968241	0.901834	0.964501	0.856197	0.935278	0.719408
	54.6	0.928024	0.958066	0.937753		54.6	0.0594795	0.0553936	0.0662252											78	0.992362	0.9794	0.995174	0.990729	0.993934	0.993649	0.992173	0.989443	0.983136	0.979752	0.977117	0.975553	0.969215	0.974908	0.970469	0.95963	0.933365	0.95721	0.968634	0.904041	0.959921	0.859909	0.937766	0.716547
	54.7167	0.933224	0.945229	0.923436		54.7167	0.0576208	0.0575139	0.0664901											78.1667	0.990828	0.984811	0.997041	0.985914	0.998248	0.994299	0.99058	0.985836	0.983862	0.977211	0.975249	0.977185	0.974567	0.973969	0.968535	0.96028	0.932088	0.951433	0.965539	0.900314	0.965516	0.86098	0.93504	0.738266
	54.8333	0.953476	0.95721	0.940243		54.8333	0.0613383	0.0538033	0.0630464											78.3333	0.991089	0.990768	0.993676	0.984996	0.992712	0.995225	0.997463	0.988782	0.984633	0.978781	0.974264	0.971989	0.964538	0.971192	0.972016	0.964036	0.930386	0.958501	0.965097	0.895189	0.968743	0.858646	0.931972	0.717853
	54.95	0.943897	0.939666	0.943355		54.95	0.0602762	0.0527432	0.0656954											78.5	0.994679	0.97724	0.988313	0.986384	0.994773	0.992383	0.996676	0.982531	0.978579	0.982252	0.970989	0.972069	0.972004	0.972893	0.964502	0.957234	0.934589	0.957474	0.967627	0.899823	0.962341	0.856848	0.935653	0.722241
	55.0667	0.950739	0.98374	0.930283		55.0667	0.0629315	0.0556586	0.0627815											78.6667	0.989849	0.982794	0.98946	0.990908	0.98987	0.995111	0.99174	0.987536	0.978359	0.971591	0.976494	0.975155	0.965775	0.972932	0.974502	0.960221	0.929428	0.951785	0.965294	0.894477	0.960363	0.849998	0.925906	0.717908
	55.1833	0.975096	0.949936	0.950825		55.1833	0.0581519	0.0625497	0.0678146											78.8333	0.991481	0.978166	0.987851	0.993349	0.995127	0.994185	0.991878	0.987951	0.983268	0.980372	0.973782	0.980331	0.972139	0.974047	0.966712	0.954661	0.930865	0.958061	0.961732	0.895115	0.966844	0.853327	0.933404	0.717519
	55.3	0.940339	0.966624	0.933707		55.3	0.0701009	0.0500928	0.0678146											79	0.991644	0.983601	0.993417	0.990057	0.990342	0.995062	0.989262	0.984307	0.980208	0.97624	0.976354	0.976528	0.970857	0.97391	0.961491	0.959837	0.933073	0.955509	0.967701	0.901148	0.964033	0.851758	0.931052	0.71552
	55.4167	0.956486	0.956782	0.953937		55.4167	0.0600106	0.0567188	0.0633113											79.1667	0.986584	0.979946	0.990902	0.985354	0.992079	0.993519	0.995614	0.982021	0.979107	0.983244	0.977941	0.980829	0.962986	0.969823	0.967706	0.961345	0.933126	0.958882	0.966694	0.897052	0.963825	0.853098	0.933574	0.715992
	55.5333	0.93514	0.967908	0.918768		55.5333	0.0674456	0.0596342	0.0633113											79.3333	0.993015	0.975104	0.989867	0.988041	0.996555	0.996459	0.994454	0.979359	0.980208	0.981674	0.97547	0.974816	0.971059	0.968258	0.967126	0.961493	0.934722	0.956242	0.966252	0.899627	0.964371	0.857192	0.933267	0.715436
	55.65	0.949918	0.943089	0.948024		55.65	0.0653213	0.0569838	0.0733775											79.5	0.994288	0.983126	0.991272	0.992655	0.996849	0.997044	0.990403	0.986044	0.985624	0.977955	0.983245	0.977822	0.973398	0.975103	0.966076	0.961759	0.930253	0.955128	0.964287	0.894134	0.972075	0.851988	0.929893	0.717297
	55.7667	0.926108	0.94908	0.953315		55.7667	0.0621349	0.0551285	0.0646358											79.6667	0.993341	0.981061	0.990717	0.988713	0.996143	0.995663	0.992193	0.986441	0.981551	0.975393	0.974726	0.974697	0.971374	0.977489	0.96732	0.961552	0.930413	0.951521	0.966104	0.893178	0.964788	0.858455	0.928257	0.717297
	55.8833	0.957033	0.94095	0.948646		55.8833	0.0560276	0.0622846	0.0770861											79.8333	0.991905	0.981845	0.992899	0.989251	0.994243	0.993731	0.996421	0.986101	0.981771	0.977253	0.970507	0.971313	0.967326	0.971974	0.963121	0.952118	0.93153	0.953926	0.966497	0.898941	0.960832	0.85149	0.931904	0.711659
	56	0.931308	0.962773	0.935574		56	0.0674456	0.0561887	0.0670199											80	0.98221	0.980871	0.993898	0.991199	0.998351	0.993633	0.98999	0.986403	0.983928	0.975393	0.976374	0.974916	0.960962	0.969979	0.969833	0.954543	0.928205	0.952518	0.956574	0.889082	0.960572	0.852064	0.934051	0.726796
	56.1167	0.934319	0.940522	0.940243		56.1167	0.0528412	0.0609594	0.0715232											80.1667	0.985964	0.981702	0.990902	0.986227	0.991078	0.990986	0.995693	0.984892	0.983378	0.976963	0.970146	0.968685	0.964336	0.971485	0.958065	0.955578	0.932461	0.953603	0.969911	0.890088	0.962706	0.843531	0.929587	0.713492
	56.2333	0.939245	0.95721	0.943978		56.2333	0.0605417	0.0495627	0.0717881											80.3333	0.990403	0.983577	0.997152	0.985712	0.992462	0.998067	0.996027	0.989236	0.979679	0.977996	0.979648	0.973025	0.967011	0.968473	0.962651	0.957027	0.928551	0.952752	0.95935	0.898646	0.96294	0.852562	0.937357	0.714048
	56.35	0.942802	0.920839	0.965453		56.35	0.0637281	0.0614895	0.0707285											80.5	0.984691	0.976813	0.993787	0.988086	0.993375	0.997255	0.993432	0.985836	0.979503	0.978575	0.97119	0.973164	0.967888	0.9708	0.964336	0.957559	0.928364	0.957152	0.964164	0.892172	0.95646	0.847128	0.927439	0.716464
	56.4667	0.933771	0.958066	0.950514		56.4667	0.0637281	0.0540684	0.0649007											80.6667	0.983712	0.986093	0.995322	0.9841	0.997968	0.992594	0.99117	0.985062	0.976773	0.975848	0.978122	0.973343	0.964763	0.975866	0.961988	0.959009	0.92621	0.954248	0.960357	0.888175	0.960259	0.846707	0.934699	0.717103
	56.5833	0.949918	0.958066	0.953626		56.5833	0.0677111	0.0548635	0.0749669											80.8333	0.98084	0.978617	0.986742	0.989295	0.991799	0.997304	0.987197	0.984892	0.983642	0.974525	0.973601	0.97842	0.96582	0.970077	0.968507	0.957678	0.926768	0.955803	0.962297	0.894747	0.9594	0.851223	0.93095	0.710743
	56.7	0.920361	0.945657	0.951758		56.7	0.0650558	0.0585741	0.072053											81	0.987596	0.981845	0.992862	0.993237	0.991917	0.99399	0.996598	0.981984	0.981287	0.979773	0.978343	0.974936	0.963324	0.96996	0.96243	0.953863	0.933073	0.958354	0.965073	0.888788	0.957657	0.85107	0.934154	0.720547
	56.8167	0.942529	0.954643	0.954871		56.8167	0.0605417	0.0705009	0.0701987											81.1667	0.986911	0.985903	0.989127	0.988892	0.996363	0.999529	0.991799	0.987857	0.980868	0.977707	0.975088	0.976568	0.969193	0.971837	0.967071	0.94919	0.927167	0.958178	0.968388	0.894821	0.970331	0.851452	0.929212	0.711159
	56.9333	0.952381	0.952075	0.920012		56.9333	0.0661179	0.0561887	0.0683444											81.3333	0.990403	0.979044	0.994434	0.992587	0.990665	0.990645	0.986234	0.98678	0.982321	0.977521	0.972998	0.970357	0.961142	0.974204	0.963784	0.950816	0.927327	0.956682	0.960578	0.891657	0.959062	0.848161	0.936062	0.713131
	57.05	0.945265	0.908002	0.944911		57.05	0.0693043	0.0606944	0.0709934											81.5	0.98962	0.981892	0.991882	0.989564	0.989723	0.99654	0.991544	0.983683	0.97543	0.974009	0.972014	0.974896	0.971149	0.967261	0.963397	0.95401	0.933817	0.946036	0.961143	0.894943	0.958151	0.84158	0.927848	0.717964
	57.1667	0.93514	0.931964	0.950514		57.1667	0.0605417	0.0617546	0.0627815											81.6667	0.991546	0.982604	0.992955	0.98737	0.993522	0.998473	0.994159	0.98238	0.976949	0.979029	0.972175	0.974916	0.963751	0.970977	0.966712	0.95821	0.926396	0.954512	0.96436	0.89205	0.96117	0.850916	0.932279	0.714881
	57.2833	0.942255	0.912281	0.959228		57.2833	0.0685077	0.0532733	0.0744371											81.8333	0.991383	0.980183	0.993251	0.988153	0.992241	0.995339	0.986273	0.984892	0.980934	0.979959	0.976213	0.976688	0.966472	0.96949	0.965275	0.957559	0.923922	0.954043	0.966718	0.895924	0.956017	0.852103	0.935108	0.717603
	57.4	0.957033	0.952503	0.941176		57.4	0.0701009	0.0559237	0.074702											82	0.984202	0.981702	0.992215	0.986295	0.990989	0.995501	0.992979	0.983778	0.98089	0.970455	0.969161	0.972009	0.966562	0.973793	0.96464	0.951023	0.9248	0.953662	0.955886	0.892687	0.958437	0.846018	0.925429	0.709743
	57.5167	0.948002	0.955499	0.965764		57.5167	0.0685077	0.0469123	0.0659603											82.1667	0.992362	0.974748	0.99362	0.989183	0.995392	0.99935	0.990069	0.985761	0.978447	0.976509	0.972717	0.975195	0.965168	0.968043	0.961214	0.955548	0.928338	0.951609	0.958662	0.885257	0.961378	0.843302	0.925224	0.710715
	57.6333	0.982485	0.974754	0.960162		57.6333	0.0695698	0.0585741	0.069404											82.3333	0.988151	0.980966	0.98787	0.982712	0.990371	0.993926	0.991485	0.985289	0.983378	0.976798	0.971693	0.970417	0.971149	0.969314	0.96022	0.952768	0.923257	0.955685	0.964434	0.893742	0.960389	0.845636	0.930439	0.716075
	57.75	0.923919	0.931536	0.936819		57.75	0.0637281	0.0604294	0.0683444											82.5	0.991709	0.986567	0.988739	0.990684	0.989973	0.987932	0.994081	0.987932	0.981859	0.974629	0.972737	0.971352	0.963301	0.975788	0.964419	0.958151	0.922991	0.956917	0.961781	0.891289	0.961378	0.840432	0.929655	0.710965
	57.8667	0.955665	0.946513	0.951447		57.8667	0.0695698	0.0657302	0.0754967											82.6667	0.986976	0.987018	0.995599	0.991983	1	0.992464	0.994611	0.980322	0.975408	0.970703	0.967012	0.971273	0.971149	0.971153	0.958618	0.954365	0.926077	0.951843	0.96156	0.887905	0.96156	0.850036	0.936335	0.715825
	57.9833	0.957854	0.977321	0.972923		57.9833	0.0661179	0.058044	0.0701987											82.8333	0.990044	0.984265	0.992067	0.986787	0.999426	0.993714	0.988515	0.980718	0.981991	0.974319	0.972557	0.972169	0.96085	0.975318	0.967955	0.959689	0.928684	0.955832	0.964508	0.879862	0.963226	0.844411	0.925974	0.710132
	58.1	0.972359	0.958066	0.961718		58.1	0.0695698	0.0559237	0.0754967											83	0.98727	0.985689	0.994212	0.98513	0.991711	0.989053	0.990895	0.987177	0.979327	0.976447	0.971452	0.970496	0.966045	0.9664	0.960441	0.950757	0.925571	0.954395	0.960037	0.889671	0.957631	0.84399	0.925054	0.709715
	58.2167	0.965244	0.910569	0.947712		58.2167	0.0653213	0.0572489	0.0781457											83.1667	0.996148	0.982485	0.991328	0.986586	0.994361	0.997434	0.989616	0.984646	0.978821	0.976984	0.964581	0.97197	0.967259	0.967593	0.968811	0.943156	0.929056	0.948089	0.958465	0.887537	0.956277	0.846095	0.93187	0.715631
	58.3333	0.938971	0.959777	0.943044		58.3333	0.0613383	0.0625497	0.0672848											83.3333	0.982145	0.985879	0.988646	0.986295	0.993168	0.994575	0.993687	0.982834	0.97488	0.973389	0.972496	0.97412	0.961142	0.96771	0.961435	0.950787	0.922353	0.951726	0.95876	0.888028	0.959244	0.840585	0.921134	0.711465
	58.45	0.972085	0.961061	0.965142		58.45	0.071163	0.0689107	0.072053											83.5	0.99592	0.985927	0.993084	0.987907	0.996304	0.993308	0.993038	0.983683	0.981022	0.978781	0.970929	0.963389	0.968788	0.967691	0.956712	0.953448	0.921555	0.949028	0.959939	0.883074	0.95534	0.844488	0.930064	0.70816
	58.5667	0.946908	0.929825	0.945845		58.5667	0.0610728	0.0649351	0.0818543											83.6667	0.992166	0.984265	0.991217	0.986407	0.99336	0.990515	0.990639	0.978244	0.979745	0.971922	0.966288	0.971352	0.956195	0.970918	0.95627	0.9478	0.922113	0.952459	0.959669	0.885453	0.960233	0.844526	0.925258	0.713464
	58.6833	0.942255	0.968335	0.930594		58.6833	0.066649	0.0620196	0.0701987											83.8333	0.993831	0.985048	0.992086	0.983563	0.995642	0.99451	0.98175	0.984137	0.978689	0.977149	0.97121	0.9697	0.967079	0.96374	0.958231	0.953833	0.92456	0.950611	0.963181	0.884717	0.962419	0.843378	0.925394	0.707188
	58.8	0.958675	0.943089	0.964519		58.8	0.0650558	0.0662603	0.061457											84	0.992819	0.98671	0.988498	0.987705	0.99386	0.99248	0.986745	0.982871	0.973273	0.971715	0.967976	0.970735	0.962582	0.971994	0.960966	0.955016	0.92222	0.953104	0.962567	0.880524	0.953909	0.841847	0.919021	0.712437
	58.9167	0.942802	0.972614	0.959539		58.9167	0.0658524	0.0628147	0.0739073											84.1667	0.988021	0.990436	0.992529	0.989027	0.994302	0.988355	0.993058	0.982399	0.976553	0.973451	0.971552	0.971711	0.964021	0.975181	0.962955	0.95753	0.918868	0.950142	0.958736	0.87969	0.956512	0.840623	0.925633	0.713353
	59.0333	0.949097	0.963201	0.961407		59.0333	0.0653213	0.0720912	0.0651656											84.3333	0.989685	0.983102	0.990865	0.983921	0.992712	0.992789	0.99587	0.987177	0.977082	0.977666	0.974887	0.971631	0.965842	0.962821	0.960966	0.955815	0.91924	0.950934	0.953455	0.887292	0.954924	0.843531	0.926724	0.712353
	59.15	0.956486	0.948652	0.943044		59.15	0.0732873	0.0551285	0.0649007											84.5	0.992101	0.983221	0.991938	0.987795	0.994008	0.995144	0.992075	0.978188	0.973119	0.972377	0.971431	0.966853	0.961637	0.973206	0.958369	0.953094	0.920783	0.949878	0.964139	0.886606	0.957917	0.84311	0.929041	0.709771
	59.2667	0.955118	0.964056	0.966698		59.2667	0.0775359	0.0652001	0.0678146											84.6667	0.985377	0.989415	0.992123	0.986899	0.996893	0.996199	0.988043	0.983589	0.974153	0.976405	0.969262	0.972427	0.962132	0.9664	0.959253	0.953922	0.926928	0.945332	0.958907	0.881799	0.949485	0.836375	0.926928	0.71052
	59.3833	0.967433	0.910569	0.962963		59.3833	0.0693043	0.0598993	0.074702											84.8333	0.993243	0.990602	0.993805	0.987325	0.993213	0.994088	0.994022	0.977168	0.974616	0.977253	0.973842	0.974518	0.965033	0.966048	0.961187	0.947652	0.913069	0.950436	0.956599	0.884497	0.957422	0.84422	0.923418	0.713881
	59.5	0.948002	0.946513	0.94709		59.5	0.0637281	0.0673204	0.0688742											85	0.990501	0.992287	0.994397	0.979576	0.992094	0.987689	0.995477	0.977602	0.974902	0.971199	0.969161	0.968227	0.96519	0.966909	0.963673	0.954691	0.925385	0.951902	0.960946	0.889843	0.964501	0.846018	0.928905	0.710159
	59.6167	0.956486	0.931964	0.960473		59.6167	0.0669145	0.0636099	0.0768212											85.1667	0.98332	0.9869	0.987019	0.985153	0.997085	0.99594	0.993609	0.982815	0.978006	0.975001	0.97121	0.975712	0.960018	0.965833	0.958286	0.954306	0.919905	0.949849	0.962911	0.875325	0.955418	0.838863	0.926417	0.706716
	59.7333	0.95457	0.976038	0.946467		59.7333	0.0661179	0.0652001	0.0712583											85.3333	0.988347	0.985689	0.995137	0.983921	0.995554	0.99313	0.989203	0.979057	0.983708	0.974649	0.964018	0.972328	0.965887	0.972658	0.952374	0.953537	0.929162	0.947444	0.958809	0.876772	0.960025	0.847281	0.923724	0.713409
	59.85	0.965791	0.909285	1		59.85	0.0754116	0.0665253	0.0765563											85.5	0.986062	0.985665	0.987685	0.982286	0.989517	0.991782	0.992704	0.977017	0.981044	0.971757	0.967172	0.967112	0.965145	0.96685	0.957678	0.950284	0.919746	0.95111	0.95397	0.877409	0.955106	0.842613	0.921441	0.709187
	59.9667	0.937329	0.94095	0.9446		59.9667	0.0754116	0.0575139	0.0749669											85.6667	0.993831	0.987801	0.990015	0.984951	0.995436	0.992431	0.993019	0.980907	0.981903	0.971158	0.970186	0.96747	0.962199	0.968982	0.963977	0.951792	0.923709	0.953339	0.959423	0.880818	0.960389	0.838901	0.925565	0.709965
	60.0833	0.941434	0.933248	0.961096		60.0833	0.0727562	0.0604294	0.0754967											85.8333	0.98505	0.984028	0.99314	0.988377	0.990415	0.99477	0.989715	0.980851	0.973383	0.969381	0.974184	0.971452	0.964695	0.971133	0.957844	0.951171	0.92472	0.948676	0.95709	0.883908	0.953258	0.837256	0.919839	0.718269
	60.2	0.954023	0.966196	0.970433		60.2	0.0618694	0.0617546	0.0715232											86	0.985573	0.986069	0.992271	0.984525	0.997688	0.99313	0.991229	0.985685	0.978755	0.971406	0.97101	0.971213	0.963166	0.965833	0.959833	0.950313	0.924614	0.947591	0.956255	0.878685	0.959817	0.844909	0.925565	0.70916
	60.3167	0.935961	0.952503	0.938375		60.3167	0.0618694	0.0675855	0.069404											86.1667	0.990338	0.982818	0.999131	0.988444	0.994361	0.994591	0.990855	0.985194	0.982916	0.975207	0.966308	0.971034	0.957837	0.967534	0.961021	0.950461	0.918761	0.947972	0.96328	0.884227	0.952087	0.843378	0.922804	0.714603
	60.4333	0.949644	0.936243	0.944289		60.4333	0.0727562	0.0561887	0.0744371											86.3333	0.988837	0.992358	0.993768	0.988713	0.996201	0.992464	1	0.984061	0.976531	0.972005	0.970286	0.970516	0.959456	0.965716	0.963342	0.949101	0.919772	0.948001	0.955076	0.881063	0.959218	0.847549	0.923554	0.709604
	60.55	0.940887	0.942234	0.955805		60.55	0.082581	0.0675855	0.0786755											86.5	0.982406	0.990198	0.9924	0.983585	0.98965	0.992155	0.982399	0.978263	0.976575	0.980042	0.974043	0.974478	0.964021	0.972756	0.959557	0.953182	0.920597	0.94935	0.956255	0.883074	0.956381	0.836452	0.926008	0.703744
	60.6667	0.959223	0.962773	0.953003		60.6667	0.0661179	0.058309	0.0749669											86.6667	0.981721	0.992714	1	0.980718	0.993316	0.991181	0.993904	0.983891	0.975937	0.97341	0.966308	0.968227	0.961435	0.973715	0.962402	0.9478	0.924374	0.948236	0.952398	0.878072	0.952764	0.839896	0.925667	0.703994
	60.7833	0.944444	0.970047	0.971366		60.7833	0.066649	0.0609594	0.074702											86.8333	0.988184	0.986116	0.990458	0.984973	0.992889	0.992025	0.996499	0.981965	0.974704	0.970063	0.969583	0.967749	0.965775	0.970488	0.953756	0.95268	0.910036	0.951961	0.9593	0.879715	0.955705	0.836222	0.920214	0.713103
	60.9	0.940339	0.943517	0.960162		60.9	0.0727562	0.0638749	0.0810596											87	0.989228	0.991029	0.9951	0.989519	0.993478	0.996346	0.994513	0.985005	0.979151	0.96655	0.964018	0.972706	0.961255	0.970781	0.954916	0.950077	0.9219	0.945684	0.956844	0.874025	0.956642	0.840011	0.924168	0.711437
	61.0167	0.928845	0.962773	0.975101		61.0167	0.0685077	0.0659952	0.072053											87.1667	0.986715	0.983601	0.998299	0.98457	0.992903	0.997986	0.994926	0.980624	0.981199	0.970662	0.969663	0.967888	0.96456	0.966967	0.95754	0.946617	0.926954	0.948471	0.957164	0.8779	0.955002	0.842575	0.923213	0.708243
	61.1333	0.969075	0.952931	0.941488		61.1333	0.0770048	0.0609594	0.0741722											87.3333	0.995267	0.988371	0.99362	0.991289	0.992845	0.993195	0.99585	0.981153	0.976839	0.97281	0.969543	0.966992	0.963189	0.964972	0.957706	0.948332	0.919134	0.94501	0.951907	0.877483	0.954508	0.834003	0.917896	0.712159
	61.25	0.957581	1	0.975724		61.25	0.0770048	0.0683806	0.0757616											87.5	0.987237	0.988157	0.989182	0.983025	0.9904	0.991197	0.988672	0.982361	0.971622	0.975724	0.96675	0.969103	0.96094	0.966654	0.951739	0.949574	0.916633	0.942781	0.958465	0.874712	0.951775	0.838021	0.918953	0.711381
	61.3667	0.946908	0.95721	0.933084		61.3667	0.0698354	0.0596342	0.0845033											87.6667	0.995822	0.984218	0.991494	0.986407	0.995495	0.993503	0.992527	0.983041	0.982079	0.970331	0.969503	0.966336	0.962177	0.970546	0.959861	0.952827	0.922752	0.948207	0.95596	0.874516	0.958542	0.834692	0.920759	0.714298
	61.4833	0.954297	0.965768	0.938375		61.4833	0.0701009	0.0609594	0.0786755											87.8333	0.987694	0.985784	0.99608	0.990572	0.992771	0.997418	0.994395	0.982834	0.976751	0.975104	0.965103	0.967948	0.964021	0.965246	0.960248	0.952532	0.923284	0.947356	0.956451	0.880131	0.949745	0.841771	0.921645	0.707826
	61.6	0.93295	0.96748	0.966075		61.6	0.0719596	0.0630798	0.0770861											88	0.980611	0.994423	0.991771	0.988265	0.995701	0.989703	0.987905	0.980303	0.983312	0.971013	0.965645	0.966495	0.964605	0.963075	0.953231	0.949308	0.916713	0.93935	0.954339	0.87508	0.952738	0.829258	0.9135	0.71152
	61.7167	0.974001	0.980745	0.964519		61.7167	0.0820499	0.071031	0.0757616											88.1667	0.985018	0.988917	0.989959	0.979778	0.994611	0.993016	0.989734	0.98221	0.976949	0.968575	0.967896	0.970257	0.956735	0.962606	0.957209	0.941825	0.917511	0.94718	0.952841	0.872211	0.951827	0.837638	0.921134	0.709437
	61.8333	0.954297	0.937527	0.966698		61.8333	0.0722252	0.0633448	0.0810596											88.3333	0.993472	0.981346	0.996967	0.988736	0.991667	0.988208	0.99056	0.981266	0.974924	0.971447	0.969422	0.962414	0.957275	0.966478	0.95859	0.951792	0.921448	0.943045	0.961708	0.877532	0.952165	0.834768	0.920419	0.710187
	61.95	0.942255	0.944373	0.975101		61.95	0.075146	0.0625497	0.0757616											88.5	0.989718	0.985998	0.99301	0.982868	0.990253	0.989654	0.988849	0.98053	0.977522	0.968616	0.966529	0.96313	0.955813	0.965324	0.956656	0.952946	0.916554	0.93976	0.947191	0.871867	0.951333	0.836375	0.919226	0.715964
	62.0667	0.966612	0.956782	0.933396		62.0667	0.0820499	0.0617546	0.0760265											88.6667	0.989163	0.986662	0.994323	0.983764	0.992668	0.99183	0.986824	0.977697	0.970983	0.976736	0.967092	0.966176	0.956555	0.965794	0.957181	0.948362	0.916288	0.944013	0.953897	0.871475	0.954482	0.832817	0.925565	0.708521
	62.1833	0.954023	0.956782	0.975724		62.1833	0.0740839	0.058309	0.0834437											88.8333	0.989816	0.985357	0.997836	0.989631	0.995244	0.989491	0.9906	0.976035	0.975673	0.971757	0.972416	0.969561	0.963211	0.965872	0.950662	0.938424	0.913654	0.942693	0.955076	0.874614	0.949745	0.831324	0.919055	0.709132
	62.3	0.955118	0.95935	0.942421		62.3	0.0780669	0.0598993	0.0892715											89	0.988282	0.989961	0.998169	0.986922	0.994641	0.994933	0.991249	0.982361	0.976619	0.971509	0.962813	0.960522	0.960468	0.960161	0.954971	0.946646	0.918868	0.946711	0.95822	0.870813	0.958125	0.835074	0.922225	0.712548
	62.4167	0.941981	0.966196	0.945845		62.4167	0.0650558	0.0675855	0.072053											89.1667	0.995855	0.988371	0.994564	0.983428	0.995318	0.989768	0.996696	0.979812	0.974726	0.965992	0.968056	0.965957	0.959074	0.962958	0.953783	0.950284	0.917032	0.947151	0.956107	0.867232	0.945971	0.837638	0.921577	0.707188
	62.5333	0.949644	0.93881	0.986306		62.5333	0.0820499	0.0720912	0.0797351											89.3333	0.99197	0.98913	0.997763	0.976643	0.993271	0.993844	0.992507	0.976394	0.975518	0.968534	0.969382	0.965241	0.958444	0.966146	0.959557	0.949042	0.917298	0.948295	0.957802	0.868777	0.952426	0.829717	0.918612	0.707299
	62.65	0.964149	0.947368	0.985061		62.65	0.0788635	0.0654651	0.0754967											89.5	0.988053	0.990056	0.991309	0.990617	0.994714	0.993861	0.992429	0.985005	0.977522	0.970414	0.96898	0.966256	0.959883	0.963271	0.958259	0.943777	0.911233	0.944365	0.953455	0.87042	0.951931	0.834194	0.925224	0.708576
	62.7667	0.942255	0.938383	0.956738		62.7667	0.0847053	0.0617546	0.0842384											89.6667	0.992003	0.98951	0.99301	0.987482	0.994773	0.996849	0.990836	0.981965	0.974594	0.971715	0.965826	0.969262	0.959928	0.963329	0.957817	0.947445	0.907057	0.948441	0.9495	0.870886	0.951385	0.831554	0.914352	0.713964
	62.8833	0.952928	0.944801	0.93962		62.8833	0.0762082	0.0662603	0.0770861											89.8333	0.98505	0.993094	0.990163	0.988556	0.991667	0.999626	0.995614	0.979208	0.975915	0.973513	0.963456	0.966435	0.960693	0.965285	0.950441	0.945877	0.915277	0.951257	0.954462	0.870175	0.95443	0.82635	0.921134	0.707577
	63	0.965791	0.922978	0.969188		63	0.0775359	0.0649351	0.0739073											90	0.992395	0.990744	0.990662	0.979733	0.994641	0.991814	0.992488	0.977206	0.975805	0.97122	0.964882	0.963588	0.956488	0.96951	0.960303	0.946203	0.907509	0.941139	0.947805	0.869587	0.952842	0.827268	0.916567	0.707521
	63.1167	0.990148	0.958066	0.949269		63.1167	0.071163	0.0691757	0.0789404											90.1667	0.993113	0.985476	0.997744	0.992207	0.993478	0.993454	0.997148	0.975072	0.978248	0.9731	0.963656	0.967829	0.959906	0.964034	0.956076	0.946291	0.910967	0.94979	0.954314	0.86272	0.949172	0.829067	0.91534	0.704521
	63.2333	0.959223	0.964484	0.97479		63.2333	0.0732873	0.0686456	0.072053											90.3333	0.984169	0.989486	0.989793	0.977919	0.994405	0.985398	0.990069	0.981398	0.976641	0.969112	0.963174	0.968127	0.948167	0.956465	0.952844	0.943925	0.911021	0.949086	0.95569	0.862328	0.948938	0.83075	0.91868	0.705521
	63.35	0.957307	0.961917	0.962963		63.35	0.0767392	0.0649351	0.0786755											90.5	0.989881	0.993996	0.991901	0.983607	0.996334	0.995745	0.992979	0.980511	0.97827	0.969629	0.964279	0.96331	0.956038	0.959848	0.95754	0.945138	0.916926	0.945508	0.958809	0.871107	0.952634	0.837906	0.925258	0.71327
	63.4667	0.933498	0.9816	0.958294		63.4667	0.078598	0.0659952	0.074702											90.6667	0.986421	0.986686	0.992308	0.986451	0.99121	0.993325	0.992311	0.980624	0.976289	0.966695	0.96671	0.967669	0.962289	0.96462	0.949999	0.95401	0.909238	0.950113	0.952325	0.865221	0.950187	0.830329	0.913773	0.710132
	63.5833	0.965517	0.935387	0.948957		63.5833	0.0738184	0.0657302	0.0728477											90.8333	0.990795	0.990412	0.988757	0.982823	0.991461	0.993454	0.987433	0.983287	0.975188	0.969815	0.96675	0.962215	0.955116	0.962645	0.953341	0.946676	0.914585	0.940904	0.954756	0.864584	0.949329	0.825699	0.918612	0.711659
	63.7	0.943623	0.949936	0.962652		63.7	0.078598	0.0564537	0.0701987											91	0.99135	0.990103	0.994249	0.977807	0.993478	0.992025	0.991681	0.977338	0.973999	0.967356	0.960623	0.957695	0.959793	0.962469	0.954032	0.952029	0.909185	0.942576	0.950286	0.869243	0.947481	0.829335	0.908319	0.715214
	63.8167	0.973454	0.962773	0.944911		63.8167	0.0775359	0.0665253	0.0715232											91.1667	0.993994	0.982841	0.990033	0.980651	0.990548	0.993584	0.991642	0.981134	0.97739	0.96967	0.962913	0.966674	0.958759	0.961139	0.95591	0.947031	0.908041	0.936299	0.952988	0.861102	0.955445	0.837256	0.91517	0.702577
	63.9333	0.966065	0.971759	0.94958		63.9333	0.0809878	0.0681156	0.0760265											91.3333	0.992329	0.994138	0.989053	0.986205	0.989164	0.986633	0.989184	0.976998	0.967703	0.968368	0.969704	0.967371	0.956892	0.960455	0.951739	0.939637	0.913867	0.942928	0.953749	0.860685	0.95076	0.823021	0.918783	0.714298
	64.05	0.970443	0.984596	0.983816		64.05	0.0767392	0.058044	0.0757616											91.5	0.992492	0.99345	0.991364	0.980248	0.992153	0.990157	0.993727	0.978868	0.968958	0.974649	0.962451	0.964982	0.957657	0.966107	0.954861	0.950047	0.908334	0.943514	0.952227	0.863897	0.948548	0.823135	0.919089	0.704883
	64.1667	0.94636	0.966196	0.946156		64.1667	0.0809878	0.0673204	0.0725828											91.6667	0.994875	0.985428	0.998077	0.98625	0.988015	0.994267	0.991229	0.980775	0.978072	0.966819	0.959819	0.963648	0.957365	0.96329	0.955634	0.94496	0.913521	0.943485	0.948984	0.860243	0.949355	0.833352	0.917658	0.710854
	64.2833	0.945813	0.95721	0.995331		64.2833	0.0764737	0.0630798	0.0739073											91.8333	0.992558	0.991409	0.996782	0.982376	0.993625	0.994315	0.995024	0.970672	0.972326	0.968699	0.965244	0.969222	0.953609	0.963799	0.950468	0.949042	0.908839	0.942224	0.954044	0.867576	0.947741	0.825852	0.908865	0.709687
	64.4	0.962507	0.976038	0.960473		64.4	0.0788635	0.0622846	0.072053											92	0.989522	0.993212	0.987666	0.983182	0.993036	0.989459	0.991898	0.981342	0.971578	0.967666	0.968237	0.96749	0.959681	0.958675	0.956242	0.943097	0.910994	0.944805	0.949721	0.865099	0.944748	0.822447	0.91367	0.706716
	64.5167	0.972085	0.940522	0.969499		64.5167	0.086564	0.0641399	0.0670199											92.1667	0.991122	0.988537	0.997134	0.983406	0.991181	0.988241	0.988771	0.975525	0.979393	0.96653	0.965846	0.96526	0.957095	0.96286	0.954861	0.945641	0.911925	0.942077	0.95117	0.863922	0.947247	0.821528	0.915749	0.705021
	64.6333	0.94855	0.976038	0.971055		64.6333	0.0730218	0.0657302	0.0789404											92.3333	0.990436	0.988608	0.993731	0.980987	0.990975	0.992772	0.986057	0.979472	0.972062	0.964939	0.95996	0.959686	0.9528	0.962489	0.948369	0.943984	0.90977	0.944042	0.951784	0.86348	0.945633	0.823556	0.92168	0.703161
	64.75	0.971538	0.934104	0.921569		64.75	0.0778014	0.071031	0.0786755											92.5	0.981492	0.991955	0.994231	0.986205	0.99389	0.992659	0.991445	0.978131	0.974616	0.971199	0.962511	0.959029	0.957567	0.965833	0.952816	0.942476	0.91416	0.940992	0.947707	0.859581	0.946908	0.821184	0.915886	0.706604
	64.8667	0.975096	0.974754	0.952692		64.8667	0.0762082	0.0665253	0.0768212											92.6667	0.990697	0.992975	0.995322	0.984727	0.991254	0.989621	0.990423	0.983476	0.973361	0.967976	0.961627	0.964922	0.954756	0.962039	0.951988	0.942979	0.913548	0.939232	0.952546	0.861494	0.95063	0.821911	0.917522	0.698634
	64.9833	0.953202	0.953787	0.94958		64.9833	0.0724907	0.071031	0.0760265											92.8333	0.987662	0.990697	0.994822	0.980114	0.996702	0.991229	0.986627	0.980114	0.970697	0.969815	0.959297	0.960224	0.956443	0.962743	0.952457	0.940435	0.908281	0.944218	0.950802	0.861126	0.94847	0.819385	0.917147	0.710604
	65.1	0.954844	0.95935	0.986617		65.1	0.0812533	0.0670554	0.0678146											93	0.990893	0.989937	0.989922	0.98242	0.9952	0.988192	0.994592	0.983702	0.970345	0.967769	0.965203	0.96102	0.956802	0.965051	0.950247	0.940909	0.913122	0.943895	0.95122	0.861469	0.949407	0.823556	0.911898	0.702994
	65.2167	0.961686	0.937527	0.973234		65.2167	0.0740839	0.0614895	0.0686093											93.1667	0.994353	0.986496	0.996006	0.981928	0.989664	0.990628	0.993707	0.977376	0.968561	0.970207	0.965927	0.963071	0.948797	0.9664	0.958811	0.94848	0.914638	0.940083	0.949279	0.861445	0.948262	0.817204	0.921884	0.708437
	65.3333	0.961686	0.976893	0.971366		65.3333	0.0767392	0.0720912	0.0874172											93.3333	0.99197	0.997033	0.994397	0.982868	0.995745	0.992886	0.994061	0.973334	0.971225	0.96872	0.965565	0.956959	0.958174	0.964073	0.957402	0.940494	0.90985	0.944834	0.944072	0.86196	0.948782	0.822676	0.921611	0.709771
	65.45	0.963602	0.974754	0.96234		65.45	0.0775359	0.0715611	0.0823841											93.5	0.990632	0.992168	0.997208	0.979352	0.991637	0.992431	0.990501	0.975015	0.972524	0.965992	0.961306	0.962095	0.949786	0.960102	0.950551	0.943038	0.909903	0.942488	0.952988	0.861568	0.944254	0.820227	0.908967	0.700189
	65.5667	0.960591	0.984596	0.950202		65.5667	0.0780669	0.058044	0.0784106											93.6667	1	0.998362	0.996209	0.97933	0.994464	0.991051	0.988948	0.974354	0.969904	0.965021	0.967333	0.960801	0.956398	0.954216	0.951214	0.939252	0.904876	0.938851	0.945202	0.862671	0.940922	0.823442	0.913773	0.702105
	65.6833	0.95156	0.922122	0.978214		65.6833	0.0809878	0.0659952	0.0786755											93.8333	0.985083	0.989676	0.993288	0.980405	0.990989	0.98699	0.990187	0.976318	0.966756	0.967707	0.960563	0.963568	0.953564	0.956465	0.955496	0.941204	0.908361	0.942781	0.949402	0.862745	0.944202	0.820189	0.921884	0.704383
	65.8	0.974548	0.962773	0.980081		65.8	0.082581	0.0715611	0.0757616											94	0.99073	0.997698	0.990736	0.978949	0.986499	0.996118	0.999508	0.979642	0.973911	0.974546	0.965183	0.967012	0.956982	0.963603	0.955855	0.944191	0.904264	0.94284	0.950704	0.854873	0.946049	0.820686	0.908933	0.705632
	65.9167	0.981117	0.940522	0.952692		65.9167	0.0807222	0.0715611	0.0815894											94.1667	0.989555	0.994209	0.997689	0.982443	0.99495	0.997076	0.992743	0.979057	0.972524	0.967025	0.963938	0.963668	0.955835	0.96419	0.951297	0.941441	0.911686	0.942957	0.951391	0.856393	0.948157	0.820763	0.914182	0.706188
	66.0333	0.942802	0.945229	0.964519		66.0333	0.0788635	0.0702359	0.0752318											94.3333	0.989653	0.993616	0.990126	0.982868	0.986484	0.992675	0.993687	0.979189	0.970763	0.964154	0.959056	0.962513	0.955498	0.959164	0.95312	0.944014	0.900806	0.942605	0.951269	0.856687	0.946127	0.814717	0.92369	0.709104
	66.15	0.963328	0.943945	0.99004		66.15	0.0764737	0.0715611	0.0760265											94.5	0.993472	0.993402	0.987333	0.981928	0.989753	0.992772	0.991465	0.979491	0.970235	0.968224	0.961105	0.958551	0.950101	0.95846	0.946739	0.944576	0.910249	0.939819	0.953872	0.853205	0.945789	0.820151	0.909751	0.705716
	66.2667	0.961412	0.970047	0.956738		66.2667	0.0730218	0.0625497	0.0805298											94.6667	0.987466	0.993023	0.989497	0.97933	0.989296	0.992756	0.989007	0.976677	0.96898	0.961261	0.966911	0.960343	0.950304	0.960122	0.952982	0.9373	0.90876	0.93888	0.946847	0.852666	0.94074	0.81709	0.909103	0.698217
	66.3833	0.955665	0.952931	0.976346		66.3833	0.0799257	0.0620196	0.0834437											94.8333	0.990044	0.99428	0.993657	0.983249	0.998763	0.994169	0.988122	0.979793	0.972877	0.966385	0.961748	0.961219	0.954891	0.9664	0.956214	0.948036	0.905701	0.940757	0.946135	0.85887	0.943681	0.825049	0.914659	0.701855
	66.5	0.945265	0.984168	0.968565		66.5	0.0817844	0.0718261	0.0768212											95	0.992003	0.994636	0.996098	0.98943	0.992609	0.99144	0.99351	0.981795	0.969178	0.965207	0.960301	0.957755	0.948617	0.961022	0.94975	0.940228	0.913149	0.937531	0.948444	0.850311	0.943551	0.821605	0.912341	0.724796
	66.6167	0.980022	0.959777	0.932462		66.6167	0.075146	0.0686456	0.0744371											95.1667	0.988184	0.99447	0.988794	0.98354	0.996128	0.992318	0.989715	0.975015	0.970191	0.97062	0.964159	0.958532	0.953879	0.959614	0.951905	0.942299	0.910382	0.938646	0.948886	0.855093	0.947975	0.819194	0.908728	0.697162
	66.7333	0.967433	0.958922	0.971366		66.7333	0.0913436	0.064405	0.0725828											95.3333	0.984234	0.995301	0.99645	0.980539	0.992859	0.99183	0.994631	0.978641	0.965479	0.962811	0.961688	0.95877	0.958039	0.960689	0.948203	0.941766	0.909558	0.939525	0.942132	0.854922	0.943811	0.822217	0.915886	0.702133
	66.85	0.963328	0.929397	0.949269		66.85	0.0817844	0.0697058	0.072053											95.5	0.984952	0.996274	0.995266	0.98083	0.992859	0.995826	0.994965	0.979529	0.970477	0.962542	0.96233	0.964584	0.956915	0.960846	0.951352	0.934284	0.906233	0.941637	0.948984	0.855633	0.94631	0.815176	0.910296	0.70205
	66.9667	0.990695	0.95122	0.991908		66.9667	0.0815189	0.0673204	0.077351											95.6667	0.990306	0.99186	0.991161	0.982913	0.988015	0.989914	0.992704	0.976734	0.970477	0.969401	0.963214	0.960522	0.950394	0.961256	0.953728	0.94147	0.911127	0.936358	0.943679	0.857963	0.939127	0.822868	0.915374	0.696051
	67.0833	0.957033	0.952503	0.93962		67.0833	0.0730218	0.064405	0.0850331											95.8333	0.99024	0.997081	0.990717	0.976307	0.986425	0.990775	0.989951	0.975393	0.974792	0.967707	0.966107	0.955446	0.946009	0.963955	0.953921	0.936443	0.903945	0.938	0.94756	0.850925	0.951072	0.817166	0.90682	0.698606
	67.2	0.95156	0.944373	0.980703		67.2	0.0807222	0.0649351	0.0717881											96	0.985344	0.997366	0.990847	0.97718	0.992845	0.988452	0.985467	0.974826	0.969552	0.96403	0.959638	0.964683	0.949022	0.95887	0.947678	0.93943	0.908148	0.943895	0.9397	0.856761	0.947689	0.821605	0.912955	0.697662
	67.3167	0.97838	0.952503	0.962029		67.3167	0.0807222	0.0760668	0.0739073											96.1667	0.995593	0.989344	0.989682	0.978972	0.992123	0.991814	0.991072	0.978905	0.971534	0.96905	0.959176	0.960065	0.947718	0.961843	0.94928	0.938809	0.906977	0.938704	0.950041	0.858134	0.947247	0.817128	0.917487	0.707882
	67.4333	0.943076	0.947368	0.950514		67.4333	0.0809878	0.0792473	0.0792053											96.3333	0.986421	0.997152	0.994637	0.983271	0.996187	0.994949	0.991406	0.969746	0.9727	0.96186	0.957509	0.957695	0.954509	0.956445	0.953314	0.939252	0.904291	0.934364	0.947879	0.852911	0.946544	0.816975	0.91016	0.708326
	67.55	0.955118	0.968763	0.9446		67.55	0.0823154	0.0697058	0.0818543											96.5	0.987466	0.992477	0.990181	0.977852	0.992712	0.986844	0.992684	0.972654	0.967835	0.963823	0.963395	0.959467	0.947673	0.960318	0.950579	0.933515	0.906233	0.930346	0.944219	0.853279	0.937955	0.814105	0.914591	0.712353
	67.6667	0.95457	0.933248	0.951758		67.6667	0.0796601	0.0702359	0.0845033											96.6667	0.991481	0.996701	0.991919	0.982958	0.997482	0.994039	0.989125	0.976035	0.964863	0.964278	0.960241	0.961279	0.950753	0.960611	0.950468	0.948095	0.907323	0.933396	0.945497	0.853769	0.938996	0.817893	0.910262	0.701578
	67.7833	0.965244	0.988447	0.961096		67.7833	0.0743494	0.0673204	0.0813245											96.8333	0.984724	1	0.989756	0.981278	0.988074	0.99274	0.995418	0.973297	0.966294	0.967976	0.960583	0.962593	0.951405	0.95666	0.947043	0.934846	0.904557	0.936211	0.941567	0.853181	0.944722	0.819041	0.913977	0.698884
	67.9	0.966338	0.958494	0.973856		67.9	0.0801912	0.070766	0.0805298											97	0.992395	0.999644	0.99571	0.982846	0.993139	0.993454	0.991347	0.979434	0.973141	0.967542	0.961226	0.956362	0.956128	0.959653	0.950192	0.941056	0.906818	0.933836	0.949549	0.85166	0.945269	0.815712	0.912648	0.700994
	68.0167	0.979748	0.956354	0.959228		68.0167	0.0833776	0.0673204	0.0760265											97.1667	0.99605	0.993046	0.995821	0.981637	0.996128	0.990498	0.994218	0.977074	0.970983	0.963575	0.959699	0.954749	0.95154	0.957404	0.951822	0.936177	0.903945	0.932516	0.941051	0.849698	0.939075	0.816707	0.909376	0.69569
	68.1333	0.968254	0.950792	0.972611		68.1333	0.0812533	0.0702359	0.0778808
	68.25	0.943897	0.950792	0.948957		68.25	0.0873606	0.0678505	0.074702
	68.3667	0.971264	0.947796	0.954248		68.3667	0.0855019	0.0760668	0.0770861
	68.4833	0.976738	0.950364	0.970744		68.4833	0.0884227	0.0622846	0.0810596
	68.6	0.990421	0.955071	0.94958		68.6	0.0886883	0.0691757	0.0858278
	68.7167	0.971264	0.934531	0.960784		68.7167	0.0862985	0.0715611	0.0781457
	68.8333	0.952107	0.979461	0.966075		68.8333	0.0770048	0.0728863	0.0789404
	68.95	0.980296	0.964912	0.961096		68.95	0.0799257	0.0787172	0.0789404
	69.0667	0.990695	0.976466	0.953937		69.0667	0.0839087	0.0747416	0.0739073
	69.1833	0.970443	0.959777	0.970744		69.1833	0.0844397	0.0742115	0.0892715
	69.3	0.968801	0.972614	0.977902		69.3	0.0796601	0.0705009	0.0818543
	69.4167	0.983853	0.955926	0.97728		69.4167	0.0828465	0.0715611	0.0728477
	69.5333	0.958675	0.980745	0.99253		69.5333	0.0801912	0.0699709	0.077351
	69.65	0.970991	0.962773	0.977591		69.65	0.0809878	0.0678505	0.0818543
	69.7667	0.969075	0.978605	0.967943		69.7667	0.0889538	0.0800424	0.0815894
	69.8833	0.972906	0.95721	0.989729		69.8833	0.0809878	0.0887888	0.082649
	70	0.963602	0.97561	1		70	0.0939989	0.0752717	0.0950993
	70.1167	0.967433	0.93068	0.959539		70.1167	0.0841742	0.0702359	0.085298
	70.2333	0.988232	0.921694	0.960162		70.2333	0.0801912	0.077392	0.0797351
	70.35	1	0.963201	0.975724		70.35	0.090547	0.0694408	0.0874172
	70.4667	0.992611	0.979889	0.95207		70.4667	0.0939989	0.0723562	0.0831788
	70.5833	0.970991	0.947368	0.983193		70.5833	0.0833776	0.0723562	0.0858278
	70.7	0.965517	0.976893	0.971055		70.7	0.0862985	0.0755367	0.0712583
	70.8167	0.975643	0.969191	0.962963		70.8167	0.0852363	0.0720912	0.0752318
	70.9333	0.944718	0.986735	0.983505		70.9333	0.0894849	0.0803075	0.0810596
	71.05	0.967159	0.968763	0.96234		71.05	0.0889538	0.0731513	0.0757616
	71.1667	0.965517	0.956354	0.941488		71.1667	0.0894849	0.0699709	0.0768212
	71.2833	0.956212	0.955499	0.977902		71.2833	0.0889538	0.0734164	0.0807947
	71.4	0.958402	0.920411	0.975412		71.4	0.0910781	0.070766	0.0890066
	71.5167	0.96497	0.974754	0.981326		71.5167	0.0908125	0.0763318	0.087947
	71.6333	0.989053	0.979889	0.999066		71.6333	0.0908125	0.0739465	0.0837086
	71.75	0.996716	0.94095	0.948335		71.75	0.0921402	0.0665253	0.0855629
	71.8667	0.961412	0.976466	0.988173		71.8667	0.0878917	0.0739465	0.0815894
	71.9833	0.96497	0.928969	0.967631		71.9833	0.0847053	0.077392	0.0953642
	72.1	0.967707	0.952931	0.96981		72.1	0.0969198	0.0734164	0.0834437
	72.2167	0.943076	0.941806	0.967009		72.2167	0.0950611	0.0760668	0.0884768
	72.3333	0.996442	0.991014	0.966075		72.3333	0.0791291	0.0768619	0.0850331
	72.45	0.990695	0.953359	0.963274		72.45	0.0852363	0.0728863	0.0789404
	72.5667	0.947729	0.979461	0.949269		72.5667	0.0876261	0.0705009	0.0871523
	72.6833	0.982211	0.93881	0.956738		72.6833	0.0815189	0.0720912	0.0781457
	72.8	0.974275	0.980745	0.958606		72.8	0.0730218	0.077392	0.0850331
	72.9167	0.970443	0.972187	0.97479		72.9167	0.0809878	0.0678505	0.0911258
	73.0333	0.970991	0.946513	0.956116		73.0333	0.0881572	0.0784522	0.087947
	73.15	0.96798	0.953787	0.967943		73.15	0.0839087	0.0694408	0.074702
	73.2667	0.984401	0.956782	0.984438		73.2667	0.0855019	0.070766	0.0784106
	73.3833	0.97838	0.979033	0.983193		73.3833	0.0772703	0.0842831	0.0911258
	73.5	0.971264	0.988019	0.965764		73.5	0.0847053	0.0739465	0.0768212
	73.6167	0.972906	0.956782	0.957672		73.6167	0.0847053	0.0742115	0.0839735
	73.7333	0.972359	0.977749	0.941799		73.7333	0.0828465	0.0731513	0.0837086
	73.85	0.984127	0.962345	0.958294		73.85	0.0889538	0.0763318	0.0725828
[truncated: 3 more columns]

## Sheet: Figure 3
Figure 3a	soluble protein	B-LCD	various initial protein concentrations					Fig. 3b		I_ThT_end 1 [AU]	I_ThT_end 2 [AU]	I_ThT_end 3 [AU]	AVG	STD		Fig. 3c	Normalized Thioflavin T		30 µM B-LCD			20 µM B-LCD			15 µM B-LCD			10 µM B-LCD				Fig. 3c, inset	concentration [µM]	T_0.1 - 1 [h]	T_0.1 - 2 [h]	T_0.1 - 3 [h]	AVG T_0.1 [h]	STD T_0.1 [h]
	concentration CS	B-LCD C0 [µM]	Abs280 [-]	CS [µM]	AVG CS [mM]	STD CS [mM]		ThT intensity	1 µM B-LCD	118	63	76	85.6667	28.746			B-LCD aggregation at	Time [h]	ThT fluo [-] 1	ThT fluo [-] 2	ThT fluo [-] 3	ThT fluo [-] 1	ThT fluo [-] 2	ThT fluo [-] 3	ThT fluo [-] 1	ThT fluo [-] 2	ThT fluo [-] 3	ThT fluo [-] 1	ThT fluo [-] 2	ThT fluo [-] 3		Lag times	30	6.53	5.95	7	6.49333	0.525959
		2.5	0.034	1.52085	0.00133333	0.00057735		after 7 days	10 µM B-LCD	17688	16597	9327	14537.3	4545.13			various initial protein conc.	0	0.00383142	0.0145486	0.00995954	0.0170303	0.0142016	0.0222816	0.078373	0	0	0.00104493	0.0360481	0.0261146			20	5.483	7	7.3	6.59433	0.974062
			0.0305	1.36429				of incubation										0.116667	0	0.00427899	0.00560224	0	0.00658123	0.00044563	0	0.00807137	0.0038666	0.0188088	0.0387183	0.0203822			15	2.683	6.883	5.6	5.05533	2.15232
			0.028	1.25246														0.233333	0.00246305	0.0115533	0.00778089	0.00212879	0	0.00713012	0.0238095	0.0148683	0.00338328	0.0271682	0.0226969	0.0343949			10	5.717	4.083	6.767	5.52233	1.35255
		5	0.067	2.99697	0.00266667	0.00057735												0.35	0.00848385	0.0021395	0	0.00478978	0.0114305	0.00534759	0.0595238	0.00127443	0.00483325	0.0135841	0.0453939	0.0210191
			0.057	2.54966														0.466667	0.00465244	0	0.00404606	0.00904737	0.0110842	0.00846702	0.0367063	0.00807137	0.00918318	0.0344828	0	0
			0.0515	2.30364														0.583333	0.00164204	0.0111254	0.00466853	0.00638638	0.0131624	0.00623886	0.0327381	0.00594732	0.0077332	0	0.0106809	0.0171974
		10	0.101	4.51782	0.00433333	0.00057735												0.7	0.0090312	0.0115533	0.00404606	0.0133049	0.00692761	0.00534759	0.0357143	0.0157179	0.0173997	0.0219436	0.0106809	0.0152866
			0.0975	4.36126														0.816667	0.0106732	0.0124091	0.00124494	0.00159659	0.00935227	0.00980392	0.0208333	0.0152931	0.00918318	0.0449321	0.0600801	0.00191083
			0.0925	4.13761														0.933333	0.00766284	0.0179718	0.00466853	0.0127727	0.0256321	0	0.0238095	0.00594732	0.00289995	0.0240334	0.0333778	0.0127388
		20	0.17	7.60425	0.00733333	0.0011547												1.05	0.00821018	0.0102696	0.00373483	0.00904737	0.0183582	0.0026738	0.0386905	0.00722175	0.0125665	0.00835946	0.0507343	0.0350319
			0.17	7.60425														1.16667	0.0103996	0.00299529	0.0152505	0.0255455	0.0114305	0.016934	0.0803571	0.0242141	0.00869986	0.0114942	0.0734312	0.0248408
			0.133	5.94921														1.28333	0.0145046	0.012837	0.00902583	0.0149015	0.021822	0.0200535	0.0525794	0.0212404	0.0111165	0.014629	0.0200267	0.0401274
		control - no LLPS	0.431	19.279														1.4	0.0199781	0.00813008	0.0130719	0.0138371	0.0200901	0.0142603	0.0704365	0.0182668	0.00724988	0.0365726	0.024032	0.0299363
			0.4225	18.8988														1.51667	0.0175151	0.0209671	0.0183629	0.0266099	0.0256321	0.0187166	0.0367063	0.0123195	0.0405993	0.0114942	0.0841121	0.0235669
			0.453	20.2631														1.63333	0.0186097	0.0329482	0.0192966	0.0207557	0.0249394	0.0147059	0.0406746	0.0165675	0.0294828	0.0031348	0.0493992	0.0184713
																		1.75	0.0188834	0.0188276	0.0174292	0.0138371	0.0135088	0.0405526	0.0575397	0.0246389	0.0101498	0.0177639	0.0493992	0.0254777
																		1.86667	0.0216201	0.0243902	0.026455	0.0266099	0.0228611	0.0258467	0.102183	0.00892099	0.0328661	0.0386625	0.082777	0.033121
																		1.98333	0.0218938	0.0265297	0.0202303	0.0409792	0.0235539	0.0213904	0.077381	0.0246389	0.0246496	0.0574713	0.0293725	0.0388535
	droplet protein	B-LCD																2.1	0.0216201	0.0290971	0.0202303	0.0452368	0.0190509	0.026738	0.0674603	0.0293118	0.0265829	0.030303	0.0814419	0.0273885
	concentration CD	B-LCD C0 [µM]	AVG peak height [AU]	STD Err peak height [AU]	CD AVG [mM]	CD STD Err [mM]												2.21667	0.0303777	0.0372272	0.0258326	0.0420436	0.0329061	0.013369	0.0843254	0.0208156	0.0328661	0.0365726	0.0560748	0.0490446
		2.5	1224.85	16.1045	0.720878	0.0148416												2.33333	0.0306513	0.0218229	0.0140056	0.0463012	0.0249394	0.0329768	0.0634921	0.0216653	0.0202997	0.0428422	0.0747664	0.0210191
		5	1168.45	23.788	0.685931	0.0180863												2.45	0.0240832	0.0342319	0.0230314	0.0276743	0.0322134	0.0271836	0.0892857	0.0339847	0.041566	0.0355277	0.0640855	0.0375796
		10	1094.78	28.9688	0.640279	0.0204611												2.56667	0.0336617	0.0385109	0.0373483	0.0335285	0.0315206	0.0294118	0.0972222	0.0293118	0.0444659	0.0355277	0.0574099	0.0541401
		20	1295.23	5.87931	0.764494	0.0121747												2.68333	0.0314724	0.0415062	0.0286337	0.0548164	0.0401801	0.0258467	0.103175	0.0412065	0.0294828	0.0512017	0.0761015	0.0426752
																		2.8	0.0249042	0.0479247	0.031746	0.0569452	0.0315206	0.040107	0.104167	0.0208156	0.022233	0.0658307	0.082777	0.0458599
																		2.91667	0.0369458	0.0308087	0.0339247	0.0633316	0.0228611	0.0329768	0.102183	0.0280374	0.041566	0.031348	0.0747664	0.043949
																		3.03333	0.0361248	0.0440736	0.0441955	0.0558808	0.0467613	0.030303	0.0972222	0.0280374	0.038666	0.0449321	0.0961282	0.021656
																		3.15	0.0383142	0.0350877	0.0432618	0.0441724	0.031867	0.0209447	0.0912698	0.0463042	0.0468826	0.0438871	0.0934579	0.0528662
																		3.26667	0.0377668	0.038083	0.0401494	0.0500266	0.0439903	0.0445633	0.118056	0.0395072	0.040116	0.0522466	0.0814419	0.033121
																		3.38333	0.0372195	0.0385109	0.0364146	0.0601384	0.0329061	0.0405526	0.0962302	0.0395072	0.0517158	0.0794148	0.0734312	0.0522293
																		3.5	0.0426929	0.0526316	0.0485527	0.0659925	0.0443367	0.052139	0.0972222	0.0454546	0.0372161	0.0449321	0.0907877	0.0592357
																		3.61667	0.0421456	0.0432178	0.0454404	0.0633316	0.0543817	0.0476827	0.124008	0.0522515	0.0628323	0.0470219	0.0694259	0.0687898
																		3.73333	0.0306513	0.0526316	0.0544662	0.0681213	0.049186	0.0427807	0.105159	0.0424809	0.0521991	0.061651	0.102804	0.0630573
																		3.85	0.0383142	0.0671801	0.043573	0.0755721	0.0540353	0.0374332	0.0982143	0.0522515	0.0430159	0.0658307	0.0881175	0.0401274
																		3.96667	0.0517241	0.0517758	0.0336135	0.0739755	0.0408729	0.0405526	0.131944	0.0356839	0.0502658	0.077325	0.0814419	0.0503185
																		4.08333	0.0506294	0.0556269	0.0501089	0.0723789	0.0478005	0.0476827	0.127976	0.0458793	0.0546158	0.0585162	0.110814	0.0611465
																		4.2	0.0580186	0.0723149	0.0507314	0.0750399	0.05646	0.0525847	0.12004	0.039932	0.0521991	0.0679206	0.0881175	0.0656051
																		4.31667	0.0582923	0.059478	0.0522876	0.0840873	0.0478005	0.0445633	0.125992	0.0471538	0.0517158	0.0491118	0.0761015	0.066242
																		4.43333	0.0519978	0.0620454	0.0357921	0.0904737	0.0502252	0.0445633	0.142857	0.0373832	0.0710488	0.0721003	0.0854473	0.0592357
																		4.55	0.0607553	0.080445	0.0681606	0.0830229	0.059231	0.0508021	0.149802	0.0471538	0.0734654	0.0783699	0.0720961	0.0605096
																		4.66667	0.060208	0.0706033	0.0516651	0.0750399	0.0623485	0.0512478	0.107143	0.0518267	0.0753987	0.0888192	0.0654206	0.0585987
																		4.78333	0.0692392	0.0778776	0.0666044	0.094199	0.0668514	0.0753119	0.152778	0.0471538	0.0618656	0.0835946	0.0841121	0.077707
																		4.9	0.0613027	0.0808729	0.070028	0.102182	0.0640804	0.0565954	0.147817	0.0620221	0.0724988	0.0721003	0.148198	0.077707
																		5.01667	0.0626711	0.0855798	0.0638033	0.0936668	0.0720471	0.0681818	0.16369	0.0501274	0.080232	0.0909091	0.129506	0.0547771
																		5.13333	0.0580186	0.0765939	0.0725179	0.0952634	0.0574991	0.0637255	0.134921	0.0654206	0.0782987	0.0606061	0.105474	0.0796178
																		5.25	0.0725233	0.0911425	0.0725179	0.09686	0.0661586	0.0672906	0.154762	0.0683942	0.0686322	0.0961338	0.136182	0.0547771
																		5.36667	0.0667761	0.0855798	0.0678494	0.0931346	0.0723935	0.0681818	0.142857	0.0683942	0.0715321	0.0898642	0.128171	0.0783439
																		5.48333	0.0831965	0.0877193	0.0731404	0.111229	0.0675442	0.0695187	0.178571	0.0700935	0.0666989	0.0825496	0.12283	0.0707006
																		5.6	0.0796387	0.0817287	0.0582011	0.094199	0.0741254	0.07041	0.138889	0.066695	0.0807153	0.0898642	0.142857	0.0815287
																		5.71667	0.0596607	0.0988447	0.0799876	0.126663	0.0741254	0.0779857	0.156746	0.0722175	0.105848	0.104493	0.157543	0.0840764
																		5.83333	0.0755337	0.0813008	0.075319	0.114423	0.081053	0.0672906	0.119048	0.0802889	0.0898985	0.113898	0.128171	0.0649682
																		5.95	0.076902	0.108686	0.081855	0.094199	0.0741254	0.073975	0.19246	0.0675446	0.081682	0.110763	0.136182	0.0770701
																		6.06667	0.077723	0.108686	0.0812325	0.114955	0.0859023	0.073975	0.178571	0.0896347	0.0850652	0.0856844	0.17223	0.088535
																		6.18333	0.0897646	0.0971331	0.0880797	0.108568	0.0800139	0.083779	0.179563	0.0764656	0.0923151	0.0888192	0.188251	0.0719745
																		6.3	0.0755337	0.109114	0.0865235	0.121341	0.0997575	0.0744207	0.173611	0.0832625	0.109232	0.131661	0.173565	0.0745223
																		6.41667	0.0974275	0.112965	0.0890134	0.141032	0.0949082	0.0762032	0.184524	0.0734919	0.108748	0.126437	0.168224	0.0700637
																		6.53333	0.102901	0.100128	0.0936819	0.139436	0.0845168	0.0900178	0.16369	0.0790144	0.106815	0.0668756	0.209613	0.0789809
																		6.65	0.0977012	0.13436	0.0896359	0.138371	0.0959474	0.0944742	0.18254	0.07774	0.100048	0.0700105	0.192256	0.0738854
																		6.76667	0.0851122	0.122379	0.0921257	0.112294	0.0952546	0.101159	0.232143	0.0815633	0.107782	0.124347	0.18024	0.100637
																		6.88333	0.100438	0.133504	0.0915033	0.132517	0.0886734	0.0940285	0.206349	0.10068	0.117931	0.128527	0.17223	0.0904459
																		7	0.108922	0.132221	0.11329	0.161788	0.10426	0.0904635	0.217262	0.0930331	0.124698	0.119122	0.182911	0.0910828
																		7.11667	0.105638	0.127086	0.101152	0.158063	0.107724	0.0851159	0.21627	0.0917587	0.111165	0.0982236	0.164219	0.0917198
																		7.23333	0.0996169	0.131365	0.102085	0.155402	0.113266	0.0998218	0.209325	0.110875	0.103915	0.129572	0.218959	0.0987261
																		7.35	0.111111	0.154044	0.11329	0.173497	0.111188	0.118984	0.230159	0.102804	0.131948	0.130617	0.196262	0.115924
																		7.46667	0.114943	0.151476	0.11827	0.15487	0.122272	0.10918	0.21627	0.0994053	0.151281	0.127482	0.189586	0.105732
																		7.58333	0.119048	0.160034	0.114223	0.173497	0.119501	0.101604	0.238095	0.105353	0.143064	0.167189	0.193591	0.121019
																		7.7	0.123153	0.165169	0.129163	0.182544	0.136127	0.114973	0.239087	0.114698	0.146448	0.145246	0.230975	0.0936306
																		7.81667	0.1237	0.158751	0.11827	0.187334	0.119501	0.104724	0.256944	0.131691	0.133881	0.15047	0.188251	0.126752
																		7.93333	0.134373	0.151048	0.131964	0.204364	0.138899	0.12344	0.25	0.119371	0.151764	0.131661	0.212283	0.10828
																		8.05	0.139573	0.159606	0.12854	0.185205	0.14929	0.131462	0.25	0.1113	0.166747	0.143156	0.194927	0.116561
																		8.16667	0.136289	0.168164	0.139122	0.193188	0.134396	0.133244	0.252976	0.133815	0.160464	0.15256	0.248331	0.124841
																		8.28333	0.145594	0.181857	0.126362	0.204364	0.144441	0.137701	0.289683	0.13254	0.164331	0.191223	0.245661	0.118471
																		8.4	0.15353	0.191271	0.124805	0.207025	0.137513	0.135027	0.28869	0.146134	0.170614	0.193312	0.24032	0.13121
																		8.51667	0.164477	0.176722	0.136321	0.232571	0.152754	0.138592	0.334325	0.127018	0.201063	0.177638	0.224299	0.129936
																		8.63333	0.15353	0.199829	0.14348	0.21075	0.15691	0.157308	0.304563	0.13424	0.18463	0.190178	0.221629	0.119745
																		8.75	0.16393	0.180145	0.148148	0.234167	0.154832	0.169786	0.28869	0.152082	0.194297	0.177638	0.272363	0.119745
																		8.86667	0.16393	0.237484	0.160909	0.245343	0.158642	0.154635	0.34127	0.154206	0.187047	0.178683	0.269693	0.124204
																		8.98333	0.165298	0.207531	0.167445	0.244811	0.169034	0.157754	0.306548	0.146984	0.179314	0.178683	0.313752	0.114013
																		9.1	0.178161	0.226786	0.169312	0.238425	0.178386	0.161319	0.357143	0.1661	0.21073	0.218391	0.268358	0.135032
																		9.21667	0.183361	0.241763	0.172425	0.250665	0.185313	0.172014	0.347222	0.172472	0.218463	0.183908	0.301736	0.157962
																		9.33333	0.175972	0.242191	0.173669	0.239489	0.180118	0.171123	0.359127	0.152931	0.21798	0.223615	0.287049	0.150318
																		9.45	0.17734	0.248609	0.170868	0.266631	0.196051	0.176916	0.344246	0.150807	0.22958	0.189133	0.285714	0.14586
																		9.56667	0.195402	0.254172	0.17118	0.253858	0.195358	0.176471	0.334325	0.173322	0.208313	0.220481	0.35514	0.142038
																		9.68333	0.197318	0.261446	0.195767	0.263438	0.190163	0.205882	0.367063	0.181393	0.245046	0.207941	0.296395	0.147134
																		9.8	0.202791	0.268721	0.182695	0.288984	0.199169	0.205437	0.369048	0.194987	0.223296	0.199582	0.291055	0.142675
																		9.91667	0.219486	0.261018	0.195767	0.319319	0.210946	0.19697	0.391865	0.191164	0.229096	0.216301	0.335113	0.173248
																		10.0333	0.221949	0.287976	0.206038	0.292177	0.21822	0.204545	0.388889	0.185641	0.238279	0.199582	0.353805	0.16051
																		10.15	0.21538	0.281558	0.220044	0.301756	0.206789	0.217914	0.412698	0.19966	0.251812	0.197492	0.327103	0.172611
																		10.2667	0.221949	0.290971	0.210706	0.316658	0.218566	0.22861	0.391865	0.193713	0.242146	0.225705	0.324433	0.16879
																		10.3833	0.221675	0.307231	0.221289	0.319319	0.218566	0.203209	0.416667	0.213254	0.254712	0.260188	0.359146	0.16051
																		10.5	0.241653	0.311083	0.226268	0.344864	0.225147	0.226827	0.410714	0.207307	0.294345	0.223615	0.35514	0.171338
																		10.6167	0.243569	0.310227	0.235917	0.344332	0.223415	0.234848	0.40873	0.2226	0.275012	0.250784	0.393858	0.180892
																		10.7333	0.244116	0.315789	0.247744	0.332092	0.246969	0.244652	0.399802	0.218777	0.272112	0.23511	0.373832	0.172611
																		10.85	0.258073	0.325631	0.260815	0.33422	0.257014	0.23262	0.436508	0.206457	0.288545	0.261233	0.353805	0.180892
																		10.9667	0.267926	0.32991	0.250233	0.355508	0.258053	0.244652	0.456349	0.220476	0.290962	0.234065	0.395194	0.186624
																		11.0833	0.27121	0.356868	0.252101	0.364023	0.259785	0.249554	0.433532	0.215378	0.308362	0.253918	0.375167	0.183439
																		11.2	0.270389	0.359007	0.23685	0.376796	0.268791	0.245098	0.470238	0.23322	0.291928	0.252874	0.396529	0.193631
																		11.3167	0.276136	0.349594	0.288827	0.367217	0.264288	0.253565	0.484127	0.238743	0.310295	0.276907	0.41255	0.175796
																		11.4333	0.303229	0.368849	0.280735	0.375732	0.280914	0.261586	0.487103	0.254036	0.311745	0.30303	0.381842	0.194904
																		11.55	0.320471	0.40736	0.291939	0.370942	0.295116	0.265152	0.518849	0.243415	0.322378	0.275862	0.413885	0.201911
																		11.6667	0.30624	0.392383	0.272331	0.381054	0.291999	0.280303	0.517857	0.254036	0.330111	0.272727	0.424566	0.212102
																		11.7833	0.303229	0.399658	0.310613	0.394359	0.30239	0.282531	0.493056	0.271878	0.333494	0.323929	0.40988	0.20828
																		11.9	0.321565	0.431322	0.313725	0.410857	0.292691	0.288324	0.516865	0.276126	0.349928	0.269592	0.459279	0.211465
																		12.0167	0.31965	0.39923	0.298164	0.389569	0.286457	0.28877	0.513889	0.263381	0.343161	0.332288	0.447263	0.217834
																		12.1333	0.329776	0.430894	0.319328	0.422033	0.307586	0.322638	0.509921	0.267205	0.37651	0.322884	0.502003	0.217197
																		12.25	0.321565	0.43175	0.309368	0.388505	0.304122	0.288324	0.529762	0.262957	0.352344	0.312435	0.451268	0.25414
																		12.3667	0.341817	0.430039	0.311547	0.407664	0.319363	0.322638	0.556548	0.275701	0.357661	0.318704	0.468625	0.212102
																		12.4833	0.347017	0.437741	0.356987	0.432145	0.326983	0.316399	0.512897	0.28887	0.37506	0.331243	0.445928	0.242038
																		12.6	0.358785	0.455712	0.337379	0.396487	0.339453	0.311943	0.547619	0.293118	0.37506	0.30512	0.476636	0.229936
																		12.7167	0.350027	0.44801	0.355431	0.416711	0.325251	0.321301	0.544643	0.274427	0.38811	0.31139	0.487316	0.235032
																		12.8333	0.360427	0.446299	0.348584	0.466738	0.332871	0.349822	0.547619	0.295667	0.38666	0.362591	0.47263	0.232484
																		12.95	0.373563	0.460419	0.361656	0.456626	0.352615	0.34492	0.53373	0.305013	0.402127	0.324974	0.488652	0.256688
																		13.0667	0.354406	0.478819	0.366013	0.471527	0.343263	0.331996	0.554563	0.308836	0.39246	0.343783	0.465955	0.23949
																		13.1833	0.376574	0.454429	0.374416	0.485897	0.35123	0.35205	0.584325	0.327952	0.40551	0.380355	0.440587	0.26879
																		13.3	0.386152	0.518186	0.375973	0.474721	0.350191	0.358734	0.572421	0.303314	0.443693	0.340648	0.523364	0.242675
																		13.4167	0.391078	0.492512	0.386555	0.501863	0.364392	0.349822	0.605159	0.324129	0.40406	0.359457	0.496662	0.253503
																		13.5333	0.401752	0.490372	0.376284	0.461948	0.380672	0.381016	0.5625	0.348768	0.439826	0.403344	0.520694	0.254777
																		13.65	0.401478	0.512195	0.380952	0.505588	0.374437	0.388146	0.618056	0.342821	0.407927	0.401254	0.574099	0.279618
																		13.7667	0.408593	0.552846	0.391534	0.472592	0.369934	0.372995	0.640873	0.327952	0.453842	0.368861	0.499332	0.242038
																		13.8833	0.405857	0.49893	0.411453	0.49867	0.373398	0.381907	0.589286	0.382753	0.422426	0.397074	0.558077	0.266879
																		14	0.407499	0.527599	0.416122	0.478978	0.389678	0.377451	0.587302	0.338148	0.445626	0.38767	0.586115	0.258599
																		14.1167	0.438697	0.540009	0.409586	0.489622	0.390371	0.380125	0.627976	0.353016	0.459642	0.358412	0.495327	0.266879
																		14.2333	0.435413	0.53359	0.425148	0.508781	0.401108	0.414438	0.634921	0.351317	0.465442	0.392894	0.5247	0.268153
																		14.35	0.431308	0.539153	0.43324	0.535391	0.400762	0.418449	0.669643	0.394223	0.419043	0.414838	0.522029	0.320382
																		14.4667	0.451013	0.532306	0.424837	0.536988	0.398337	0.421569	0.634921	0.355565	0.458192	0.397074	0.52737	0.281529
																		14.5833	0.452655	0.551562	0.445689	0.533262	0.417388	0.426025	0.656746	0.371283	0.452392	0.388715	0.583445	0.310828
																		14.7	0.46196	0.573385	0.444133	0.526344	0.40769	0.413102	0.62996	0.375106	0.483325	0.450366	0.567423	0.313376
																		14.8167	0.460865	0.596919	0.444444	0.538052	0.426394	0.421569	0.667659	0.391674	0.469792	0.399164	0.594125	0.299363
																		14.9333	0.460591	0.579803	0.463741	0.536456	0.41912	0.422906	0.656746	0.385726	0.486225	0.423197	0.538051	0.289172
																		15.05	0.471538	0.563543	0.458761	0.530601	0.426394	0.415775	0.678571	0.384027	0.476559	0.426332	0.563418	0.31465
																		15.1667	0.471264	0.587505	0.474323	0.527408	0.448909	0.423797	0.645833	0.382753	0.481392	0.416928	0.564753	0.31465
																		15.2833	0.4896	0.598203	0.479925	0.571048	0.455837	0.441176	0.650794	0.403568	0.480425	0.456635	0.630174	0.301911
																		15.4	0.481664	0.593924	0.484594	0.551889	0.416003	0.43984	0.64881	0.409516	0.485259	0.46813	0.58478	0.320382
																		15.5167	0.499179	0.622593	0.497666	0.583821	0.453065	0.456774	0.654762	0.432031	0.474625	0.433647	0.591455	0.335669
																		15.6333	0.493706	0.608472	0.497354	0.556147	0.447523	0.448752	0.66369	0.401869	0.523441	0.464995	0.660881	0.328025
																		15.75	0.505747	0.609328	0.486772	0.584353	0.473848	0.474153	0.688492	0.425234	0.536008	0.475444	0.574099	0.321656
																		15.8667	0.501642	0.613179	0.483038	0.587014	0.482161	0.467469	0.662698	0.425234	0.529725	0.492163	0.619493	0.312739
																		15.9833	0.531472	0.624733	0.511049	0.594997	0.491514	0.472371	0.712302	0.433305	0.534558	0.451411	0.566088	0.329936
																		16.1	0.513136	0.611468	0.51883	0.606706	0.481469	0.456328	0.665675	0.451572	0.504592	0.434692	0.598131	0.350955
																		16.2167	0.518883	0.64356	0.526922	0.592869	0.461379	0.472371	0.688492	0.420561	0.510391	0.450366	0.659546	0.334395
																		16.3333	0.53202	0.635858	0.524121	0.6248	0.46796	0.470143	0.72619	0.442651	0.530691	0.496343	0.692924	0.338217
																		16.45	0.534756	0.692341	0.526299	0.600852	0.469692	0.487077	0.701389	0.460918	0.504108	0.472309	0.59279	0.324204
																		16.5667	0.559661	0.649979	0.561158	0.604045	0.472116	0.500446	0.697421	0.426508	0.517641	0.483804	0.606142	0.363694
																		16.6833	0.555556	0.648695	0.517896	0.597658	0.483893	0.498217	0.673611	0.45582	0.517641	0.485893	0.6502	0.392994
																		16.8	0.546524	0.663671	0.552132	0.573709	0.490128	0.493761	0.713294	0.476636	0.553891	0.432602	0.622163	0.36242
																		16.9167	0.550903	0.650406	0.544974	0.6248	0.489089	0.476827	0.725198	0.429907	0.57129	0.516196	0.672897	0.382166
																		17.0333	0.526546	0.670518	0.559602	0.646088	0.486664	0.507576	0.718254	0.442651	0.551957	0.494253	0.630174	0.382166
																		17.15	0.576902	0.650406	0.569561	0.614156	0.486664	0.492424	0.713294	0.468564	0.563074	0.551724	0.630174	0.343949
																		17.2667	0.567597	0.679932	0.561469	0.620011	0.51195	0.501783	0.717262	0.463042	0.563557	0.525601	0.651535	0.384076
																		17.3833	0.585386	0.694052	0.583878	0.620011	0.514375	0.511586	0.708333	0.489805	0.556791	0.507837	0.634179	0.400637
																		17.5	0.552545	0.698759	0.543417	0.6248	0.512297	0.51738	0.72123	0.47876	0.556307	0.535005	0.646195	0.377707
																		17.6167	0.56185	0.681643	0.579209	0.634912	0.51957	0.537433	0.707341	0.466015	0.571774	0.487983	0.631509	0.379618
																		17.7333	0.602354	0.692769	0.57423	0.626397	0.502598	0.548128	0.739087	0.469414	0.559691	0.508882	0.687583	0.401274
																		17.85	0.59688	0.706033	0.595705	0.637573	0.518878	0.560606	0.804563	0.486406	0.593523	0.530825	0.646195	0.402548
																		17.9667	0.606459	0.72101	0.608154	0.636509	0.506408	0.51426	0.722222	0.494053	0.579507	0.557994	0.628838	0.389809
																		18.0833	0.571155	0.71074	0.600685	0.660458	0.51957	0.535651	0.709325	0.494053	0.580957	0.545455	0.690254	0.396815
																		18.2	0.596333	0.717587	0.601307	0.649814	0.545895	0.546791	0.688492	0.47706	0.62204	0.546499	0.711615	0.394268
																		18.3167	0.578818	0.724433	0.60193	0.676956	0.550745	0.558824	0.703373	0.499575	0.569357	0.545455	0.724967	0.426752
																		18.4333	0.625616	0.718015	0.615002	0.638638	0.53585	0.570856	0.742063	0.539082	0.607057	0.54441	0.722296	0.423567
																		18.55	0.592501	0.707317	0.629318	0.650346	0.545895	0.5459	0.746032	0.516568	0.58724	0.524556	0.64486	0.396815
																		18.6667	0.612479	0.740693	0.599751	0.671634	0.550745	0.569964	0.750992	0.514444	0.586757	0.530825	0.671562	0.417197
																		18.7833	0.607827	0.728284	0.599751	0.646621	0.550745	0.528966	0.725198	0.502124	0.57419	0.528736	0.774366	0.420382
																		18.9	0.626437	0.71288	0.621226	0.665247	0.541392	0.606061	0.77381	0.511045	0.613823	0.553814	0.70494	0.396815
																		19.0167	0.613027	0.757809	0.60442	0.6876	0.556287	0.575758	0.714286	0.509771	0.600773	0.592476	0.715621	0.427389
																		19.1333	0.608922	0.729568	0.633053	0.708888	0.545895	0.582888	0.776786	0.529312	0.611406	0.599791	0.698264	0.449682
																		19.25	0.625616	0.709029	0.635232	0.670037	0.55213	0.575312	0.727183	0.531436	0.59304	0.598746	0.716956	0.419745
																		19.3667	0.635468	0.750107	0.640523	0.729111	0.561483	0.566845	0.764881	0.516568	0.61769	0.582027	0.742323	0.475159
																		19.4833	0.648331	0.749679	0.630875	0.676956	0.538621	0.557932	0.694444	0.539932	0.639923	0.590387	0.715621	0.452229
																		19.6	0.642036	0.747967	0.658575	0.693986	0.585383	0.586007	0.760913	0.515718	0.62059	0.565308	0.691589	0.457325
																		19.7167	0.640941	0.732991	0.655151	0.707291	0.550398	0.608734	0.733135	0.541206	0.632673	0.546499	0.708945	0.431847
																		19.8333	0.639573	0.749679	0.643013	0.717403	0.563907	0.61943	0.737103	0.553101	0.62784	0.586207	0.758344	0.421019
																		19.95	0.661741	0.744544	0.658886	0.703566	0.567371	0.602941	0.759921	0.557349	0.643789	0.546499	0.751669	0.464968
																		20.0667	0.651341	0.762088	0.667289	0.693454	0.567371	0.612745	0.78869	0.539507	0.659739	0.603971	0.726302	0.45414
																		20.1833	0.671045	0.777065	0.650794	0.686003	0.574645	0.581105	0.769841	0.547579	0.62349	0.600836	0.720961	0.456051
																		20.3	0.648331	0.771502	0.679116	0.710484	0.603741	0.629234	0.751984	0.542906	0.62204	0.587252	0.76769	0.449045
																		20.4167	0.667214	0.797176	0.641457	0.698776	0.570835	0.617647	0.770833	0.552251	0.683905	0.597701	0.708945	0.49172
																		20.5333	0.684729	0.772786	0.677871	0.739755	0.608244	0.606061	0.809524	0.569244	0.662639	0.62069	0.740988	0.458599
																		20.65	0.646141	0.779632	0.697479	0.703566	0.588154	0.618093	0.770833	0.568819	0.625423	0.666667	0.742323	0.456051
																		20.7667	0.676793	0.752674	0.683785	0.759447	0.569449	0.611408	0.765873	0.561172	0.675689	0.626959	0.70494	0.478344
																		20.8833	0.677614	0.773214	0.666978	0.72645	0.594735	0.592246	0.764881	0.568394	0.667472	0.624869	0.742323	0.490446
																		21	0.670498	0.805734	0.699969	0.73124	0.608937	0.630125	0.764881	0.587511	0.668439	0.642633	0.744993	0.463057
																		21.1167	0.678708	0.771074	0.681606	0.700905	0.598892	0.625668	0.795635	0.572642	0.673272	0.568443	0.744993	0.484713
																		21.2333	0.667761	0.773214	0.68005	0.724321	0.60859	0.627897	0.804563	0.605777	0.682455	0.648903	0.70494	0.514013
																		21.35	0.670498	0.779632	0.71273	0.718999	0.615171	0.625668	0.766865	0.595157	0.648139	0.655172	0.781041	0.478344
																		21.4667	0.683634	0.772786	0.70028	0.722725	0.604434	0.627451	0.760913	0.606627	0.662156	0.650993	0.703605	0.485987
																		21.5833	0.70416	0.770646	0.686586	0.732837	0.633876	0.620766	0.808532	0.580714	0.667956	0.658307	0.789052	0.494268
																		21.7	0.688834	0.793753	0.704326	0.728579	0.599238	0.642602	0.748016	0.564996	0.690188	0.670846	0.771696	0.501911
																		21.8167	0.705802	0.816003	0.718021	0.715274	0.626602	0.660428	0.776786	0.623619	0.681005	0.648903	0.781041	0.495541
																		21.9333	0.70416	0.78006	0.700591	0.746674	0.639764	0.644831	0.759921	0.605777	0.653939	0.624869	0.76769	0.500637
																		22.05	0.67433	0.833547	0.695923	0.739223	0.591271	0.633244	0.806548	0.590059	0.667472	0.596656	0.748999	0.526115
																		22.1667	0.675151	0.804878	0.721755	0.731772	0.618982	0.629679	0.823413	0.581138	0.682455	0.660397	0.735648	0.520382
																		22.2833	0.680898	0.78819	0.677249	0.747738	0.639764	0.661765	0.821429	0.602379	0.692122	0.676071	0.716956	0.51465
																		22.4	0.698413	0.810869	0.709306	0.755721	0.646692	0.659537	0.752976	0.597281	0.678589	0.664577	0.758344	0.515924
																		22.5167	0.698686	0.822422	0.714286	0.735498	0.64496	0.630125	0.809524	0.595157	0.697922	0.663532	0.751669	0.510191
																		22.6333	0.705255	0.813008	0.737628	0.756786	0.638033	0.659982	0.8125	0.605777	0.726921	0.61233	0.748999	0.533758
																		22.75	0.685003	0.845101	0.755369	0.776477	0.623138	0.666221	0.811508	0.605353	0.702755	0.659352	0.743658	0.522293
																		22.8667	0.71757	0.831836	0.728291	0.759447	0.656044	0.646613	0.75	0.638063	0.695022	0.664577	0.750334	0.549682
																		22.9833	0.716749	0.827557	0.745409	0.753592	0.656737	0.639037	0.746032	0.61215	0.687289	0.677116	0.782377	0.521656
																		23.1	0.716201	0.80445	0.732649	0.784992	0.670939	0.677807	0.747024	0.622345	0.716771	0.69279	0.791722	0.53121
																		23.2167	0.741653	0.837398	0.724868	0.744545	0.670246	0.668895	0.809524	0.625319	0.721605	0.681296	0.823765	0.55414
																		23.3333	0.700876	0.854086	0.758481	0.763704	0.649809	0.714349	0.779762	0.610025	0.726438	0.665622	0.76502	0.547134
																		23.45	0.750958	0.815576	0.738562	0.753592	0.64496	0.659091	0.752976	0.641037	0.732721	0.707419	0.76769	0.551592
																		23.5667	0.72879	0.804022	0.758481	0.771155	0.671978	0.671123	0.781746	0.604078	0.719671	0.683386	0.747664	0.536943
																		23.6833	0.72879	0.817715	0.737628	0.759447	0.663318	0.687611	0.826389	0.626593	0.726921	0.673981	0.785047	0.549682
																		23.8	0.733443	0.83098	0.75817	0.775945	0.67752	0.69697	0.756944	0.638912	0.720638	0.702194	0.747664	0.545223
																		23.9167	0.706349	0.849807	0.762838	0.773284	0.667129	0.687166	0.843254	0.629567	0.694538	0.660397	0.77036	0.533121
																		24.0333	0.738916	0.833547	0.762527	0.799361	0.666089	0.678699	0.84127	0.660153	0.703238	0.710554	0.783712	0.557962
																		24.15	0.733716	0.834831	0.747588	0.765301	0.642882	0.650624	0.811508	0.628717	0.719188	0.635319	0.807744	0.547134
																		24.2667	0.746853	0.833547	0.73545	0.78446	0.662279	0.699198	0.786706	0.635514	0.711938	0.718913	0.82243	0.551592
																		24.3833	0.74439	0.810869	0.761282	0.782863	0.665397	0.707665	0.769841	0.664401	0.737071	0.702194	0.8251	0.575796
																		24.5	0.761905	0.856226	0.767818	0.773816	0.679945	0.710784	0.845238	0.667799	0.745288	0.665622	0.849132	0.566879
																		24.6167	0.72058	0.830124	0.762216	0.778073	0.676827	0.668895	0.75	0.664401	0.759304	0.708464	0.815754	0.556688
																		24.7333	0.773399	0.834831	0.757547	0.791911	0.667475	0.706774	0.825397	0.638912	0.743354	0.719958	0.781041	0.610828
																		24.85	0.775041	0.829268	0.785247	0.803619	0.677866	0.685383	0.849206	0.633815	0.736588	0.736677	0.738318	0.598089
																		24.9667	0.750684	0.813008	0.751945	0.81107	0.679252	0.688948	0.746032	0.658879	0.723538	0.740857	0.775701	0.599363
																		25.0833	0.761357	0.844673	0.737006	0.805216	0.6699	0.70098	0.820437	0.651657	0.749638	0.69697	0.77036	0.554777
																		25.2	0.741106	0.863072	0.748522	0.820117	0.686872	0.710784	0.769841	0.671623	0.745288	0.698015	0.803738	0.591083
																		25.3167	0.779693	0.892169	0.774665	0.778606	0.68895	0.708111	0.833333	0.664826	0.710488	0.724138	0.786382	0.574522
																		25.4333	0.787904	0.854514	0.798319	0.806812	0.669553	0.731283	0.813492	0.667799	0.747704	0.698015	0.773031	0.556051
																		25.55	0.756705	0.851519	0.780268	0.8281	0.686526	0.716132	0.829365	0.662702	0.779604	0.708464	0.803738	0.568153
																		25.6667	0.740558	0.872486	0.790538	0.792975	0.693453	0.710339	0.787698	0.675446	0.732721	0.723093	0.826435	0.584713
																		25.7833	0.76902	0.834403	0.78587	0.775945	0.696571	0.726827	0.801587	0.669499	0.777187	0.718913	0.787717	0.603822
																		25.9	0.747674	0.830124	0.788982	0.805748	0.676481	0.710784	0.794643	0.672897	0.775254	0.687565	0.753004	0.618471
																		26.0167	0.752053	0.831836	0.79085	0.815859	0.694839	0.727718	0.823413	0.714528	0.751087	0.76489	0.801068	0.589809
																		26.1333	0.775588	0.86564	0.778089	0.790314	0.71008	0.70098	0.78869	0.677145	0.750121	0.709509	0.842457	0.598726
																		26.25	0.770389	0.865212	0.792095	0.820117	0.727399	0.741979	0.860119	0.706457	0.749154	0.737722	0.790387	0.617197
																		26.3667	0.765189	0.832264	0.807656	0.825971	0.706616	0.692513	0.871032	0.700935	0.787337	0.663532	0.77036	0.605732
																		26.4833	0.780241	0.87976	0.782758	0.82331	0.696224	0.727718	0.777778	0.686491	0.77767	0.704284	0.794393	0.60828
																		26.6	0.781062	0.882328	0.814815	0.814795	0.713543	0.736185	0.819444	0.697961	0.767521	0.708464	0.839786	0.602548
																		26.7167	0.796388	0.868635	0.798942	0.852049	0.718739	0.718806	0.809524	0.686066	0.77912	0.735632	0.8251	0.615924
																		26.8333	0.792556	0.880616	0.807034	0.813731	0.714236	0.745544	0.863095	0.677145	0.754471	0.733542	0.845127	0.589809
																		26.95	0.794198	0.851091	0.800187	0.800426	0.728438	0.740642	0.832341	0.708581	0.77767	0.689655	0.907877	0.610828
																		27.0667	0.800493	0.859649	0.821351	0.814263	0.702806	0.754902	0.849206	0.698386	0.760754	0.737722	0.779706	0.621656
																		27.1833	0.798851	0.848952	0.823841	0.819585	0.711465	0.717023	0.829365	0.707732	0.745288	0.713689	0.833111	0.592994
																		27.3	0.793103	0.848524	0.827887	0.77009	0.720125	0.743316	0.811508	0.698386	0.743838	0.715778	0.76235	0.621019
																		27.4167	0.795566	0.903295	0.807968	0.800958	0.7177	0.745989	0.804563	0.694138	0.78782	0.758621	0.833111	0.652866
																		27.5333	0.795019	0.875909	0.809524	0.819053	0.703498	0.760695	0.800595	0.72175	0.734654	0.757576	0.81976	0.649682
																		27.65	0.798303	0.845528	0.805478	0.813199	0.73398	0.764706	0.835317	0.671623	0.785404	0.704284	0.806409	0.641401
																		27.7667	0.799398	0.85751	0.817305	0.815859	0.742639	0.753119	0.847222	0.70051	0.791203	0.754441	0.76235	0.640127
																		27.8833	0.792556	0.888746	0.817927	0.852049	0.712504	0.756239	0.8125	0.740017	0.788787	0.724138	0.789052	0.611465
																		28	0.782157	0.879332	0.81108	0.830229	0.719778	0.750891	0.811508	0.690739	0.772837	0.751306	0.815754	0.649682
																		28.1167	0.816092	0.888746	0.815749	0.830761	0.746103	0.759804	0.885913	0.728972	0.774287	0.755486	0.858478	0.650955
																		28.2333	0.817734	0.872486	0.802677	0.863757	0.73779	0.740196	0.859127	0.728547	0.778637	0.743992	0.815754	0.63758
																		28.35	0.812534	0.878905	0.814192	0.84992	0.728438	0.748663	0.818452	0.709006	0.81537	0.791014	0.829105	0.60828
																		28.4667	0.806513	0.86564	0.81357	0.825439	0.710426	0.74287	0.839286	0.714528	0.767521	0.799373	0.821095	0.659236
																		28.5833	0.817187	0.889602	0.832866	0.847259	0.768964	0.777629	0.825397	0.719626	0.784437	0.750261	0.817089	0.618471
																		28.7	0.809797	0.863928	0.830688	0.816392	0.738483	0.773619	0.854167	0.707307	0.769937	0.780564	0.81976	0.649045
																		28.8167	0.80104	0.895593	0.817927	0.835551	0.734673	0.779857	0.815476	0.722175	0.769937	0.711599	0.795728	0.625478
																		28.9333	0.831965	0.869919	0.839402	0.830229	0.775892	0.762032	0.857143	0.724299	0.77767	0.714734	0.817089	0.675796
																		29.05	0.824576	0.891314	0.838469	0.824907	0.747489	0.755793	0.830357	0.741716	0.766554	0.794148	0.802403	0.603185
																		29.1667	0.798577	0.881044	0.845938	0.834486	0.754416	0.774064	0.87996	0.711555	0.833253	0.751306	0.799733	0.655414
																		29.2833	0.839354	0.902439	0.830065	0.853113	0.739522	0.807041	0.815476	0.71198	0.792653	0.788924	0.88785	0.647771
																		29.4	0.804324	0.87377	0.837535	0.817456	0.762037	0.792335	0.819444	0.725149	0.79652	0.77325	0.813084	0.647771
																		29.5167	0.827039	0.889602	0.867414	0.8595	0.762729	0.783868	0.81746	0.741291	0.77622	0.778474	0.76502	0.613376
																		29.6333	0.823207	0.919983	0.828509	0.85471	0.762729	0.782086	0.874008	0.768479	0.791687	0.785789	0.865154	0.671975
																		29.75	0.819376	0.833975	0.852163	0.819585	0.769657	0.758021	0.813492	0.728547	0.793137	0.774295	0.806409	0.673248
																		29.8667	0.79803	0.906718	0.832866	0.840873	0.766193	0.753565	0.813492	0.731946	0.769454	0.768025	0.839786	0.664968
																		29.9833	0.818555	0.888746	0.844382	0.856307	0.754763	0.770499	0.861111	0.724299	0.815853	0.774295	0.771696	0.649682
																		30.1	0.813903	0.846812	0.851541	0.83289	0.745064	0.815508	0.81746	0.76593	0.816336	0.77325	0.807744	0.664331
																		30.2167	0.822386	0.913564	0.868659	0.811602	0.772428	0.791444	0.885913	0.728972	0.801837	0.733542	0.849132	0.672611
																		30.3333	0.804871	0.850235	0.837224	0.836615	0.753724	0.770053	0.843254	0.762532	0.794587	0.785789	0.847797	0.679618
																		30.45	0.834154	0.909713	0.838469	0.855774	0.755802	0.78164	0.814484	0.755735	0.81392	0.797283	0.851802	0.680255
																		30.5667	0.834154	0.896021	0.864301	0.840873	0.765154	0.766934	0.865079	0.742991	0.794103	0.829676	0.823765	0.663694
																		30.6833	0.81965	0.851947	0.868036	0.857371	0.763769	0.791444	0.853175	0.757434	0.791203	0.787879	0.777036	0.680892
																		30.8	0.831691	0.877193	0.83131	0.84513	0.773467	0.818182	0.847222	0.736194	0.805703	0.765935	0.859813	0.657325
																		30.9167	0.823755	0.889174	0.822596	0.840341	0.780741	0.776738	0.843254	0.748513	0.826003	0.746081	0.838451	0.700637
																		31.0333	0.843459	0.884895	0.850296	0.83768	0.77416	0.811943	0.849206	0.742991	0.80522	0.777429	0.813084	0.711465
																		31.15	0.833607	0.9003	0.840959	0.872805	0.763076	0.79902	0.85119	0.762957	0.79072	0.776385	0.833111	0.672611
																		31.2667	0.823755	0.882756	0.862745	0.872272	0.73779	0.808378	0.829365	0.759983	0.790237	0.803553	0.830441	0.707643
																		31.3833	0.853585	0.899872	0.845316	0.794039	0.756841	0.800357	0.840278	0.768479	0.808603	0.810867	0.859813	0.668153
																		31.5	0.826492	0.919127	0.8338	0.866418	0.788708	0.780303	0.87996	0.776975	0.794103	0.759666	0.81976	0.664331
																		31.6167	0.83087	0.885751	0.85901	0.85471	0.763422	0.791444	0.83631	0.760833	0.838086	0.782654	0.798398	0.66879
																		31.7333	0.868363	0.885323	0.834734	0.842469	0.800485	0.770945	0.869048	0.753611	0.844853	0.808777	0.826435	0.667516
																		31.85	0.82786	0.925973	0.843137	0.84513	0.772775	0.800802	0.809524	0.773577	0.813436	0.814002	0.851802	0.694268
																		31.9667	0.855501	0.912281	0.85901	0.85471	0.799446	0.815508	0.869048	0.748513	0.844369	0.830721	0.841121	0.710828
																		32.0833	0.854132	0.902867	0.863368	0.855242	0.815033	0.787433	0.868056	0.78887	0.81102	0.832811	0.839786	0.72293
																		32.2	0.844554	0.905862	0.860878	0.850452	0.766886	0.838235	0.833333	0.754036	0.80377	0.889237	0.803738	0.675796
																		32.3167	0.842365	0.923834	0.837224	0.886642	0.77035	0.815508	0.848214	0.75616	0.796037	0.850575	0.817089	0.704459
																		32.4333	0.843733	0.893025	0.875195	0.855774	0.788015	0.799911	0.890873	0.773577	0.804253	0.806688	0.8251	0.698089
																		32.55	0.837986	0.873342	0.861189	0.866951	0.780048	0.785651	0.899802	0.768479	0.871435	0.77534	0.779706	0.710828
																		32.6667	0.855774	0.920839	0.847183	0.896221	0.787322	0.796791	0.857143	0.759983	0.811986	0.826541	0.88785	0.680255
																		32.7833	0.872742	0.916988	0.86897	0.862693	0.795636	0.799911	0.797619	0.773152	0.78927	0.795193	0.82243	0.701911
																		32.9	0.870553	0.899872	0.851852	0.848856	0.785244	0.798128	0.891865	0.785047	0.848236	0.77534	0.835781	0.713376
																		33.0167	0.851396	0.912709	0.869904	0.845663	0.809491	0.811052	0.886905	0.780799	0.811503	0.824451	0.82777	0.740764
																		33.1333	0.840449	0.878049	0.870837	0.890899	0.80291	0.790998	0.813492	0.790144	0.833736	0.819227	0.82777	0.672611
																		33.25	0.86289	0.913992	0.871771	0.848856	0.792172	0.818627	0.833333	0.815208	0.856936	0.842215	0.922563	0.719745
																		33.3667	0.852217	0.855798	0.877996	0.869611	0.781434	0.825312	0.787698	0.787171	0.839536	0.797283	0.810414	0.741401
																		33.4833	0.856869	0.91442	0.875817	0.894625	0.786976	0.80615	0.894841	0.780374	0.853552	0.831766	0.835781	0.730573
																		33.6	0.849206	0.897732	0.853408	0.879191	0.823692	0.862299	0.881944	0.787596	0.81827	0.784744	0.838451	0.719108
																		33.7167	0.8711	0.897304	0.860566	0.834486	0.83443	0.796791	0.85119	0.771028	0.837119	0.795193	0.766355	0.736306
																		33.8333	0.824302	0.895165	0.866169	0.883449	0.812262	0.840018	0.855159	0.803738	0.836636	0.826541	0.806409	0.707006
																		33.95	0.874384	0.902439	0.865546	0.830229	0.809837	0.807932	0.877976	0.754036	0.843886	0.829676	0.881175	0.708917
																		34.0667	0.860701	0.909713	0.884532	0.875998	0.807759	0.829768	0.85119	0.793968	0.800387	0.815047	0.851802	0.715924
																		34.1833	0.872469	0.916132	0.874883	0.856307	0.808452	0.836898	0.861111	0.757009	0.832286	0.808777	0.857143	0.740127
																		34.3	0.847017	0.909285	0.878307	0.88132	0.802563	0.809269	0.875992	0.776551	0.82697	0.793103	0.926569	0.736943
																		34.4167	0.851943	0.873342	0.869904	0.868547	0.808452	0.835116	0.854167	0.776975	0.832286	0.838036	0.867824	0.775159
																		34.5333	0.8815	0.88789	0.910053	0.905269	0.83928	0.829768	0.927579	0.811385	0.831319	0.826541	0.8251	0.752229
																		34.65	0.857143	0.886607	0.877373	0.863225	0.819882	0.796791	0.833333	0.81181	0.863219	0.857889	0.851802	0.751592
																		34.7667	0.866174	0.897304	0.885154	0.89835	0.800831	0.83779	0.847222	0.78887	0.842436	0.821317	0.875834	0.744586
																		34.8833	0.874932	0.869919	0.877996	0.838212	0.805681	0.841355	0.84127	0.819031	0.853069	0.806688	0.831776	0.756688
																		35	0.863985	0.910141	0.904451	0.877594	0.842051	0.836453	0.857143	0.796517	0.841469	0.824451	0.854473	0.734395
																		35.1167	0.877395	0.913137	0.883598	0.864822	0.803949	0.831996	0.882937	0.811385	0.848236	0.846395	0.818425	0.76879
																		35.2333	0.868911	0.903723	0.855587	0.888238	0.824732	0.823975	0.872024	0.836449	0.814403	0.818182	0.802403	0.73949
																		35.35	0.876847	0.920411	0.903206	0.863757	0.809491	0.819964	0.90873	0.81181	0.832286	0.84117	0.845127	0.750955
																		35.4667	0.881226	0.917843	0.86897	0.853113	0.770003	0.838681	0.871032	0.824979	0.844369	0.834901	0.895861	0.740764
																		35.5833	0.885057	0.926401	0.854653	0.883449	0.826117	0.828431	0.850198	0.844945	0.846786	0.857889	0.902537	0.793631
																		35.7	0.853311	0.92255	0.915344	0.89835	0.829581	0.843137	0.844246	0.828377	0.872885	0.869383	0.826435	0.742038
																		35.8167	0.874384	0.902439	0.891379	0.848856	0.831659	0.816845	0.844246	0.786746	0.826003	0.846395	0.88785	0.742038
																		35.9333	0.872195	0.931536	0.91192	0.875998	0.826117	0.823975	0.866071	0.815208	0.872402	0.84117	0.907877	0.767516
																		36.05	0.873563	0.925118	0.886088	0.877062	0.809491	0.821301	0.890873	0.809686	0.866119	0.881923	0.881175	0.782803
																		36.1667	0.883142	0.907146	0.881419	0.908462	0.84309	0.840909	0.854167	0.803314	0.82697	0.805643	0.82777	0.781529
																		36.2833	0.876574	0.919127	0.893246	0.894625	0.852788	0.85205	0.865079	0.82158	0.841469	0.85162	0.81976	0.771975
																		36.4	0.879858	0.94095	0.898848	0.869611	0.833045	0.862299	0.876984	0.81181	0.841953	0.892372	0.829105	0.753503
																		36.5167	0.870826	0.893881	0.864924	0.885045	0.824039	0.860963	0.885913	0.836873	0.857419	0.831766	0.922563	0.763057
																		36.6333	0.866721	0.926829	0.902894	0.896754	0.842743	0.848039	0.87996	0.808836	0.82842	0.832811	0.833111	0.798089
																		36.75	0.882047	0.894309	0.876751	0.877594	0.845168	0.846257	0.921627	0.824129	0.843403	0.882968	0.867824	0.791083
																		36.8667	0.890257	0.907146	0.8892	0.872805	0.834084	0.892157	0.843254	0.831776	0.840986	0.92372	0.893191	0.783439
																		36.9833	0.85249	0.91442	0.915966	0.860564	0.849671	0.828877	0.905754	0.800765	0.860802	0.820272	0.866489	0.786624
																		37.1	0.886152	0.931108	0.902894	0.883981	0.855559	0.854724	0.91369	0.843246	0.875302	0.882968	0.889186	0.750955
																		37.2167	0.877121	0.94095	0.881419	0.910059	0.853481	0.87344	0.854167	0.848768	0.862736	0.83908	0.835781	0.770064
																		37.3333	0.870005	0.919555	0.885777	0.899415	0.836508	0.831105	0.862103	0.861088	0.892218	0.864159	0.866489	0.788535
																		37.45	0.875479	0.935815	0.863679	0.88132	0.845514	0.856061	0.860119	0.812659	0.843886	0.850575	0.907877	0.783439
																		37.5667	0.896004	0.92469	0.901961	0.923896	0.828195	0.835116	0.857143	0.826253	0.840019	0.861024	0.843792	0.803822
																		37.6833	0.885057	0.940094	0.903828	0.873869	0.862141	0.885472	0.920635	0.847494	0.875785	0.888192	0.903872	0.796178
																		37.8	0.890805	0.913992	0.905384	0.846727	0.835469	0.868093	0.847222	0.796941	0.876752	0.871473	0.918558	0.775159
																		37.9167	0.892447	0.931536	0.899782	0.910059	0.825771	0.835116	0.905754	0.842396	0.878685	0.831766	0.930574	0.759873
																		38.0333	0.897646	0.904579	0.892624	0.919638	0.827503	0.851604	0.890873	0.84367	0.830836	0.84117	0.870494	0.797452
																		38.15	0.885878	0.962773	0.895425	0.891964	0.809837	0.84492	0.837302	0.84367	0.872402	0.872518	0.846462	0.75414
																		38.2667	0.87931	0.92255	0.900093	0.872272	0.857291	0.855615	0.877976	0.882753	0.869985	0.855799	0.866489	0.76879
																		38.3833	0.889436	0.898588	0.891379	0.905801	0.848632	0.846702	0.838294	0.884027	0.865152	0.801463	0.850467	0.802548
																		38.5	0.896278	0.918271	0.911298	0.917509	0.842051	0.866756	0.856151	0.830076	0.885452	0.846395	0.841121	0.787261
																		38.6167	0.889984	0.928541	0.898226	0.90793	0.852442	0.866756	0.873016	0.853441	0.876269	0.833856	0.869159	0.810191
																		38.7333	0.897099	0.916132	0.936819	0.897818	0.837548	0.855169	0.909722	0.842396	0.869985	0.831766	0.793057	0.768153
																		38.85	0.901204	0.923834	0.936197	0.919106	0.83443	0.860071	0.882937	0.8339	0.864669	0.890282	0.910547	0.809554
																		38.9667	0.920088	0.933676	0.902272	0.920702	0.845514	0.854724	0.875	0.823704	0.884485	0.867294	0.895861	0.810828
																		39.0833	0.895731	0.92469	0.898537	0.904737	0.852442	0.860963	0.888889	0.843246	0.855969	0.863114	0.854473	0.795541
																		39.2	0.883963	0.928541	0.90943	0.910591	0.86318	0.861408	0.825397	0.827528	0.874335	0.892372	0.917223	0.822293
																		39.3167	0.908593	0.948224	0.915344	0.899415	0.827503	0.852496	0.837302	0.85599	0.847753	0.875653	0.898531	0.81465
																		39.4333	0.888615	0.932392	0.892624	0.907398	0.857984	0.849822	0.888889	0.861512	0.923635	0.825496	0.915888	0.78535
																		39.55	0.905857	0.915276	0.907874	0.891964	0.861448	0.87344	0.866071	0.84452	0.866602	0.886102	0.847797	0.783439
																		39.6667	0.912151	0.953787	0.902894	0.878659	0.866297	0.897059	0.896825	0.823704	0.897052	0.885057	0.890521	0.803185
																		39.7833	0.901204	0.925118	0.931217	0.890367	0.818497	0.863191	0.901786	0.842396	0.842919	0.879833	0.906542	0.840127
																		39.9	0.904488	0.934959	0.903517	0.872272	0.859023	0.856061	0.8125	0.835174	0.881102	0.838036	0.915888	0.843949
																		40.0167	0.91133	0.95721	0.920012	0.902608	0.842051	0.857843	0.900794	0.830076	0.878685	0.863114	0.858478	0.850318
																		40.1333	0.906404	0.931964	0.912543	0.928685	0.850017	0.864973	0.893849	0.838148	0.871919	0.869383	0.863818	0.817197
																		40.25	0.916256	0.953787	0.931839	0.86429	0.886041	0.871658	0.872024	0.857689	0.872402	0.840125	0.906542	0.836943
																		40.3667	0.900109	0.935387	0.917834	0.892496	0.847939	0.886809	0.877976	0.860663	0.877719	0.85371	0.87984	0.826115
																		40.4833	0.907225	0.911853	0.898537	0.90793	0.856945	0.867647	0.922619	0.868734	0.884485	0.859979	0.891856	0.80828
																		40.6	0.881773	0.931108	0.909742	0.918574	0.859716	0.851604	0.914683	0.869159	0.883519	0.834901	0.873164	0.838854
																		40.7167	0.907499	0.959777	0.889823	0.880788	0.849325	0.903743	0.944444	0.848768	0.927985	0.909091	0.891856	0.80828
																		40.8333	0.90093	0.939238	0.923436	0.910059	0.860755	0.868984	0.882937	0.847069	0.859352	0.92372	0.861148	0.832484
																		40.95	0.904762	0.956782	0.941488	0.91272	0.854174	0.861854	0.922619	0.842821	0.903335	0.848485	0.837116	0.815287
																		41.0667	0.890805	0.970903	0.899782	0.885045	0.83824	0.859626	0.844246	0.85514	0.876752	0.801463	0.915888	0.809554
																		41.1833	0.892447	0.950364	0.89916	0.912187	0.883963	0.890374	0.930556	0.886151	0.896085	0.862069	0.874499	0.825478
																		41.3	0.908593	0.934531	0.897915	0.891432	0.860062	0.883244	0.868056	0.875956	0.847269	0.84953	0.94526	0.803185
																		41.4167	0.907772	0.942662	0.904762	0.915381	0.85452	0.846702	0.875	0.868734	0.876752	0.871473	0.93725	0.834395
																		41.5333	0.890531	0.931964	0.936508	0.921767	0.879113	0.88369	0.904762	0.856839	0.902368	0.83908	0.87984	0.796815
																		41.65	0.929666	0.928969	0.919701	0.899415	0.875649	0.877451	0.876984	0.872982	0.869019	0.832811	0.875834	0.814013
																		41.7667	0.925561	0.921267	0.902894	0.904737	0.86318	0.875668	0.922619	0.850042	0.889802	0.875653	0.897196	0.863694
																		41.8833	0.912698	0.925546	0.914099	0.889303	0.875303	0.88369	0.883929	0.875531	0.894635	0.84535	0.850467	0.853503
																		42	0.90832	0.940094	0.914099	0.874933	0.873571	0.898841	0.922619	0.875531	0.881102	0.84326	0.955941	0.828662
																		42.1167	0.915982	0.944373	0.91192	0.921767	0.871839	0.891711	0.901786	0.88955	0.881102	0.878788	0.866489	0.807643
																		42.2333	0.904215	0.945229	0.905696	0.901011	0.887773	0.899287	0.915675	0.892948	0.863219	0.913271	0.843792	0.850318
																		42.35	0.909141	0.946085	0.940865	0.892496	0.934188	0.89082	0.936508	0.868734	0.882069	0.905956	0.913218	0.81465
																		42.4667	0.884784	0.92255	0.939932	0.882916	0.874957	0.882799	0.909722	0.868309	0.907685	0.862069	0.897196	0.82293
																		42.5833	0.907499	0.933676	0.927482	0.914848	0.85833	0.884135	0.906746	0.873832	0.925568	0.884013	0.938585	0.815287
																		42.7	0.913246	0.956782	0.907563	0.867483	0.877035	0.86943	0.863095	0.887001	0.876269	0.873563	0.93992	0.817197
																		42.8167	0.887247	0.925118	0.946467	0.890367	0.872878	0.848485	0.886905	0.872133	0.905268	0.871473	0.93992	0.817834
																		42.9333	0.914888	0.902867	0.91939	0.892496	0.878074	0.879679	0.873016	0.858539	0.870952	0.888192	0.851802	0.847134
																		43.05	0.90832	0.931536	0.922814	0.914316	0.882231	0.881016	0.885913	0.907816	0.866119	0.83908	0.899866	0.828662
																		43.1667	0.921456	0.952075	0.913788	0.905269	0.864565	0.882353	0.861111	0.868309	0.862736	0.823406	0.893191	0.857325
																		43.2833	0.897099	0.927257	0.913477	0.872805	0.885002	0.859626	0.899802	0.917587	0.918801	0.867294	0.909212	0.826752
																		43.4	0.91133	0.923834	0.919079	0.91272	0.87461	0.89082	0.904762	0.839422	0.889319	0.864159	0.88251	0.866242
																		43.5167	0.920909	0.938383	0.939932	0.920702	0.856945	0.845365	0.91369	0.887001	0.923635	0.904911	0.922563	0.840764
																		43.6333	0.904762	0.905862	0.91939	0.903672	0.874264	0.889483	0.933532	0.887001	0.899952	0.838036	0.854473	0.849682
																		43.75	0.904762	0.955926	0.940243	0.922299	0.892968	0.875223	0.90873	0.837298	0.895602	0.885057	0.905207	0.827389
																		43.8667	0.924466	0.936243	0.934329	0.887706	0.864565	0.862299	0.926587	0.892948	0.924601	0.875653	0.857143	0.840127
																		43.9833	0.915982	0.943089	0.931217	0.892496	0.871147	0.904189	0.897817	0.85599	0.934268	0.898642	0.890521	0.854777
																		44.1	0.931582	0.950792	0.942733	0.91272	0.881538	0.901515	0.859127	0.871708	0.899952	0.830721	0.906542	0.812739
																		44.2167	0.936782	0.937955	0.938064	0.910059	0.878421	0.878342	0.943452	0.871708	0.875785	0.867294	0.870494	0.849045
																		44.3333	0.943623	0.930252	0.912854	0.891964	0.87946	0.867647	0.941468	0.879779	0.862736	0.866249	0.88518	0.861147
																		44.45	0.908867	0.928541	0.894491	0.882384	0.884309	0.875668	0.886905	0.891674	0.926535	0.928945	0.906542	0.848408
																		44.5667	0.904215	0.912709	0.906629	0.89835	0.872186	0.899287	0.904762	0.873832	0.918801	0.848485	0.883845	0.847134
																		44.6833	0.91434	0.943945	0.915966	0.883449	0.88327	0.895722	0.904762	0.876805	0.875785	0.885057	0.926569	0.838217
																		44.8	0.935687	0.933248	0.904762	0.907398	0.880499	0.874332	0.904762	0.861512	0.903818	0.831766	0.910547	0.852229
																		44.9167	0.952655	0.938383	0.932462	0.914848	0.877381	0.897059	0.853175	0.884027	0.908168	0.884013	0.875834	0.852229
																		45.0333	0.899015	0.933248	0.934641	0.890367	0.898857	0.878342	0.926587	0.85514	0.923635	0.913271	0.913218	0.850318
																		45.15	0.931855	0.950792	0.920946	0.919106	0.879806	0.900624	0.916667	0.852591	0.873852	0.881923	0.859813	0.852229
																		45.2667	0.923645	0.931108	0.922814	0.880255	0.884655	0.90107	0.883929	0.882753	0.897052	0.848485	0.88251	0.871975
																		45.3833	0.933224	0.943517	0.956116	0.932411	0.879806	0.89795	0.886905	0.887001	0.913968	0.848485	0.870494	0.852229
																		45.5	0.896278	0.936243	0.915655	0.899947	0.888119	0.879234	0.891865	0.894647	0.918801	0.855799	0.911883	0.84586
																		45.6167	0.917351	0.901155	0.910053	0.885045	0.866297	0.899287	0.90873	0.873832	0.915418	0.844305	0.863818	0.895541
																		45.7333	0.926656	0.955071	0.912543	0.915381	0.868722	0.900178	0.871032	0.910365	0.911068	0.807732	0.903872	0.861783
																		45.85	0.932129	0.939666	0.922814	0.919106	0.880845	0.873886	0.910714	0.856839	0.892218	0.863114	0.88518	0.849045
																		45.9667	0.900109	0.937099	0.922814	0.924428	0.879806	0.902852	0.882937	0.874257	0.887385	0.866249	0.858478	0.854777
																		46.0833	0.937876	0.968763	0.940554	0.914848	0.884309	0.84492	0.90377	0.870433	0.917351	0.833856	0.971963	0.843949
																		46.2	0.938697	0.92469	0.939932	0.922299	0.882231	0.90107	0.902778	0.874681	0.889319	0.871473	0.835781	0.838217
																		46.3167	0.947181	0.942662	0.933084	0.914316	0.869415	0.859626	0.899802	0.885726	0.921701	0.910136	0.881175	0.858599
																		46.4333	0.928845	0.961917	0.921569	0.932411	0.904399	0.907308	0.865079	0.875956	0.901402	0.84744	0.87984	0.887261
																		46.55	0.906404	0.948224	0.915033	0.938797	0.879113	0.881462	0.916667	0.915463	0.885935	0.918495	0.883845	0.847771
																		46.6667	0.90312	0.925118	0.945534	0.914316	0.876342	0.911319	0.865079	0.913339	0.893668	0.880878	0.87984	0.86879
																		46.7833	0.907225	0.925118	0.920635	0.955828	0.866297	0.893494	0.90377	0.915888	0.877235	0.887147	0.921228	0.876433
																		46.9	0.920909	0.932392	0.908497	0.936668	0.906477	0.884135	0.884921	0.906967	0.913968	0.947753	0.906542	0.871975
																		47.0167	0.944992	0.938383	0.917523	0.913784	0.864912	0.899733	0.847222	0.869159	0.928951	0.876698	0.897196	0.821019
																		47.1333	0.922551	0.961917	0.941799	0.936136	0.895047	0.878788	0.89881	0.891674	0.898018	0.880878	0.865154	0.803822
																		47.25	0.926382	0.940094	0.923747	0.883449	0.911327	0.871212	0.897817	0.891249	0.880135	0.887147	0.914553	0.907006
																		47.3667	0.902846	0.939666	0.937442	0.937733	0.903706	0.909091	0.915675	0.92141	0.908652	0.857889	0.919893	0.903822
																		47.4833	0.935413	0.920839	0.919079	0.910591	0.900589	0.90107	0.878968	0.885302	0.909135	0.863114	0.875834	0.892357
																		47.6	0.919267	0.941806	0.957672	0.898882	0.926567	0.90508	0.938492	0.926508	0.890285	0.85371	0.907877	0.86242
																		47.7167	0.941981	0.933248	0.910053	0.885045	0.893661	0.905526	0.839286	0.901869	0.869985	0.873563	0.88251	0.869427
																		47.8333	0.942802	0.958922	0.941799	0.940926	0.889505	0.878788	0.911706	0.895072	0.903818	0.879833	0.93725	0.887898
																		47.95	0.930487	0.963629	0.907874	0.918042	0.88327	0.909982	0.911706	0.90017	0.908652	0.872518	0.902537	0.854777
																		48.0667	0.920361	0.939666	0.946156	0.884513	0.886041	0.856506	0.880952	0.883178	0.906235	0.901776	0.958611	0.897452
																		48.1833	0.940887	0.922978	0.934018	0.901543	0.900935	0.909982	0.900794	0.879354	0.915418	0.842215	0.898531	0.86051
																		48.3	0.93295	0.949508	0.960784	0.945184	0.925182	0.893048	0.920635	0.915038	0.900918	0.899687	0.926569	0.898089
																		48.4167	0.922824	0.937099	0.936508	0.93454	0.899203	0.943405	0.872024	0.87723	0.896085	0.909091	0.94526	0.865605
																		48.5333	0.908593	0.929397	0.951447	0.914316	0.925182	0.90508	0.90873	0.90017	0.938134	0.881923	0.854473	0.876433
																		48.65	0.932129	0.929397	0.92935	0.910591	0.907863	0.892157	0.875992	0.870858	0.907685	0.904911	0.917223	0.872611
																		48.7667	0.944718	0.961061	0.929972	0.924428	0.903706	0.901961	0.906746	0.904418	0.871919	0.894462	0.907877	0.872611
																		48.8833	0.956212	0.954643	0.962963	0.902608	0.883616	0.888592	0.917659	0.917587	0.917835	0.91954	0.922563	0.883439
																		49	0.943623	0.946941	0.96483	0.910591	0.87946	0.906863	0.89881	0.895072	0.877235	0.903866	0.94526	0.887898
																		49.1167	0.913519	0.941806	0.938064	0.940394	0.895393	0.915775	0.948413	0.878929	0.929918	0.91954	0.902537	0.858599
																		49.2333	0.944444	0.954643	0.941799	0.894093	0.923796	0.923351	0.896825	0.931606	0.865636	0.938349	0.878505	0.915924
																		49.35	0.923645	0.952075	0.937753	0.874933	0.924835	0.927362	0.871032	0.928632	0.918318	0.909091	0.913218	0.86242
																		49.4667	0.922277	0.926401	0.953003	0.899947	0.901628	0.90508	0.861111	0.885302	0.927018	0.876698	0.886515	0.855414
																		49.5833	0.952655	0.933676	0.936197	0.91272	0.890197	0.912656	0.869048	0.895922	0.921701	0.876698	0.863818	0.888535
																		49.7	0.925287	0.970903	0.953626	0.882916	0.885694	0.896168	0.90873	0.878505	0.914451	0.876698	0.897196	0.891083
																		49.8167	0.937603	0.918699	0.942733	0.883981	0.875303	0.911765	0.861111	0.903568	0.911551	0.884013	0.88785	0.874522
																		49.9333	0.935687	0.938383	0.96234	0.912187	0.94354	0.886809	0.917659	0.917162	0.937168	0.881923	0.905207	0.905096
																		50.05	0.938971	0.939666	0.954871	0.925492	0.927607	0.893939	0.891865	0.86576	0.915418	0.85371	0.914553	0.864968
																		50.1667	0.936234	0.941378	0.914721	0.945184	0.879806	0.90508	0.954365	0.880204	0.882552	0.871473	0.841121	0.887261
																		50.2833	0.945813	0.94095	0.940554	0.929218	0.912366	0.899733	0.911706	0.916313	0.902852	0.909091	0.851802	0.877707
																		50.4	0.924193	0.944373	0.938998	0.90793	0.91479	0.925579	0.915675	0.862362	0.893185	0.832811	0.859813	0.885987
																		50.5167	0.949644	0.932392	0.940554	0.927089	0.8947	0.935383	0.899802	0.884452	0.926535	0.902821	0.903872	0.91465
																		50.6333	0.944444	0.930252	0.937442	0.908994	0.89089	0.938057	0.89881	0.925658	0.901402	0.817137	0.923899	0.9
																		50.75	0.928024	0.94095	0.927171	0.889835	0.904399	0.881016	0.837302	0.926508	0.934751	0.850575	0.905207	0.883439
																		50.8667	0.906678	0.922122	0.921257	0.916445	0.906131	0.926025	0.887897	0.951997	0.892218	0.863114	0.883845	0.871975
																		50.9833	0.948002	0.968335	0.930283	0.932411	0.891929	0.889037	0.904762	0.905692	0.911551	0.908046	0.899866	0.880892
																		51.1	0.933224	0.937955	0.93962	0.944119	0.898511	0.887701	0.889881	0.912489	0.882069	0.933124	0.891856	0.873885
																		51.2167	0.930213	0.942234	0.937753	0.906333	0.89574	0.900178	0.896825	0.898895	0.924118	0.891327	0.949266	0.896178
																		51.3333	0.952928	0.927257	0.929972	0.937201	0.924835	0.94697	0.876984	0.926508	0.940068	0.894462	0.954606	0.882166
																		51.45	0.928298	0.961061	0.936819	0.931346	0.894008	0.892157	0.909722	0.913339	0.908168	0.889237	0.87984	0.872611
																		51.5667	0.934319	0.941378	0.943044	0.927621	0.926567	0.885472	0.896825	0.906117	0.933301	0.85162	0.914553	0.912102
																		51.6833	0.918172	0.943517	0.921569	0.933475	0.918947	0.906863	0.900794	0.927782	0.920251	0.856844	0.875834	0.90828
																		51.8	0.959223	0.972187	0.919079	0.914848	0.952546	0.911765	0.876984	0.949448	0.900918	0.857889	0.915888	0.867516
																		51.9167	0.926108	0.974754	0.946779	0.940926	0.910288	0.909091	0.878968	0.935854	0.919285	0.887147	0.831776	0.909554
																		52.0333	0.943076	0.943089	0.942733	0.908994	0.903014	0.907754	0.877976	0.926933	0.906718	0.901776	0.893191	0.936943
																		52.15	0.922003	0.942234	0.929972	0.948909	0.886387	0.936275	0.867063	0.911215	0.905752	0.881923	0.983979	0.857962
																		52.2667	0.944718	0.934959	0.942421	0.913784	0.896779	0.894831	0.877976	0.95582	0.862252	0.864159	0.898531	0.888535
																		52.3833	0.943897	0.982884	0.949269	0.894625	0.903014	0.908645	0.87996	0.895922	0.916385	0.890282	0.915888	0.872611
																		52.5	0.931855	0.952503	0.942733	0.971794	0.917215	0.918895	0.950397	0.93373	0.886419	0.894462	0.901202	0.880255
																		52.6167	0.940339	0.943945	0.942733	0.930282	0.89574	0.895276	0.897817	0.937128	0.913001	0.910136	0.858478	0.893631
																		52.7333	0.897099	0.936243	0.953626	0.926557	0.917908	0.927807	0.970238	0.924809	0.904302	0.869383	0.907877	0.875796
																		52.85	0.930761	0.94095	0.930283	0.88611	0.93973	0.885027	0.882937	0.917587	0.969551	0.881923	0.917223	0.859236
																		52.9667	0.931855	0.93068	0.924992	0.912187	0.904399	0.930927	0.891865	0.908241	0.904302	0.867294	0.907877	0.892357
																		53.0833	0.967159	0.93881	0.941176	0.908994	0.925182	0.913547	0.906746	0.924809	0.925085	0.907001	0.881175	0.903185
																		53.2	0.944444	0.953787	0.94709	0.916977	0.888119	0.922906	0.852183	0.931606	0.883519	0.903866	0.915888	0.896178
																		53.3167	0.933498	0.939666	0.924992	0.90314	0.91964	0.935829	0.89881	0.934579	0.936684	0.876698	0.93725	0.928662
																		53.4333	0.947455	0.952075	0.945534	0.915381	0.941115	0.93672	0.893849	0.938828	0.914935	0.902821	0.957276	0.910191
																		53.55	0.923372	0.959777	0.951447	0.937733	0.904399	0.930036	0.862103	0.915888	0.934751	0.905956	0.931909	0.929299
																		53.6667	0.94855	0.941806	0.932462	0.913252	0.908556	0.920677	0.918651	0.914189	0.951184	0.898642	0.853138	0.897452
																		53.7833	0.949097	0.925973	0.962029	0.943587	0.92726	0.909091	0.920635	0.929057	0.902852	0.878788	0.839786	0.931847
																		53.9	0.930213	0.954643	0.948646	0.936136	0.903014	0.910873	0.927579	0.92141	0.908652	0.903866	0.906542	0.898089
																		54.0167	0.952928	0.923406	0.936819	0.885577	0.916176	0.907308	0.881944	0.93288	0.876752	0.881923	0.869159	0.887261
																		54.1333	0.950465	0.955926	0.948024	0.936668	0.930724	0.931818	0.920635	0.92311	0.954567	0.942529	0.862483	0.911465
																		54.25	0.938971	0.907574	0.943355	0.930282	0.912366	0.905971	0.907738	0.931606	0.903335	0.91954	0.915888	0.852866
																		54.3667	0.940066	0.925546	0.954871	0.910591	0.912366	0.924688	0.947421	0.895922	0.904302	0.888192	0.890521	0.952229
																		54.4833	0.936234	0.934959	0.934641	0.916445	0.924489	0.94385	0.94246	0.943925	0.908652	0.838036	0.949266	0.892357
																		54.6	0.928024	0.958066	0.937753	0.915381	0.932109	0.889037	0.916667	0.923959	0.900435	0.903866	0.88518	0.897452
																		54.7167	0.933224	0.945229	0.923436	0.915381	0.898164	0.952763	0.929563	0.932031	0.895118	0.914316	0.889186	0.932484
																		54.8333	0.953476	0.95721	0.940243	0.897818	0.933149	0.933601	0.894841	0.914189	0.924118	0.916405	0.941255	0.915924
																		54.95	0.943897	0.939666	0.943355	0.910059	0.944926	0.942959	0.915675	0.907392	0.931368	0.905956	0.915888	0.929299
																		55.0667	0.950739	0.98374	0.930283	0.945716	0.934188	0.912656	0.906746	0.907816	0.947318	0.909091	0.958611	0.912739
																		55.1833	0.975096	0.949936	0.950825	0.931346	0.925182	0.948307	0.880952	0.923534	0.899468	0.92163	0.995995	0.902548
																		55.3	0.940339	0.966624	0.933707	0.963278	0.905438	0.934046	0.924603	0.93373	0.911551	0.915361	0.893191	0.902548
																		55.4167	0.956486	0.956782	0.953937	0.943587	0.917561	0.940285	0.946429	0.941801	0.922668	0.954023	0.871829	0.89172
																		55.5333	0.93514	0.967908	0.918768	0.93454	0.909941	0.957665	0.93254	0.938828	0.891252	0.903866	0.922563	0.911465
																		55.65	0.949918	0.943089	0.948024	0.901543	0.920333	0.918004	0.943452	0.938403	0.943451	0.884013	0.862483	0.919108
																		55.7667	0.926108	0.94908	0.953315	0.92496	0.922757	0.930036	0.895833	0.952846	0.958434	0.892372	0.903872	0.928025
																		55.8833	0.957033	0.94095	0.948646	0.930282	0.922411	0.928699	0.902778	0.933305	0.912035	0.877743	0.922563	0.905732
																		56	0.931308	0.962773	0.935574	0.90314	0.948736	0.900178	0.924603	0.949023	0.912518	0.9279	0.863818	0.93949
																		56.1167	0.934319	0.940522	0.940243	0.952102	0.928646	0.892157	0.905754	0.928207	0.951184	0.902821	0.919893	0.898726
																		56.2333	0.939245	0.95721	0.943978	0.914848	0.943194	0.904189	0.957341	0.946899	0.909135	0.950888	0.938585	0.925478
																		56.35	0.942802	0.920839	0.965453	0.913784	0.915137	0.923351	0.938492	0.952846	0.889319	0.887147	0.943925	0.9
																		56.4667	0.933771	0.958066	0.950514	0.934007	0.898857	0.893048	0.877976	0.941376	0.919768	0.939394	0.875834	0.898726
																		56.5833	0.949918	0.958066	0.953626	0.944651	0.895393	0.952763	0.87004	0.937553	0.927501	0.886102	0.970627	0.888535
																		56.7	0.920361	0.945657	0.951758	0.895689	0.905092	0.913547	0.928571	0.939252	0.899952	0.879833	0.881175	0.887261
																		56.8167	0.942529	0.954643	0.954871	0.941458	0.926221	0.945633	0.9375	0.921835	0.928951	0.908046	0.951936	0.866242
																		56.9333	0.952381	0.952075	0.920012	0.949973	0.939383	0.910428	0.87004	0.922685	0.938134	0.869383	0.859813	0.897452
																		57.05	0.945265	0.908002	0.944911	0.928153	0.923104	0.918449	0.994048	0.92141	0.900435	0.874608	0.886515	0.943312
																		57.1667	0.93514	0.931964	0.950514	0.932943	0.948043	0.899287	0.935516	0.947749	0.904302	0.85162	0.931909	0.901911
																		57.2833	0.942255	0.912281	0.959228	0.917509	0.917908	0.887701	0.917659	0.946049	0.907685	0.91745	0.907877	0.872611
																		57.4	0.957033	0.952503	0.941176	0.923896	0.906131	0.917112	0.892857	0.9435	0.936201	0.928945	0.907877	0.950318
																		57.5167	0.948002	0.955499	0.965764	0.951038	0.938691	0.915775	0.950397	0.898046	0.925085	0.92581	0.851802	0.915924
																		57.6333	0.982485	0.974754	0.960162	0.939862	0.931417	0.896613	0.889881	0.946049	0.915901	0.920585	0.981308	0.909554
																		57.75	0.923919	0.931536	0.936819	0.919106	0.901628	0.900178	0.894841	0.941801	0.887385	0.893417	0.902537	0.915287
																		57.8667	0.955665	0.946513	0.951447	0.938265	0.932802	0.923797	0.894841	0.935429	0.908652	0.91745	0.886515	0.90828
																		57.9833	0.957854	0.977321	0.972923	0.921767	0.942154	0.925579	0.921627	0.950297	0.943934	0.947753	0.889186	0.901911
																		58.1	0.972359	0.958066	0.961718	0.954231	0.938691	0.909537	0.916667	0.935429	0.900435	0.858934	0.853138	0.915924
																		58.2167	0.965244	0.910569	0.947712	0.925492	0.941115	0.93672	0.926587	0.936279	0.930884	0.914316	0.88518	0.926752
																		58.3333	0.938971	0.959777	0.943044	0.917509	0.927607	0.928699	0.912698	0.9452	0.906718	0.855799	0.88251	0.93949
																		58.45	0.972085	0.961061	0.965142	0.931879	0.896432	0.927807	0.878968	0.92226	0.915901	0.908046	0.934579	0.90828
																		58.5667	0.946908	0.929825	0.945845	0.922831	0.936266	0.971034	0.907738	0.953696	0.920251	0.939394	0.927904	0.932484
																		58.6833	0.942255	0.968335	0.930594	0.93454	0.943194	0.938948	0.934524	0.951147	0.922668	0.879833	0.837116	0.898089
																		58.8	0.958675	0.943089	0.964519	0.949973	0.918254	0.923351	0.902778	0.9452	0.928468	0.926855	0.921228	0.936943
																		58.9167	0.942802	0.972614	0.959539	0.929218	0.928992	0.920232	0.885913	0.952421	0.944901	0.878788	0.866489	0.904459
																		59.0333	0.949097	0.963201	0.961407	0.935072	0.932802	0.940731	0.927579	0.943076	0.913968	0.885057	0.93992	0.929936
																		59.15	0.956486	0.948652	0.943044	0.927089	0.93973	0.935383	0.89881	0.935004	0.927018	0.900731	0.929239	0.92293
																		59.2667	0.955118	0.964056	0.966698	0.922831	0.938344	0.896613	0.892857	0.925234	0.927018	0.902821	0.881175	0.899363
																		59.3833	0.967433	0.910569	0.962963	0.934007	0.926221	0.925579	0.875992	0.972812	0.915901	0.889237	0.857143	0.951592
																		59.5	0.948002	0.946513	0.94709	0.955828	0.93592	0.938057	0.943452	0.924809	0.922668	0.879833	0.853138	0.921656
																		59.6167	0.956486	0.931964	0.960473	0.941458	0.889851	0.935383	0.862103	0.913339	0.931368	0.913271	0.914553	0.935669
																		59.7333	0.95457	0.976038	0.946467	0.933475	0.908902	0.933601	0.894841	0.950297	0.915418	0.898642	0.975968	0.977707
																		59.85	0.965791	0.909285	1	0.898882	0.961898	0.942513	0.91369	0.940102	0.943451	0.891327	0.902537	0.905732
																		59.9667	0.937329	0.94095	0.9446	0.930282	0.946311	0.959447	0.856151	0.958369	0.924601	0.937304	0.88785	0.966879
																		60.0833	0.941434	0.933248	0.961096	0.927089	0.931763	0.947415	0.945437	0.946474	0.922185	0.888192	0.905207	0.924204
																		60.2	0.954023	0.966196	0.970433	0.931346	0.939383	0.908645	0.936508	0.948598	0.934268	0.889237	0.971963	0.910191
																		60.3167	0.935961	0.952503	0.938375	0.911655	0.948043	0.976827	0.918651	0.940102	0.927018	0.936259	0.873164	0.901911
																		60.4333	0.949644	0.936243	0.944289	0.932943	0.93973	0.92959	1	0.929907	0.900435	0.922675	0.897196	0.910191
																		60.55	0.940887	0.942234	0.955805	0.936668	0.94735	0.938057	0.905754	0.930756	0.927985	0.886102	0.893191	0.952229
																		60.6667	0.959223	0.962773	0.953003	0.953699	0.922757	0.938057	0.848214	0.953271	0.967617	0.91745	0.87717	0.952229
																		60.7833	0.944444	0.970047	0.971366	0.907398	0.945618	0.949643	0.862103	0.9452	0.923151	0.84744	0.878505	0.903185
																		60.9	0.940339	0.943517	0.960162	0.913784	0.944926	0.95098	0.952381	0.952421	0.917351	0.928945	0.874499	0.940764
																		61.0167	0.928845	0.962773	0.975101	0.915381	0.914098	0.929144	0.949405	0.928207	0.937651	0.873563	0.938585	0.917197
																		61.1333	0.969075	0.952931	0.941488	0.930814	0.962937	0.931818	0.896825	0.893373	0.945384	0.954023	0.918558	0.973248
																		61.25	0.957581	1	0.975724	0.92975	0.957742	0.949198	0.924603	0.9435	0.936201	0.914316	0.865154	0.900637
																		61.3667	0.946908	0.95721	0.933084	0.942523	0.953239	0.954991	0.888889	0.929907	0.917351	0.866249	0.978638	0.896178
																		61.4833	0.954297	0.965768	0.938375	0.913784	0.940076	0.945633	0.890873	0.935429	0.911068	0.948798	0.922563	0.926115
																		61.6	0.93295	0.96748	0.966075	0.965939	0.962245	0.92246	0.943452	0.976636	0.902368	0.966562	0.890521	0.940127
																		61.7167	0.974001	0.980745	0.964519	0.915381	0.932802	0.968806	0.972222	0.958369	0.936201	0.91745	0.949266	0.950318
																		61.8333	0.954297	0.937527	0.966698	0.899947	0.929685	0.946524	0.911706	0.965166	0.948284	0.92581	0.925234	0.91465
																		61.95	0.942255	0.944373	0.975101	0.901011	0.94735	0.954545	0.933532	0.952421	0.930401	0.905956	0.862483	0.971338
																		62.0667	0.966612	0.956782	0.933396	0.919106	0.916869	0.913547	0.939484	0.935004	0.944901	0.868339	0.88518	0.947134
																		62.1833	0.954023	0.956782	0.975724	0.949441	0.978524	0.93672	0.917659	0.934579	0.924118	0.91954	0.919893	0.958599
																		62.3	0.955118	0.95935	0.942421	0.974455	0.910288	0.971034	0.886905	0.976636	0.904785	0.928945	0.894526	0.953503
																		62.4167	0.941981	0.966196	0.945845	0.917509	0.957742	0.937611	0.890873	0.895922	0.898985	0.918495	0.927904	0.938217
																		62.5333	0.949644	0.93881	0.986306	0.908462	0.963284	0.930481	0.927579	0.938403	0.920251	0.92372	0.88518	0.933758
																		62.65	0.964149	0.947368	0.985061	0.930814	0.91583	0.931373	0.916667	0.950722	0.956017	0.870428	0.921228	0.921656
																		62.7667	0.942255	0.938383	0.956738	0.932943	0.958781	0.946078	0.972222	0.913339	0.982117	0.9279	0.967957	0.918471
																		62.8833	0.952928	0.944801	0.93962	0.936136	0.922411	0.933601	0.996032	0.953271	0.942968	0.938349	0.917223	0.91465
																		63	0.965791	0.922978	0.969188	0.985631	0.95601	0.906863	0.868056	0.970688	0.903335	0.882968	0.915888	0.926752
																		63.1167	0.990148	0.958066	0.949269	0.93454	0.933149	0.932264	0.965278	0.941801	0.901402	0.84117	0.906542	0.910828
																		63.2333	0.959223	0.964484	0.97479	0.935072	0.951853	0.910873	0.921627	0.933305	0.963751	0.901776	0.870494	0.921656
																		63.35	0.957307	0.961917	0.962963	0.913252	0.923104	0.92959	0.943452	0.936279	0.9797	0.940439	0.906542	0.93758
																		63.4667	0.933498	0.9816	0.958294	0.905801	0.96363	0.942068	0.899802	0.946899	0.936201	0.924765	0.933244	0.942038
																		63.5833	0.965517	0.935387	0.948957	0.922299	0.935227	0.943405	0.889881	0.947324	0.918801	0.975967	0.873164	0.943949
																		63.7	0.943623	0.949936	0.962652	0.947845	0.942847	0.93984	0.912698	0.937128	0.929918	0.893417	0.918558	0.958599
																		63.8167	0.973454	0.962773	0.944911	0.919106	0.926221	0.909982	0.921627	0.958369	0.923635	0.913271	0.910547	0.919745
																		63.9333	0.966065	0.971759	0.94958	0.936668	0.940076	0.934046	0.914683	0.955395	0.959884	0.922675	0.923899	0.922293
																		64.05	0.970443	0.984596	0.983816	0.95157	0.937998	0.951426	0.959325	0.942226	0.920251	0.950888	0.958611	0.903185
																		64.1667	0.94636	0.966196	0.946156	0.959021	0.920333	0.959447	0.929563	0.975361	0.943934	0.903866	0.957276	0.971338
																		64.2833	0.945813	0.95721	0.995331	0.933475	0.916176	0.957219	0.954365	0.98938	0.954567	0.9279	0.901202	0.903185
																		64.4	0.962507	0.976038	0.960473	0.949973	0.914444	0.918895	0.938492	0.957519	0.930401	0.871473	1	0.958599
																		64.5167	0.972085	0.940522	0.969499	0.94678	0.945618	0.937611	0.933532	0.954545	0.907202	0.924765	0.93992	0.926115
																		64.6333	0.94855	0.976038	0.971055	0.960617	0.941115	0.928699	0.924603	0.961767	0.920251	0.912226	0.881175	0.919745
																		64.75	0.971538	0.934104	0.921569	0.904737	0.928299	0.931373	0.969246	0.938403	0.914935	0.901776	0.903872	0.975796
																		64.8667	0.975096	0.974754	0.952692	0.957424	0.945272	0.929144	0.962302	0.97706	0.938134	0.922675	0.890521	0.955414
																		64.9833	0.953202	0.953787	0.94958	0.964343	0.923796	0.918449	0.899802	0.984282	0.958917	0.946708	0.93725	0.969427
																		65.1	0.954844	0.95935	0.986617	0.928153	0.941808	0.934492	0.962302	0.961342	0.931368	0.901776	0.901202	0.929299
																		65.2167	0.961686	0.937527	0.973234	0.964343	0.940423	0.918004	0.91369	0.938828	0.963751	0.904911	0.881175	0.952866
																		65.3333	0.961686	0.976893	0.971366	0.904204	0.949775	0.931373	0.909722	0.913339	0.943934	0.922675	0.913218	0.952866
																		65.45	0.963602	0.974754	0.96234	0.93454	0.941115	0.94697	0.923611	0.963042	0.927985	0.912226	0.926569	0.931847
																		65.5667	0.960591	0.984596	0.950202	0.937733	0.954971	0.942068	0.931548	0.962617	0.948284	0.920585	0.94526	0.947771
																		65.6833	0.95156	0.922122	0.978214	0.923896	0.948736	0.947861	0.952381	0.937978	0.951184	0.91745	0.87717	0.926752
																		65.8	0.974548	0.962773	0.980081	0.936136	0.949775	0.946078	0.904762	0.971538	0.924601	0.873563	0.919893	0.942038
																		65.9167	0.981117	0.940522	0.952692	0.918574	0.972636	0.94697	0.910714	0.912914	0.946351	0.937304	0.934579	0.930573
																		66.0333	0.942802	0.945229	0.964519	0.945716	0.942501	0.965241	0.914683	0.954121	0.954084	0.861024	0.946595	0.931847
																		66.15	0.963328	0.943945	0.99004	0.914316	0.971597	0.963458	0.93254	0.982583	0.947318	0.900731	0.921228	0.93949
																		66.2667	0.961412	0.970047	0.956738	0.937733	0.948736	0.929144	0.923611	0.978335	0.924118	0.876698	0.913218	0.978981
																		66.3833	0.955665	0.952931	0.976346	0.979776	0.962591	0.917558	0.89881	0.954545	0.921701	0.880878	0.88785	0.958599
																		66.5	0.945265	0.984168	0.968565	0.943055	0.936959	0.937611	0.891865	0.968564	0.922668	0.918495	0.893191	0.910828
																		66.6167	0.980022	0.959777	0.932462	0.938797	0.961205	0.958111	0.906746	0.946049	0.987917	0.905956	0.893191	0.93758
																		66.7333	0.967433	0.958922	0.971366	0.95636	0.957742	0.933155	0.921627	0.962617	0.915901	0.904911	0.926569	0.998089
																		66.85	0.963328	0.929397	0.949269	0.919106	0.937652	0.945633	0.892857	0.958369	0.953117	0.992685	0.93992	0.988535
																		66.9667	0.990695	0.95122	0.991908	0.916977	0.953585	0.991533	0.958333	0.938403	0.950218	1	0.935915	0.936943
																		67.0833	0.957033	0.952503	0.93962	0.927621	0.919986	0.953209	0.947421	0.994053	0.920251	0.887147	0.883845	0.970701
																		67.2	0.95156	0.944373	0.980703	0.935072	0.937652	0.965241	0.923611	0.940952	0.938134	0.878788	0.922563	0.926115
																		67.3167	0.97838	0.952503	0.962029	0.955828	0.950468	0.955437	0.964286	0.964316	1	0.889237	0.93725	0.948408
																		67.4333	0.943076	0.947368	0.950514	0.964343	0.985798	0.935383	0.943452	0.985981	0.923151	0.895507	0.890521	0.942038
																		67.55	0.955118	0.968763	0.9446	0.953167	0.953931	0.959893	0.947421	0.952846	0.949251	0.92372	0.907877	0.900637
																		67.6667	0.95457	0.933248	0.951758	0.911123	0.943886	0.947861	0.921627	0.968989	0.977767	0.914316	0.922563	0.910828
																		67.7833	0.965244	0.988447	0.961096	0.964343	0.925875	0.948752	0.921627	0.985556	0.911551	0.876698	0.934579	0.945223
																		67.9	0.966338	0.958494	0.973856	0.938265	0.948043	0.921123	0.902778	0.957519	0.940068	0.948798	0.898531	0.913376
																		68.0167	0.979748	0.956354	0.959228	0.919638	0.962245	0.934046	0.90873	0.952421	0.935234	0.936259	0.901202	0.929299
																		68.1333	0.968254	0.950792	0.972611	0.908462	0.942501	0.9541	0.904762	0.930756	0.969551	0.905956	0.923899	0.940764
																		68.25	0.943897	0.950792	0.948957	0.936668	0.942154	0.942068	0.952381	0.946049	0.947801	0.9279	0.938585	0.966879
																		68.3667	0.971264	0.947796	0.954248	0.959021	0.966055	0.947415	0.922619	0.947324	0.950701	0.888192	0.991989	0.954777
																		68.4833	0.976738	0.950364	0.970744	0.927089	0.940769	0.966132	0.933532	0.957519	0.942001	0.901776	0.902537	0.915287
																		68.6	0.990421	0.955071	0.94958	0.928153	0.95116	0.920232	0.940476	1	0.953117	0.940439	0.839786	0.947134
																		68.7167	0.971264	0.934531	0.960784	0.953167	0.929338	0.946078	0.87996	0.96644	0.947318	0.944619	0.889186	0.987261
																		68.8333	0.952107	0.979461	0.966075	0.918042	0.953239	0.971034	0.941468	0.953271	0.929918	0.932079	0.917223	0.92293
																		68.95	0.980296	0.964912	0.961096	0.905269	0.958088	0.940731	0.953373	0.970263	0.927501	0.911181	0.941255	0.938854
																		69.0667	0.990695	0.976466	0.953937	1	0.957395	0.951872	0.890873	0.985132	0.931368	0.879833	0.938585	0.986624
																		69.1833	0.970443	0.959777	0.970744	0.959553	0.941115	0.941622	0.915675	0.974087	0.930401	0.897597	0.883845	0.934395
																		69.3	0.968801	0.972614	0.977902	0.99521	0.930724	0.932264	0.910714	0.968989	0.936684	0.907001	0.925234	0.93758
																		69.4167	0.983853	0.955926	0.97728	0.908462	0.953585	0.889037	0.895833	0.971538	0.940551	0.84117	0.951936	0.941401
																		69.5333	0.958675	0.980745	0.99253	0.939862	0.955663	0.920232	0.89881	0.958794	0.97245	0.920585	0.958611	0.963057
																		69.65	0.970991	0.962773	0.977591	0.926024	1	1	0.873016	0.971963	0.954084	0.911181	0.981308	0.899363
																		69.7667	0.969075	0.978605	0.967943	0.92496	0.964323	0.929144	0.939484	0.946049	0.97245	0.916405	0.955941	0.918471
																		69.8833	0.972906	0.95721	0.989729	0.923896	0.948389	0.933155	0.978175	0.973237	0.926535	0.895507	0.934579	0.963694
																		70	0.963602	0.97561	1	0.960085	0.962245	0.959893	0.915675	0.987256	0.939584	0.91954	0.933244	0.927389
																		70.1167	0.967433	0.93068	0.959539	0.934007	0.936959	0.930481	0.953373	0.994902	0.937168	0.91745	0.911883	0.899363
																		70.2333	0.988232	0.921694	0.960162	0.935604	0.958434	0.967914	0.950397	0.995752	0.960851	0.900731	0.921228	0.953503
																		70.35	1	0.963201	0.975724	0.938797	0.93107	0.943405	0.876984	0.972812	0.924601	0.882968	0.894526	0.93121
																		70.4667	0.992611	0.979889	0.95207	0.940394	0.979564	0.941176	0.945437	0.998301	0.940068	0.931034	0.910547	0.913376
																		70.5833	0.970991	0.947368	0.983193	0.924428	0.933495	0.934046	0.936508	0.975361	0.902368	0.942529	0.950601	0.93758
																		70.7	0.965517	0.976893	0.971055	0.937201	0.941808	0.980838	0.882937	0.987256	0.919285	0.946708	0.991989	0.929299
																		70.8167	0.975643	0.969191	0.962963	0.953699	0.947004	0.944742	0.965278	0.938828	0.920251	0.920585	0.977303	0.947134
																		70.9333	0.944718	0.986735	0.983505	0.92496	0.945618	0.983957	0.90377	0.973662	0.926535	0.909091	0.935915	1
																		71.05	0.967159	0.968763	0.96234	0.958489	0.970211	0.963458	0.969246	0.940527	0.939101	0.971787	0.959947	0.959236
																		71.1667	0.965517	0.956354	0.941488	0.945716	0.965708	0.959002	0.911706	0.965166	0.942968	0.862069	0.961282	0.976433
																		71.2833	0.956212	0.955499	0.977902	0.953167	0.933149	0.938057	0.902778	0.954121	0.947318	0.952978	0.897196	0.996178
																		71.4	0.958402	0.920411	0.975412	0.938797	0.918254	0.93984	0.950397	0.971963	0.945384	0.888192	0.899866	0.961147
																		71.5167	0.96497	0.974754	0.981326	0.943055	0.966055	0.945633	0.916667	0.980034	0.956501	0.973877	0.926569	0.954777
																		71.6333	0.989053	0.979889	0.999066	0.943587	0.944926	0.94697	0.912698	0.971538	0.966651	0.910136	0.990654	0.935032
																		71.75	0.996716	0.94095	0.948335	0.933475	0.95982	0.942959	0.958333	0.937128	0.938134	0.948798	0.962617	0.936943
																		71.8667	0.961412	0.976466	0.988173	0.969665	0.96744	0.933155	0.926587	0.994902	0.904302	0.992685	0.898531	0.957325
																		71.9833	0.96497	0.928969	0.967631	0.932943	0.953585	0.941622	0.901786	0.950297	0.972934	0.905956	0.883845	0.94586
																		72.1	0.967707	0.952931	0.96981	0.972326	0.957395	0.95098	0.909722	0.947324	0.941518	0.939394	0.94259	0.932484
																		72.2167	0.943076	0.941806	0.967009	0.963811	0.957742	0.965241	0.916667	0.971538	0.896568	0.861024	0.950601	0.947134
																		72.3333	0.996442	0.991014	0.966075	0.965939	0.962591	0.944296	0.949405	0.989805	0.932818	0.894462	0.897196	0.926115
																		72.45	0.990695	0.953359	0.963274	0.969133	0.964669	0.965686	0.920635	0.998301	0.954567	0.874608	0.933244	0.973885
																		72.5667	0.947729	0.979461	0.949269	0.963278	0.957395	0.962121	0.952381	0.972387	0.952151	0.949843	0.93725	0.919745
																		72.6833	0.982211	0.93881	0.956738	0.96115	0.961205	0.940285	0.928571	0.933305	0.945868	0.890282	0.938585	0.919745
																		72.8	0.974275	0.980745	0.958606	0.949441	0.927953	0.968806	0.954365	0.945624	0.967134	0.91745	0.850467	0.964968
																		72.9167	0.970443	0.972187	0.97479	0.977115	0.937652	0.942513	0.934524	0.985556	0.935718	0.840125	0.899866	0.932484
																		73.0333	0.970991	0.946513	0.956116	0.959021	0.960166	0.937166	0.945437	0.941801	0.930884	0.931034	0.949266	0.953503
																		73.15	0.96798	0.953787	0.967943	0.930814	0.969865	0.92246	0.927579	0.947749	0.933784	0.884013	0.923899	0.942675
																		73.2667	0.984401	0.956782	0.984438	0.976051	0.975753	0.942959	0.89881	0.987256	0.965684	0.916405	0.930574	0.963694
																		73.3833	0.97838	0.979033	0.983193	0.95636	0.960166	0.980838	0.943452	0.964316	0.937651	0.858934	0.977303	0.926115
																		73.5	0.971264	0.988019	0.965764	0.951038	0.961898	0.960339	0.947421	0.95497	0.934268	0.877743	0.934579	0.977707
																		73.6167	0.972906	0.956782	0.957672	0.946248	0.95982	0.93672	0.948413	0.993628	0.904302	0.92999	0.913218	0.928662
																		73.7333	0.972359	0.977749	0.941799	0.959553	0.972982	0.930481	0.899802	0.960493	0.940551	0.882968	0.927904	0.947134
																		73.85	0.984127	0.962345	0.958294	0.991485	0.968133	0.921123	0.94246	0.958794	0.909618	0.863114	0.929239	0.938217

## Sheet: Figure 4
Fig. 4a	Time [h]	ThT fluo [-] 1	ThT fluo [-] 2	ThT fluo [-] 3		Fig. 4c	Raman	B-LCD	x position	normalized x	normalized peak height [-]	B-LCD-Δamy	x position	normalized x	normalized peak height [-]		Fig. 4d	0 mM NaCl		50 mM NaCl		100 mM NaCl		150 mM NaCl		200 mM NaCl		500 mM NaCl		1 M NaCl		2 M NaCl
ThT kinetics	0	0.00090876	0.00464987	0			concentration		0	0	0		0	0	0		Droplet intensity	Distance [µm]	Intensity [-]	Distance [µm]	Intensity [-]	Distance [µm]	Intensity [-]	Distance [µm]	Intensity [-]	Distance [µm]	Intensity [-]	Distance [µm]	Intensity [-]	Distance [µm]	Intensity [-]	Distance [µm]	Intensity [-]
30 µM B-LCD	0.166667	0.000181752	0.00492886	0.0013331			cross-section		1	0.0909091	1		1	0.0909091	0.0951812		profiles	0	132.5	0	115	0	135	0	140.25	0	98	0	101.5	0	101	0	104
	0.333333	0	0.00288292	0.00275507			of droplets		2	0.181818	0.02979		2	0.181818	0.0988118			0.04277	133.28	0.04277	113.612	0.04277	136.266	0.04277	135.855	0.04277	103.255	0.04277	103.515	0.04277	99.871	0.04277	106.898
	0.5	0.000727008	0.00288292	0.00417704					3	0.272727	0.0222889		3	0.272727	0.104244			0.08555	139.162	0.08555	115.793	0.08555	128.46	0.08555	133.426	0.08555	105.933	0.08555	102.958	0.08555	100.609	0.08555	106.398
	0.666667	0.000817884	0	0.00346605					4	0.363636	0.0263609		4	0.363636	0.098156			0.12832	140.767	0.12832	113.082	0.12832	134.422	0.12832	153.291	0.12832	111.044	0.12832	105.054	0.12832	101.857	0.12832	104.494
	0.833333	0.00145402	0.00130196	0.00471027					5	0.454545	0.0255036		5	0.454545	0.100279			0.1711	138.814	0.1711	126.135	0.1711	127.442	0.1711	152.578	0.1711	105.578	0.1711	103.467	0.1711	102.793	0.1711	104.056
	1	0.00354417	0.00297591	0.00675435					6	0.545455	0.0240034		6	0.545455	0.0996759			0.21387	125.025	0.21387	130.106	0.21387	122.651	0.21387	150.936	0.21387	104.705	0.21387	100.998	0.21387	104.424	0.21387	108.07
	1.16667	0.000817884	0.00325491	0.00808745					7	0.636364	0.0368624		7	0.636364	0.098835			0.25664	135.217	0.25664	124.534	0.25664	117.47	0.25664	155.429	0.25664	107.457	0.25664	106.791	0.25664	100.765	0.25664	111.918
	1.33333	0.00209015	0.00288292	0.0101315					8	0.727273	0.0182169		8	0.727273	0.093966			0.29942	135.469	0.29942	128.259	0.29942	118.825	0.29942	155.607	0.29942	104.563	0.29942	103.438	0.29942	102.7	0.29942	111.899
	1.5	0.00136314	0.00474286	0.0118201					9	0.818182	0.021003		9	0.818182	0.101331			0.34219	132.41	0.34219	148.976	0.34219	124.094	0.34219	191.452	0.34219	105.01	0.34219	101.464	0.34219	102.856	0.34219	113.902
	1.66667	0.00281716	0.00613782	0.011909					10	0.909091	0.488213		10	0.909091	0.0942484			0.38497	134.059	0.38497	154.589	0.38497	122.481	0.38497	211.514	0.38497	104.989	0.38497	103.835	0.38497	104.568	0.38497	115.608
	1.83333	0.00254453	0.00883474	0.0151084					11	1	0		11	1	0			0.42774	143.255	0.42774	161.892	0.42774	139.959	0.42774	283.808	0.42774	106.751	0.42774	107.168	0.42774	109.1	0.42774	109.4
	2	0.00408942	0.0106947	0.0180412														0.47051	149.618	0.47051	174.775	0.47051	146.663	0.47051	358.695	0.47051	106.609	0.47051	104.242	0.47051	113.076	0.47051	113.06
	2.16667	0.00663395	0.0138566	0.0207074														0.51329	157.156	0.51329	201.458	0.51329	142.441	0.51329	441.92	0.51329	110.576	0.51329	99.732	0.51329	121.706	0.51329	116.805
	2.33333	0.00736096	0.0132986	0.0237291														0.55606	171.248	0.55606	248.83	0.55606	171.607	0.55606	519.557	0.55606	108.7	0.55606	106.485	0.55606	148.448	0.55606	112.798
	2.5	0.00990549	0.0184135	0.0254177														0.59884	167.34	0.59884	288.474	0.59884	167.066	0.59884	525.554	0.59884	102.616	0.59884	101.152	0.59884	152.338	0.59884	126.951
	2.66667	0.0115413	0.0226913	0.0316388														0.64161	173.093	0.64161	386.193	0.64161	163.28	0.64161	560.538	0.64161	101.215	0.64161	104.459	0.64161	184.769	0.64161	145.28
	2.83333	0.0138132	0.0267832	0.032883														0.68438	223.597	0.68438	513.504	0.68438	187.541	0.68438	574.83	0.68438	106.409	0.68438	103.124	0.68438	205.518	0.68438	167.163
	3	0.0159033	0.0303171	0.039193														0.72716	257.444	0.72716	592.196	0.72716	184.614	0.72716	601.389	0.72716	111.641	0.72716	103.688	0.72716	239.466	0.72716	186.787
	3.16667	0.0175391	0.035897	0.0419481														0.76993	299.051	0.76993	658.79	0.76993	206.724	0.76993	573.774	0.76993	114.608	0.76993	110.483	0.76993	220.121	0.76993	247.465
	3.33333	0.0217194	0.0438947	0.0473694														0.81271	369.733	0.81271	637.734	0.81271	254.611	0.81271	505.949	0.81271	106.701	0.81271	110.644	0.81271	184.134	0.81271	307.186
	3.5	0.0238095	0.0485446	0.0519019														0.85548	422.551	0.85548	665.04	0.85548	328.663	0.85548	550.253	0.85548	109.272	0.85548	103.949	0.85548	199.577	0.85548	277.44
	3.66667	0.0284442	0.0520785	0.0577675														0.89825	555.059	0.89825	653.641	0.89825	445.045	0.89825	535.394	0.89825	120.854	0.89825	117.241	0.89825	202.957	0.89825	276.7
	3.83333	0.0328063	0.0582163	0.0626555														0.94103	553.251	0.94103	639.088	0.94103	555.572	0.94103	538.77	0.94103	115.553	0.94103	132.71	0.94103	207.46	0.94103	243.448
	4	0.0357143	0.0643541	0.0692321														0.9838	576.855	0.9838	663.426	0.9838	641.72	0.9838	525.542	0.9838	138.141	0.9838	143.79	0.9838	196.951	0.9838	244.354
	4.16667	0.0395311	0.0714219	0.0765197														1.02658	545.659	1.02658	628.955	1.02658	706.619	1.02658	492.811	1.02658	144.044	1.02658	191.813	1.02658	190.584	1.02658	244.221
	4.33333	0.0448019	0.0779317	0.0809634														1.06935	544.786	1.06935	610.217	1.06935	602.281	1.06935	551.46	1.06935	159.991	1.06935	231.535	1.06935	187.222	1.06935	231.25
	4.5	0.0495274	0.0859295	0.0883399														1.11212	555.03	1.11212	659.302	1.11212	652.821	1.11212	466.238	1.11212	178.708	1.11212	236.368	1.11212	188.735	1.11212	215.999
	4.66667	0.0555253	0.0975542	0.0955386														1.1549	543.414	1.1549	632.091	1.1549	600.22	1.1549	479.721	1.1549	192.745	1.1549	251.677	1.1549	178.728	1.1549	233.038
	4.83333	0.0593421	0.106761	0.103626														1.19767	515.827	1.19767	588.297	1.19767	603.618	1.19767	533.934	1.19767	234.792	1.19767	244.662	1.19767	164.85	1.19767	238.326
	5	0.0657943	0.115968	0.112069														1.24045	518.353	1.24045	621.375	1.24045	560.037	1.24045	502.994	1.24045	275.331	1.24045	234.192	1.24045	177	1.24045	210.422
	5.16667	0.0737913	0.127034	0.1222														1.28322	551.891	1.28322	620.938	1.28322	560.068	1.28322	539.153	1.28322	341.424	1.28322	219.145	1.28322	187.256	1.28322	193.9
	5.33333	0.0803344	0.133358	0.131799														1.32599	522.837	1.32599	636.186	1.32599	576.355	1.32599	499.946	1.32599	418.709	1.32599	252.033	1.32599	174.044	1.32599	201.258
	5.5	0.0881498	0.144704	0.141486														1.36877	464.283	1.36877	647.862	1.36877	574.863	1.36877	509.592	1.36877	472.817	1.36877	189.32	1.36877	168.761	1.36877	202.296
	5.66667	0.096056	0.155491	0.150107														1.41154	484.488	1.41154	609.445	1.41154	600.206	1.41154	502.149	1.41154	499.195	1.41154	197.145	1.41154	183.599	1.41154	193.386
	5.83333	0.104144	0.169534	0.160683														1.45432	518.632	1.45432	616.015	1.45432	627.317	1.45432	505.371	1.45432	483.106	1.45432	198.906	1.45432	180.558	1.45432	206.823
	6	0.113959	0.180787	0.171881														1.49709	530.179	1.49709	673.765	1.49709	573.624	1.49709	529.798	1.49709	482.281	1.49709	171.797	1.49709	173.589	1.49709	215.84
	6.16667	0.122592	0.193527	0.185212														1.53986	513.212	1.53986	649.652	1.53986	584.14	1.53986	500.73	1.53986	453.485	1.53986	184.464	1.53986	179.832	1.53986	237.382
	6.33333	0.132043	0.206547	0.197387														1.58264	523.325	1.58264	659.946	1.58264	588.969	1.58264	493.942	1.58264	421.375	1.58264	198.256	1.58264	183.473	1.58264	224.467
	6.5	0.144039	0.22245	0.21054														1.62541	515.72	1.62541	642.138	1.62541	637.193	1.62541	484.374	1.62541	425.836	1.62541	193.43	1.62541	186.294	1.62541	215.949
	6.66667	0.154308	0.231935	0.222272														1.66819	527.845	1.66819	604.351	1.66819	592.026	1.66819	482.595	1.66819	387.663	1.66819	184.913	1.66819	184.819	1.66819	197.726
	6.83333	0.164395	0.250907	0.237913														1.71096	531.92	1.71096	632.72	1.71096	613.576	1.71096	489.338	1.71096	435.587	1.71096	187.346	1.71096	177.055	1.71096	211.72
	7	0.179117	0.268204	0.251333														1.75373	533.871	1.75373	633.575	1.75373	590.475	1.75373	543.451	1.75373	430.962	1.75373	175.703	1.75373	177.665	1.75373	203.994
	7.16667	0.191658	0.281596	0.268219														1.79651	530.378	1.79651	653.417	1.79651	572.977	1.79651	546.772	1.79651	452.314	1.79651	193.753	1.79651	174.81	1.79651	186.267
	7.33333	0.202835	0.299172	0.281994														1.83928	520.657	1.83928	639.293	1.83928	591.495	1.83928	520.213	1.83928	417.332	1.83928	190.112	1.83928	184.857	1.83928	206.198
	7.5	0.213468	0.312006	0.297636														1.88206	545.726	1.88206	612.135	1.88206	580.334	1.88206	506.888	1.88206	402.177	1.88206	193.576	1.88206	179.168	1.88206	209.562
	7.66667	0.232461	0.33665	0.3147														1.92483	542.796	1.92483	593.438	1.92483	598.272	1.92483	532.446	1.92483	396	1.92483	194.491	1.92483	165.6	1.92483	196.57
	7.83333	0.24482	0.353018	0.330075														1.9676	542.701	1.9676	632.103	1.9676	565.934	1.9676	536.027	1.9676	383.031	1.9676	200.13	1.9676	191.787	1.9676	195.45
	8	0.260632	0.368734	0.350071														2.01038	535.802	2.01038	618	2.01038	557.828	2.01038	546.626	2.01038	420.992	2.01038	201.367	2.01038	176.624	2.01038	212.463
	8.16667	0.273446	0.384358	0.365002														2.05315	563.042	2.05315	616.709	2.05315	607.263	2.05315	534.717	2.05315	404.143	2.05315	196.797	2.05315	174.798	2.05315	212.667
	8.33333	0.290349	0.401004	0.386687														2.09593	547.562	2.09593	681.482	2.09593	621.723	2.09593	527.973	2.09593	418.371	2.09593	180.738	2.09593	185.144	2.09593	223.149
	8.5	0.305344	0.422673	0.404284														2.1387	519.34	2.1387	631.982	2.1387	598.33	2.1387	516.429	2.1387	403.634	2.1387	183.063	2.1387	191.939	2.1387	221.5
	8.66667	0.324246	0.438296	0.419214														2.18147	511	2.18147	630.051	2.18147	586.598	2.18147	504.65	2.18147	396.1	2.18147	202.61	2.18147	184.238	2.18147	204.007
	8.83333	0.338332	0.455966	0.440011														2.22425	518.397	2.22425	659.796	2.22425	560.576	2.22425	478.786	2.22425	424.549	2.22425	191.993	2.22425	178.098	2.22425	194.744
	9	0.352872	0.473821	0.458407														2.26702	539.568	2.26702	639.41	2.26702	589.5	2.26702	497.862	2.26702	448.327	2.26702	189.676	2.26702	173.083	2.26702	184.594
	9.16667	0.371229	0.490096	0.474849														2.30979	513.189	2.30979	609.08	2.30979	597.45	2.30979	502.134	2.30979	417.083	2.30979	205.496	2.30979	163.288	2.30979	166.558
	9.33333	0.389222	0.505905	0.495645														2.35257	525.508	2.35257	676.719	2.35257	601.474	2.35257	526.332	2.35257	411.456	2.35257	216.491	2.35257	183.501	2.35257	184.31
	9.5	0.407034	0.524226	0.51653														2.39534	551.924	2.39534	597.799	2.39534	609.269	2.39534	525.128	2.39534	415.52	2.39534	204.935	2.39534	185.005	2.39534	196.97
	9.66667	0.423937	0.540407	0.529684														2.43812	530.273	2.43812	620.555	2.43812	595.242	2.43812	505.442	2.43812	418.119	2.43812	187.558	2.43812	177.904	2.43812	203.576
	9.83333	0.442203	0.558728	0.549769														2.48089	489.445	2.48089	621.442	2.48089	572.616	2.48089	501.982	2.48089	420.726	2.48089	188.237	2.48089	171	2.48089	186.379
	10	0.455471	0.57649	0.565144														2.52366	533.711	2.52366	563.004	2.52366	542.789	2.52366	498.525	2.52366	433.887	2.52366	193.914	2.52366	164.433	2.52366	208.356
	10.1667	0.473555	0.591091	0.583985														2.56644	541.411	2.56644	595.105	2.56644	549.547	2.56644	507.504	2.56644	414.133	2.56644	184.792	2.56644	159.303	2.56644	211.44
	10.3333	0.494911	0.607365	0.602026														2.60921	523.708	2.60921	619.809	2.60921	597.16	2.60921	531.953	2.60921	444.789	2.60921	182.643	2.60921	177.562	2.60921	187.867
	10.5	0.508179	0.622338	0.618823														2.65199	554.679	2.65199	620.489	2.65199	586.559	2.65199	539.333	2.65199	364.384	2.65199	203.256	2.65199	177.751	2.65199	223.786
	10.6667	0.5239	0.638519	0.63482														2.69476	519.834	2.69476	613.513	2.69476	606.63	2.69476	472.324	2.69476	416.717	2.69476	197.96	2.69476	169.788	2.69476	204.763
	10.8333	0.536532	0.655538	0.647174														2.73753	491.351	2.73753	615.213	2.73753	601.804	2.73753	528.369	2.73753	427.809	2.73753	159.709	2.73753	163.49	2.73753	214.262
	11	0.553889	0.665396	0.66246														2.78031	475.952	2.78031	632.596	2.78031	588.562	2.78031	523.442	2.78031	461.453	2.78031	192.81	2.78031	178.34	2.78031	202.74
	11.1667	0.570792	0.679624	0.676058														2.82308	507.893	2.82308	675.641	2.82308	588.089	2.82308	497.758	2.82308	429.835	2.82308	193.923	2.82308	182.669	2.82308	210.064
	11.3333	0.584696	0.695062	0.690633														2.86586	507.091	2.86586	611.546	2.86586	580.682	2.86586	510.775	2.86586	432.623	2.86586	181.432	2.86586	186.683	2.86586	211.858
	11.5	0.598146	0.710964	0.703075														2.90863	493.16	2.90863	596.921	2.90863	552.332	2.90863	555.781	2.90863	436.57	2.90863	197.503	2.90863	184.851	2.90863	206.254
	11.6667	0.612505	0.721287	0.717561														2.9514	513.609	2.9514	657.883	2.9514	560.858	2.9514	526.712	2.9514	411.42	2.9514	195.56	2.9514	169.486	2.9514	219.939
	11.8333	0.627772	0.730401	0.732759														2.99418	498.344	2.99418	585.989	2.99418	579.922	2.99418	505.99	2.99418	386.132	2.99418	203.781	2.99418	173.168	2.99418	213.66
	12	0.639495	0.741653	0.742357														3.03695	467.49	3.03695	596.152	3.03695	593.897	3.03695	501.568	3.03695	414.563	3.03695	199.538	3.03695	165.693	3.03695	199.17
	12.1667	0.653762	0.75644	0.753022														3.07973	482.799	3.07973	623.391	3.07973	600.21	3.07973	517.265	3.07973	437.927	3.07973	190.812	3.07973	176.558	3.07973	191.677
	12.3333	0.666303	0.76202	0.765908														3.1225	512.197	3.1225	646.325	3.1225	564.714	3.1225	463.158	3.1225	415.647	3.1225	196.459	3.1225	167.558	3.1225	201.401
	12.5	0.680116	0.772715	0.776573														3.16527	532.773	3.16527	639.267	3.16527	563.561	3.16527	555.515	3.16527	403	3.16527	190.934	3.16527	180.778	3.16527	217.231
	12.6667	0.690567	0.783316	0.785638														3.20805	558.458	3.20805	619.74	3.20805	589.968	3.20805	541.405	3.20805	406.007	3.20805	194.621	3.20805	183.458	3.20805	237.75
	12.8333	0.705652	0.79336	0.795414														3.25082	476.533	3.25082	541.952	3.25082	615.588	3.25082	567.735	3.25082	409.118	3.25082	185.034	3.25082	173.351	3.25082	239.318
	13	0.715285	0.800056	0.802968														3.2936	473.193	3.2936	432.129	3.2936	582.505	3.2936	613.883	3.2936	399.044	3.2936	199.302	3.2936	171.096	3.2936	261.231
	13.1667	0.727463	0.814005	0.8147														3.33637	508.085	3.33637	337.9	3.33637	606.896	3.33637	576.29	3.33637	402.844	3.33637	190.986	3.33637	170.385	3.33637	266.75
	13.3333	0.735278	0.814749	0.821809														3.37914	503.176	3.37914	291.485	3.37914	578.846	3.37914	573.397	3.37914	459.283	3.37914	181.064	3.37914	177.461	3.37914	292.69
	13.5	0.749182	0.82842	0.832919														3.42192	526.092	3.42192	247.165	3.42192	576.644	3.42192	442.187	3.42192	446.288	3.42192	181.2	3.42192	183.068	3.42192	279.28
	13.6667	0.75518	0.837162	0.838962														3.46469	551.851	3.46469	200.081	3.46469	546.915	3.46469	355.997	3.46469	436.596	3.46469	181.638	3.46469	180.41	3.46469	241.9
	13.8333	0.766812	0.846461	0.846694														3.50747	552.562	3.50747	170.843	3.50747	544.036	3.50747	286.043	3.50747	420.552	3.50747	182.69	3.50747	179.505	3.50747	187.826
	14	0.773991	0.848693	0.853626														3.55024	516.086	3.55024	156.164	3.55024	537.645	3.55024	233.713	3.55024	425.091	3.55024	198.809	3.55024	171.586	3.55024	153.989
	14.1667	0.783897	0.855947	0.858159														3.59301	559.456	3.59301	145.242	3.59301	599.399	3.59301	186.072	3.59301	412.738	3.59301	206.067	3.59301	188.56	3.59301	136.186
	14.3333	0.789985	0.862457	0.867135														3.63579	533.889	3.63579	142.146	3.63579	597.739	3.63579	168.578	3.63579	376.36	3.63579	189.344	3.63579	202.342	3.63579	115.42
	14.5	0.801345	0.871292	0.871223														3.67856	496.465	3.67856	136.97	3.67856	611.405	3.67856	149.15	3.67856	407.624	3.67856	185.527	3.67856	207.892	3.67856	122.303
	14.6667	0.80398	0.869711	0.877														3.72134	491.798	3.72134	121.986	3.72134	662.81	3.72134	152.925	3.72134	401.993	3.72134	185.007	3.72134	208.5	3.72134	112.272
	14.8333	0.814704	0.876965	0.88011														3.76411	417.209	3.76411	118.268	3.76411	678.046	3.76411	139.77	3.76411	418.145	3.76411	200.922	3.76411	229.238	3.76411	108.526
	15	0.820156	0.883474	0.889708														3.80688	333.163	3.80688	133.223	3.80688	681.424	3.80688	148.143	3.80688	443.724	3.80688	198.957	3.80688	223.875	3.80688	100.984
	15.1667	0.827517	0.88645	0.89273														3.84966	241.167	3.84966	120.205	3.84966	570.33	3.84966	150.503	3.84966	407.794	3.84966	183.602	3.84966	202.86	3.84966	98.82
	15.3333	0.834151	0.896308	0.896641														3.89243	184.704	3.89243	106.599	3.89243	488.371	3.89243	146.481	3.89243	394.226	3.89243	183.648	3.89243	182.315	3.89243	106.466
	15.5	0.841058	0.896494	0.902151														3.93521	161.721	3.93521	112.424	3.93521	360.336	3.93521	140.796	3.93521	395.291	3.93521	215.92	3.93521	155.476	3.93521	110.726
	15.6667	0.844238	0.902167	0.907394														3.97798	156	3.97798	111.376	3.97798	260.655	3.97798	150.244	3.97798	422.706	3.97798	220.161	3.97798	133.173	3.97798	108.196
	15.8333	0.856325	0.907189	0.910327														4.02075	144.652	4.02075	106	4.02075	197.12	4.02075	153.039	4.02075	423.674	4.02075	213.206	4.02075	122.95	4.02075	104.984
	16	0.857415	0.910444	0.914415														4.06353	135.131			4.06353	161.41	4.06353	154.054	4.06353	423.134	4.06353	229.285	4.06353	116.622	4.06353	105.83
	16.1667	0.860142	0.911839	0.914593														4.1063	135.023			4.1063	146.725	4.1063	138.116	4.1063	450.674	4.1063	243.86	4.1063	108.698	4.1063	101.821
	16.3333	0.862232	0.91407	0.920281														4.14908	109.298			4.14908	135.822	4.14908	136.364	4.14908	445.037	4.14908	262.796	4.14908	107.806	4.14908	100.029
	16.5	0.871592	0.918162	0.922947														4.19185	112.953			4.19185	132.861	4.19185	144.609	4.19185	432.883	4.19185	247.265	4.19185	113.352	4.19185	100.467
	16.6667	0.878135	0.923835	0.928457														4.23462	120.104			4.23462	127.872	4.23462	145.121	4.23462	398.614	4.23462	200.258	4.23462	104.668	4.23462	101.516
	16.8333	0.87759	0.922812	0.930235														4.2774	110.001			4.2774	127.092	4.2774	142.269	4.2774	428.452	4.2774	201.695	4.2774	104.455	4.2774	99
	17	0.885133	0.92244	0.931923														4.32017	123.855			4.32017	134.054	4.32017	134.579	4.32017	397.429	4.32017	174.906	4.32017	103.325
	17.1667	0.885769	0.927462	0.937433														4.36295	115.688			4.36295	129.076	4.36295	132.734	4.36295	325.573	4.36295	154.923	4.36295	105.756
	17.3333	0.891585	0.938157	0.938678																		4.40572	132.891	4.40572	146.5	4.40572	388.029	4.40572	135.442	4.40572	105.795
	17.5	0.894584	0.935925	0.939389																		4.44849	117.176			4.44849	425.621	4.44849	122.132	4.44849	105.18
	17.6667	0.898401	0.939552	0.942144																		4.49127	116.653			4.49127	391.863	4.49127	117.041	4.49127	100.337
	17.8333	0.899218	0.941319	0.9401																		4.53404	111			4.53404	427.763	4.53404	112.45	4.53404	100.516
	18	0.900582	0.943179	0.943832																						4.57682	424.538	4.57682	115.281	4.57682	99.253
	18.1667	0.907125	0.943365	0.948187																						4.61959	445.918	4.61959	115.121	4.61959	107.872
	18.3333	0.906307	0.945225	0.946232																						4.66236	477.421	4.66236	98.156	4.66236	102.646
	18.5	0.915213	0.947457	0.952453																						4.70514	479.832	4.70514	104.736	4.70514	98.303
	18.6667	0.914486	0.951362	0.947032																						4.74791	477	4.74791	106.608	4.74791	104.256
	18.8333	0.916576	0.950711	0.95032																						4.79069	487.964	4.79069	104.238	4.79069	106.304
	19	0.917575	0.947457	0.95192																						4.83346	470.696	4.83346	107.314	4.83346	107.004
	19.1667	0.921756	0.950525	0.954852																						4.87623	415.425	4.87623	113.804	4.87623	111.134
	19.3333	0.924755	0.954059	0.953697																						4.91901	340.166	4.91901	112.5	4.91901	103.994
	19.5	0.926936	0.956384	0.956008																						4.96178	264.157			4.96178	105
	19.6667	0.925663	0.955175	0.95903																						5.00456	214.447
	19.8333	0.925936	0.957128	0.956541																						5.04733	172.309
	20	0.927663	0.957035	0.960007																						5.0901	142.369
	20.1667	0.932843	0.955268	0.959918																						5.13288	149.841
	20.3333	0.930752	0.963545	0.96134																						5.17565	129.723
	20.5	0.93466	0.961034	0.959918																						5.21843	127.068
	20.6667	0.933024	0.965126	0.959118																						5.2612	127.191
	20.8333	0.940749	0.960755	0.960896																						5.30397	120.793
	21	0.937932	0.961499	0.961074																						5.34675	123.767
	21.1667	0.941385	0.964754	0.964717																						5.38952	107.26
	21.3333	0.942475	0.964754	0.965606																						5.4323	106.901
	21.5	0.942385	0.968846	0.968894																						5.47507	120.301
	21.6667	0.942657	0.967358	0.968095																						5.51784	115.531
	21.8333	0.944566	0.969683	0.96925																						5.56062	121.571
	22	0.947837	0.965963	0.969783																						5.60339	117.817
	22.1667	0.944475	0.969032	0.972805																						5.64617	118.345
	22.3333	0.946292	0.972566	0.969783																						5.68894	118.208
	22.5	0.947292	0.971078	0.974671																						5.73171	117.154
	22.6667	0.948655	0.972008	0.971294																						5.77449	113.247
	22.8333	0.951472	0.968846	0.974049																						5.81726	121.907
	23	0.952199	0.973496	0.96925																						5.86004	116.901
	23.1667	0.956561	0.972938	0.972805																						5.90281	118.048
	23.3333	0.953926	0.976937	0.973427																						5.94558	121.889
	23.5	0.956379	0.974612	0.976004																						5.98836	122.562
	23.6667	0.953108	0.972287	0.977959																						6.03113	125.076
	23.8333	0.953381	0.970427	0.975116																						6.0739	117.744
	24	0.956925	0.975542	0.979381																						6.11668	113.228
	24.1667	0.959742	0.975356	0.98187																						6.15945	119.703
	24.3333	0.958924	0.974612	0.979204																						6.20223	132.089
	24.5	0.960378	0.976844	0.979559																						6.245	135.356
	24.6667	0.95647	0.975728	0.975738																						6.28778	116.481
	24.8333	0.957016	0.974891	0.978582																						6.33055	133
	25	0.958742	0.978239	0.979648
	25.1667	0.960196	0.978053	0.979559
	25.3333	0.963286	0.975914	0.981426
	25.5	0.967194	0.976844	0.982137
	25.6667	0.967648	0.978239	0.984358
	25.8333	0.967739	0.981215	0.98578
	26	0.970465	0.982052	0.984181
	26.1667	0.971647	0.980843	0.985158
	26.3333	0.970374	0.982052	0.984358
	26.5	0.971647	0.982331	0.985425
	26.6667	0.973464	0.985492	0.987291
	26.8333	0.971465	0.989212	0.988891
	27	0.974191	0.986329	0.990224
	27.1667	0.976827	0.984655	0.987025
	27.3333	0.975554	0.986329	0.988891
	27.5	0.977008	0.98884	0.989957
	27.6667	0.977099	0.986515	0.985958
	27.8333	0.975645	0.98791	0.991113
	28	0.976736	0.983353	0.990935
	28.1667	0.975918	0.986236	0.992001
	28.3333	0.980462	0.986794	0.987824
	28.5	0.984278	0.98605	0.991735
	28.6667	0.981189	0.989305	0.989868
	28.8333	0.982279	0.99256	0.991024
	29	0.978372	0.986515	0.991735
	29.1667	0.982643	0.986701	0.988713
	29.3333	0.985551	0.990142	0.992357
	29.5	0.98446	0.993211	0.990224
	29.6667	0.979644	0.989026	0.997245
	29.8333	0.983733	0.989119	0.996534
	30	0.981189	0.988189	0.988358
	30.1667	0.985551	0.98884	0.992446
	30.3333	0.986823	0.992839	0.99609
	30.5	0.984642	0.992188	0.991735
	30.6667	0.986459	0.992839	0.991557
	30.8333	0.983642	0.991909	0.992179
	31	0.984551	0.993676	0.991557
	31.1667	0.987096	0.989677	0.995201
	31.3333	0.988822	0.990142	0.990402
	31.5	0.983642	0.994048	0.995823
	31.6667	0.989549	0.994885	0.993512
	31.8333	0.986459	0.992281	0.992357
	32	0.988913	0.991165	0.994223
	32.1667	0.985914	0.990235	0.992624
	32.3333	0.986096	0.991909	0.994046
	32.5	0.987459	0.990793	0.991824
	32.6667	0.983279	0.992932	0.996801
	32.8333	0.98446	0.991723	0.997689
	33	0.991276	0.990514	0.993423
	33.1667	0.988368	0.987259	0.993423
	33.3333	0.989368	0.992002	0.995467
	33.5	0.988277	0.991351	0.997512
	33.6667	0.991276	0.98977	0.994934
	33.8333	0.990095	0.992467	0.99449
	34	0.988095	0.994699	0.993868
	34.1667	0.989095	0.990514	1
	34.3333	0.987823	0.989956	0.99529
	34.5	0.989731	0.995257	0.996534
	34.6667	0.990095	0.994792	0.9976
	34.8333	0.992548	0.989491	0.996623
	35	0.990367	0.992653	0.997689
	35.1667	0.992003	0.992467	0.997156
	35.3333	0.986732	0.994699	0.997334
	35.5	0.992457	0.99256	0.99609
	35.6667	0.99173	0.996466	0.995823
	35.8333	0.992548	0.990514	0.999289
	36	0.990276	0.995071	0.996001
	36.1667	0.993275	0.993955	0.995823
	36.3333	0.991003	0.992188	0.997067
	36.5	0.99482	0.992746	0.997689
	36.6667	0.996274	0.993955	0.997156
	36.8333	0.992276	0.993025	0.996445
	37	0.992185	0.996187	0.996712
	37.1667	0.996638	0.993583	0.997245
	37.3333	0.992821	0.993955	0.997778
	37.5	0.995002	0.992653	0.995467
	37.6667	0.995002	0.997117	0.99449
	37.8333	0.996819	0.991351	0.996001
	38	0.993457	0.996838	0.995023
	38.1667	0.995184	0.992746	0.9976
	38.3333	0.997274	0.99721	0.998845
	38.5	0.99691	0.994048	0.992001
	38.6667	0.996365	0.998233	0.995112
	38.8333	0.994729	0.996559	0.995823
	39	0.999	0.995443	0.99449
	39.1667	0.996365	0.993304	0.994401
	39.3333	0.99791	0.997117	0.992535
	39.5	0.996728	1	0.993068
	39.6667	0.997637	0.997303	0.995556
	39.8333	0.996819	0.997768	0.993868
	40	0.996183	0.99907	0.99529
	40.1667	0.996365	0.996931	0.995823
	40.3333	0.996183	0.995071	0.992712
	40.5	1	0.995722	0.991913
	40.6667	0.998909	0.995071	0.991646
	40.8333	0.999546	0.99256	0.993779
	41	0.994457	0.993211	0.993601

## Sheet: Figure 5
Fig. 5b		B-LCD, no SDS			B-LCD, 0.03% SDS					Fig. 5f	5 µM	radius 1 [pix]	radius 2 [pix]	radius 3 [pix]	2.5 µM	radius 1 [pix]	radius 2 [pix]	radius 3 [pix]	0 µM	radius 1 [pix]	radius 2 [pix]	radius 3 [pix]		MBP-GFP-Δamy+ [µM]	AVG rad [µm]	STD rad [µm]			Fig. 5g			5 µM MBP-GFP-dzip+		2.5 µM MBP-GFP-dzip+			0 µM MBP-GFP-dzip+				Fig. 5g	MBP-GFP-Δamy+ [µM]	t 0.5 [h] 1	t 0.5 [h] 2	t 0.5 [h] 3	t 0.5 [h] AVG	t 0.5 [h] STD
Thioflavin T	Time [h]	ThT fluo 1 [-]	ThT fluo 2 [-]	ThT fluo 3 [-]	ThT fluo 1 [-]	ThT fluo 2 [-]	ThT fluo 3 [-]			Droplet radii		15.8825	12.5239	11.9357		16.7766	14.5956	15.0835		12.9426	12.5518	10.2557		0	1.21918	0.351615			Thioflavin T	Time [h]	ThT fluo 1 [-]	ThT fluo 2 [-]	ThT fluo 3 [-]	ThT fluo 1 [-]	ThT fluo 2 [-]	ThT fluo 3 [-]	ThT fluo 1 [-]	ThT fluo 2 [-]	ThT fluo 3 [-]		half times	5	19.5	23.167	22.333	21.6667	1.92217
kinetics	0	0.000237925	0.00259762	0.0001092	1	1	1			in presence of		9.30153	11.2865	10.4351		22.8276	12.0497	12.7117		7.80895	10.8317	8.92352		2.5	0.907426	0.38106			kinetics	0	0.0288303	0.0503346	0.00228162	0.0118209	0.011238	0.00277557	0	0	0			2.5	18.5	21	17.667	19.0557	1.73459
B-LCD +/- SDS	0.166667	0	0.000837942	0	0.772748	0.906977	0.913709			protein surf.		9.69899	10.1542	11.4901		14.5635	12.8008	12.4739		12.1934	13.0432	11.2679		5	0.420535	0.179497			B-LCD +/-	0.166667	0.0252608	0.0267675	0	0.00613776	0.00815661	0.00574941	0.000704523	0.000806192	0.00114312			0	15.333	16.167	15.833	15.7777	0.419744
	0.333333	0.000396542	0	0.0003276	0.630425	0.816637	0.794523					12.2306	13.8638	12.881		16.8738	12.7311	14.477		11.9719	9.13636	9.5643							protein surfactant	0.333333	0.0214168	0.0328775	0.00586701	0.00591043	0.00942541	0.00218081	0.00183176	0.00128991	0.00182899
	0.5	0.00198271	0.00125691	0.000546001	0.545964	0.744186	0.713433					13.3294	10.7042	9.17106		20.0369	13.8536	15.5614		10.2149	11.7717	10.4594								0.5	0.0186711	0.0340413	0.00260756	0.00704706	0.00888164	0.00237906	0.00239538	0.00225734	0.00320073
	0.666667	0.00118963	0.000670354	0.0012012	0.486234	0.682469	0.651163					12.3235	14.9033	10.1946		11.7567	15.7049	13.8089		9.59787	10.624	8.9126								0.666667	0.0192202	0.0311318	0.0053781	0.00613776	0.00743158	0.00832672	0.002959	0.00241857	0.00274348
	0.833333	0.00301372	0.00134071	0.0004368	0.441437	0.635063	0.589657					11.3019	13.3943	7.16229		15.3314	14.5427	13.1032		6.20242	10.6632	9.96132								0.833333	0.021966	0.0218214	0.00293351	0.00159127	0.00453145	0.00634417	0.00479076	0.00241857	0.00182899
	1	0.00428266	0.0015083	0.001092	0.415772	0.572451	0.537485					8.08114	15.8689	10.5899		18.016	16.3407	14.688		6.56989	9.15851	9.80526								1	0.00823723	0.0171661	0.00765971	0.000454649	0.00634403	0.00555115	0.00464985	0.00467591	0.0038866
	1.16667	0.00483781	0.00134071	0.0015834	0.379841	0.546512	0.491891					9.53765	13.0722	11.0939		17.4588	12.8377	14.5202		8.68211	6.29479	10.3297								1.16667	0.0115321	0.0244399	0.0071708	0.00159127	0.00670654	0.00594766	0.00577709	0.00596582	0.0038866
	1.33333	0.00634467	0.00217865	0.0024024	0.350443	0.544723	0.452111					12.198	14.2541	13.3234		16.3152	13.9941	13.585		6.57959	10.3989	9.45009								1.33333	0.0134541	0.0162933	0.00733377	0	0.00888164	0	0.00577709	0.00515963	0.0048011
	1.5	0.00729638	0.00326797	0.0041496	0.341577	0.521467	0.43008					10.2569	11.5181	9.37706		15.0341	14.1479	13.9922		10.1779	9.6623	8.62436								1.5	0.00713893	0.00989235	0.00896349	0.00136395	0.00598151	0.0035686	0.00803156	0.00677201	0.00457247
	1.66667	0.00896185	0.00385453	0.0040404	0.327578	0.502683	0.404529					10.0117	8.32274	10.1916		13.8012	14.9388	15.4228		14.15	10.9333	7.85581								1.66667	0.00933553	0.017748	0.00961538	0.00318254	0	0.00594766	0.00831337	0.00741696	0.00594422
	1.83333	0.0116583	0.00511145	0.00546001	0.298647	0.456172	0.386781					12.0524	15.6106	11.4949		16.9253	15.5047	12.4067		7.81447	10.7727	9.29832								1.83333	0.00686436	0.00989235	0.00912647	0.00818368	0.000725032	0.0118953	0.00986332	0.00951306	0.00731596
	2	0.0125307	0.00628457	0.00578761	0.30098	0.489267	0.375918					9.01676	12.9485	11.5618		19.7827	13.0707	13.8177		8.15659	8.13518	9.83777								2	0.00713893	0.0174571	0.00863755	0.00727438	0.00489396	0.00852498	0.0119769	0.00951306	0.00754458
	2.16667	0.0137204	0.00837942	0.00748021	0.263649	0.471377	0.364596					12.5919	14.9289	10.4919		16.0533	11.6181	15.1149		11.1127	10.27	8.91582								2.16667	0.00906096	0.0113471	0.00456323	0.000454649	0.000543774	0.00832672	0.0135268	0.0106417	0.00937357
	2.33333	0.016972	0.00963633	0.00851761	0.269715	0.482111	0.353121					9.56357	10.7567	7.58798		18.8065	15.671	13.6761		10.1932	8.79338	8.44792								2.33333	0.00823723	0.0128019	0.0109192	0.00863833	0.00435019	0.0144726	0.0150768	0.0120929	0.00891632
	2.5	0.0193513	0.0112284	0.00933661	0.265516	0.442755	0.35205					7.99877	10.7117	13.9205		11.9678	15.2315	16.8025		8.57415	11.7959	8.86889								2.5	0.0107084	0.0212395	0.00668188	0.00818368	0.00398767	0.0116971	0.0163449	0.0125766	0.0114312
	2.66667	0.0214926	0.012234	0.0104832	0.261316	0.470483	0.34287					8.04601	12.3595	9.96911		17.5859	14.9969	12.0584		7.36616	7.37601	9.89204								2.66667	0	0.0139657	0.0110821	0.0100023	0.00471271	0.0154639	0.0183176	0.0133828	0.0132602
	2.83333	0.0238718	0.0149154	0.0121212	0.247317	0.474061	0.339657					11.2056	14.8646	9.84453		16.0317	17.4084	13.4173		8.67885	10.2045	9.52332								2.83333	0.00439319	0.0162933	0.0161343	0.00659241	0.0148632	0.0176447	0.0197266	0.0170913	0.0134888
	3	0.0262511	0.0168426	0.0135408	0.241251	0.450805	0.333231					9.94285	8.93761	8.85902		16.152	14.4101	15.0114		10.2851	10.0852	8.89685								3	0.00356947	0.0116381	0.0151565	0.00818368	0.00942541	0.0168517	0.0215584	0.0190261	0.0155464
	3.16667	0.0292648	0.0187699	0.0153426	0.233318	0.4678	0.331395					10.0356	11.5388	10.9463		13.9837	12.0514	15.2478		8.08698	10.0254	11.9416								3.16667	0.00356947	0.00552808	0.0114081	0.0138668	0.00996919	0.0184377	0.0243765	0.020316	0.0155464
	3.33333	0.0319613	0.0196078	0.01638	0.245917	0.428444	0.32604					9.37009	14.5843	11.4081		15.7171	14.9866	17.9611		7.90743	10.0548	8.50402								3.33333	0.00631521	0.0162933	0.00896349	0.0111389	0.010513	0.0216098	0.0249401	0.0225734	0.0169182
	3.5	0.0344992	0.0228758	0.0186732	0.237984	0.449911	0.319002					7.73759	11.2286	12.2569		14.4165	15.7005	16.5888		10.3838	9.67569	8.45294								3.5	0.0112576	0.00756474	0.0169492	0.0236417	0.0101504	0.0267645	0.0276173	0.0245082	0.0196616
	3.66667	0.038068	0.0253896	0.0206388	0.236584	0.427549	0.319767					13.2906	9.70934	13.0993		13.4669	17.7463	16.3134		7.2828	9.48255	9.37715								3.66667	0.0120813	0.0107652	0.0198827	0.0193226	0.017582	0.0227994	0.0307172	0.0266043	0.0208048
	3.83333	0.0407645	0.0272331	0.0234234	0.237984	0.430233	0.318543					8.02766	12.3	9.42864		16.5335	14.4173	14.2913		9.05066	5.8823	9.69312								3.83333	0.0153762	0.00610998	0.0280313	0.0147761	0.0193946	0.0265662	0.0338171	0.0282167	0.0224051
	4	0.0444127	0.0302497	0.0252252	0.234718	0.455277	0.312118					11.405	12.4643	8.80805		22.7728	14.0264	17.496		7.7702	9.10138	8.92603								4	0.0153762	0.0154204	0.0200456	0.0247784	0.0174008	0.0303331	0.0366352	0.031119	0.0246914
	4.16667	0.0475851	0.0316742	0.0282828	0.219785	0.443649	0.313953					9.72332	10.7429	8.9912		19.4372	15.0781	13.2942		8.35172	8.8886	8.45422								4.16667	0.0140033	0	0.0257497	0.0229598	0.0199384	0.0323156	0.0381851	0.0336988	0.0269776
	4.33333	0.0504402	0.0355287	0.029211	0.235651	0.457961	0.311353					7.94861	12.6647	12.4509		22.5598	12.487	13.0381		10.4398	9.28859	8.55037								4.33333	0.0142779	0.0142566	0.0229791	0.0300068	0.0219322	0.035686	0.0424123	0.0367623	0.0292638
	4.5	0.0556745	0.0398022	0.0329784	0.239851	0.427549	0.304009					9.35357	9.53895	11.6171		16.083	12.2209	11.8629		8.70418	8.82655	6.54046								4.5	0.0274574	0.0116381	0.0234681	0.0256877	0.0279137	0.0339017	0.0433986	0.0388584	0.0340649
	4.66667	0.0571814	0.0418971	0.0347802	0.227252	0.424866	0.304621					10.1627	13.2337	8.58023		18.9951	12.4865	13.586		7.45742	9.31844	12.1244								4.66667	0.0244371	0.0148385	0.0260756	0.025915	0.0237448	0.0386598	0.0491757	0.0409545	0.0347508
	4.83333	0.0618606	0.0438244	0.0377832	0.229118	0.460644	0.302938					9.09251	10.2234	10.4861		14.2371	16.5535	11.7837		9.77806	9.62187	11.7066								4.83333	0.0183965	0.00290951	0.0332464	0.0418277	0.0257386	0.047383	0.051712	0.0441793	0.0381802
	5	0.0643191	0.0487682	0.0411684	0.240317	0.421288	0.301408					10.4252	14.5238	10.8982		21.1655	13.4314	18.8779		10.8389	10.2331	9.30679								5	0.0288303	0.00989235	0.0321056	0.0327347	0.0275512	0.047383	0.0549528	0.0490164	0.0409236
	5.16667	0.0663018	0.0511983	0.0441168	0.235651	0.430233	0.300337					8.61626	12.2943	11.8855		19.9714	11.886	15.7726		10.3168	9.45803	9.0103								5.16667	0.0197694	0.0162933	0.0335724	0.035008	0.0290013	0.0519429	0.0573482	0.0515963	0.0438957
	5.33333	0.0727258	0.055388	0.0469014	0.239384	0.426655	0.297277					9.34932	11.9973	10.3385		22.1076	12.8402	14.3667		11.3304	9.49009	9.80144								5.33333	0.0329489	0.00843759	0.0365059	0.0441009	0.034439	0.055908	0.0622798	0.055466	0.0491541
	5.5	0.0770878	0.0579856	0.0505597	0.221652	0.432021	0.29131					9.21089	11.6122	9.85097		19.9832	17.483	11.9865		6.91352	8.92689	8.71442								5.5	0.0310269	0.0110562	0.0365059	0.0534212	0.0304513	0.0553132	0.0656615	0.0583683	0.0507545
	5.66667	0.0808153	0.0624267	0.0542725	0.223985	0.42576	0.289015					10.0572	10.2864	10.4178		19.4669	18.2254	13.4402		7.45804	8.07542	7.6559								5.66667	0.0269083	0.00872854	0.0384615	0.0468288	0.0355266	0.0574941	0.0690433	0.062238	0.0550983
	5.83333	0.083829	0.0668678	0.0583675	0.224452	0.39356	0.286414					8.78916	11.4432	9.18742		23.9673	15.6812	12.2825		9.54493	9.6718	8.7388								5.83333	0.0304778	0.00901949	0.0348761	0.0486474	0.0304513	0.0557098	0.0735522	0.0651403	0.0580704
	6	0.086129	0.0701357	0.0618073	0.229118	0.423971	0.285496					13.4986	10.086	11.6942		19.78	13.0599	12.5278		8.50935	12.6486	8.73775								6	0.0244371	0.0194937	0.041395	0.050466	0.0395142	0.0691911	0.0796111	0.06901	0.0631001
	6.16667	0.0922357	0.0748282	0.0657385	0.225385	0.421288	0.285496					10.2397	12.6765	14.0299		22.6914	15.0431	14.3334		8.97974	8.72136	6.96526								6.16667	0.0337727	0.00436427	0.0404172	0.0579677	0.0384267	0.0699841	0.0832746	0.0732022	0.0658436
	6.33333	0.0950908	0.0790179	0.0707617	0.222119	0.406977	0.281671					14.7037	9.19677	13.3829		18.1701	14.308	12.2754		8.61257	7.44788	7.18538								6.33333	0.0365184	0.0235671	0.0441656	0.0731985	0.0453145	0.0735527	0.088629	0.0767494	0.0704161
	6.5	0.101277	0.0846321	0.0750751	0.212786	0.423971	0.279682					11.3794	14.8488	12.2768		13.1182	16.3035	12.0315		10.0267	8.81544	7.80244								6.5	0.0381658	0.00436427	0.047425	0.0816095	0.0411456	0.0757335	0.0938425	0.0817478	0.0749886
	6.66667	0.105718	0.0874811	0.0790063	0.220252	0.424866	0.275551					11.9388	12.1757	12.4893		18.0746	11.3369	15.3684		10.1765	8.9189	8.15016								6.66667	0.027732	0.0168752	0.0526402	0.0870652	0.052021	0.0787074	0.0968015	0.0861013	0.0786465
	6.83333	0.111349	0.0936819	0.0838657	0.218385	0.416816	0.273562					9.98101	15.7191	8.35678		18.2563	13.5051	15.9803		6.97443	11.7831	9.36563								6.83333	0.0409116	0.00989235	0.053618	0.0759263	0.0496647	0.0868358	0.103565	0.0901322	0.0845908
	7	0.116028	0.0977878	0.0906907	0.216986	0.413238	0.270196					8.17658	10.1417	11.1389		16.1557	14.3197	17.4935		8.0068	12.3767	8.97447								7	0.0507963	0.0171661	0.0518253	0.0822914	0.0538336	0.0945678	0.107228	0.0959368	0.0889346
	7.16667	0.120232	0.103067	0.0946765	0.208586	0.414132	0.269737					7.76206	12.5346	10.8488		12.2826	13.5148	12.8047		7.89771	8.76941	8.10654								7.16667	0.0464031	0.0232761	0.0539439	0.0927484	0.0603589	0.0953608	0.112442	0.0985166	0.0907636
	7.33333	0.126576	0.108262	0.0998635	0.213719	0.414132	0.263158					8.60253	12.1544	10.7677		16.1767	13.7978	16.1427		9.20575	8.33853	9.07612								7.33333	0.0634267	0.0200756	0.0567145	0.102296	0.0605401	0.100119	0.118078	0.105772	0.0957933
	7.5	0.131097	0.114882	0.105597	0.219319	0.41771	0.264688					11.2876	10.5932	7.1597		18.6191	12.8523	12.06		7.00886	9.80334	7.7226								7.5	0.0587589	0.0154204	0.0547588	0.108888	0.0598151	0.104282	0.124841	0.109481	0.0996799
	7.66667	0.135538	0.12058	0.110456	0.210919	0.399821	0.265453					8.90487	9.46239	10.3989		12.5344	13.0541	12.1475		6.89676	6.14847	9.25928								7.66667	0.0590335	0.0203666	0.0573664	0.153217	0.0663404	0.108842	0.130619	0.115447	0.105167
	7.83333	0.141169	0.127367	0.116407	0.227252	0.394454	0.261934					9.03696	16.0712	8.43977		12.8883	11.6142	15.7404		9.18161	10.5148	7.36138								7.83333	0.0650741	0.0311318	0.0629074	0.120255	0.062534	0.120143	0.1371	0.122219	0.109511
	8	0.147038	0.13273	0.122741	0.216986	0.405188	0.259027					10.6287	14.8014	9.90247		18.1656	13.5246	13.2557		7.57206	9.2125	7.49751								8	0.064525	0.0235671	0.0642112	0.108434	0.0750408	0.121134	0.143159	0.123992	0.11454
	8.16667	0.153462	0.138512	0.128419	0.205786	0.40966	0.255967					9.21385	9.93457	12.1524		22.4085	14.6484	18.3767		8.2854	8.86229	8.9271								8.16667	0.0730368	0.0256037	0.0642112	0.117299	0.0728657	0.132038	0.149077	0.132699	0.120256
	8.33333	0.157744	0.146472	0.1359	0.210919	0.38551	0.25153					12.5603	11.7404	8.57218		14.7709	13.3994	17.8138		8.73699	10.3335	10.0549								8.33333	0.0730368	0.0209485	0.0748044	0.133439	0.0768534	0.131245	0.15415	0.138665	0.121856
	8.5	0.166786	0.15083	0.141851	0.222119	0.415027	0.252142					14.2583	10.642	9.94902		17.8025	14.1107	12.2317		7.236	7.97526	9.02283								8.5	0.0680945	0.0320047	0.0691004	0.128438	0.0783034	0.136994	0.160772	0.143825	0.130087
	8.66667	0.171465	0.158539	0.148785	0.207186	0.410555	0.247552					11.6926	8.98169	11.6597		19.5555	14.4729	14.7675		7.12035	7.55549	9.40364								8.66667	0.0829215	0.0279313	0.0726858	0.130712	0.0810223	0.141951	0.166972	0.147694	0.134202
	8.83333	0.177968	0.165326	0.156211	0.209519	0.39356	0.250765					13.111	12.6968	10.9081		15.111	13.3736	18.3937		8.2625	8.64705	7.15216								8.83333	0.0925316	0.0317137	0.0744785	0.136622	0.0875476	0.154243	0.175144	0.153983	0.139689
	9	0.186058	0.170354	0.163527	0.216519	0.402504	0.246481					13.204	10.5381	8.09277		19.8562	16.7696	16.2805		7.16404	7.33648	8.66825								9	0.0911587	0.0389875	0.077575	0.154808	0.0880914	0.158604	0.182471	0.162206	0.144033
	9.16667	0.190816	0.177811	0.170298	0.227718	0.389088	0.243115					6.98542	11.4909	8.01676		18.7029	15.3003	12.7857		9.1696	8.61956	9.12192								9.16667	0.120813	0.0535351	0.0813233	0.200955	0.116186	0.163957	0.18219	0.167365	0.146319
	9.33333	0.199857	0.185772	0.177723	0.217452	0.396243	0.240667					12.2689	12.3685	9.42477		22.1908	18.6047	12.5238		7.67528	7.92662	7.76811								9.33333	0.119989	0.0608088	0.0902868	0.179586	0.110567	0.169508	0.190644	0.174782	0.151578
	9.5	0.20533	0.192727	0.184767	0.212319	0.406082	0.237607					9.26875	12.2587	8.03259		21.7458	16.3821	16.8034		6.83981	8.92569	7.42014								9.5	0.130148	0.0616817	0.0888201	0.231189	0.121987	0.177637	0.198112	0.181554	0.155693
	9.66667	0.212309	0.202195	0.192138	0.207186	0.387299	0.236383					9.46416	7.56691	12.7		18.9665	14.1907	11.8766		6.852	8.6513	7.57904								9.66667	0.129325	0.0654641	0.095502	0.203683	0.121987	0.179421	0.203748	0.189294	0.162323
	9.83333	0.220477	0.208815	0.19929	0.210453	0.391771	0.233629					13.5994	7.83209	12.1025		19.9017	16.6688	20.7608		7.92658	7.52898	10.9301								9.83333	0.145524	0.0593541	0.0981095	0.20391	0.128512	0.187946	0.212625	0.195098	0.168038
	10	0.226108	0.21644	0.208791	0.212319	0.384615	0.233476					10.8871	14.2099	8.94547		21.1088	15.6927	17.5687		9.27456	6.67163	9.60777								10	0.143602	0.0625546	0.107073	0.225506	0.130506	0.193299	0.220657	0.203322	0.179698
	10.1667	0.233167	0.223982	0.215834	0.216986	0.382826	0.234394					11.4424	10.1873	8.49558		21.9144	13.0446	15.1823		8.28693	7.412	7.48587								10.1667	0.153762	0.0689555	0.103814	0.227324	0.135581	0.192109	0.225306	0.209287	0.186557
	10.3333	0.240067	0.234121	0.224734	0.226318	0.413238	0.229804					7.72666	11.6959	10.0733		20.0228	15.8607	14.3519		6.21584	8.49529	7.36623								10.3333	0.152114	0.0788478	0.108703	0.245965	0.13975	0.201229	0.232915	0.217833	0.198217
	10.5	0.245222	0.2394	0.232378	0.218852	0.363148	0.22858					7.4945	12.2895	7.88852		22.5377	16.0558	12.0647		6.54544	7.21961	7.26819								10.5	0.137287	0.0567355	0.106747	0.223005	0.127787	0.208366	0.250951	0.220252	0.215821
	10.6667	0.254421	0.249036	0.24024	0.211853	0.398927	0.228886					9.78058	11.5777	8.51238		18.0968	13.4126	21.9476		7.19769	10.1162	8.31004								10.6667	0.140582	0.0608088	0.108214	0.241646	0.129599	0.20797	0.259546	0.231861	0.227023
	10.8333	0.261876	0.258338	0.248922	0.226785	0.412343	0.22552					7.81399	8.67266	14.0168		14.3108	16.7764	19.3164		11.7715	7.45378	10.2392								10.8333	0.145524	0.0669188	0.109355	0.247784	0.13395	0.221848	0.266451	0.236698	0.233882
	11	0.267111	0.267471	0.256893	0.221652	0.40161	0.227509					12.1618	9.61858	8.61142		18.2424	17.0721	13.6567		8.99367	7.61229	8.80661								11	0.146074	0.0613907	0.120763	0.249148	0.140656	0.229381	0.27575	0.244276	0.247371
	11.1667	0.275993	0.275096	0.267322	0.242184	0.400716	0.222919					10.12	9.23503	10.7247		24.5527	14.458	11.6685		7.07231	7.39192	7.06437								11.1667	0.15486	0.0707012	0.121741	0.251875	0.145188	0.232554	0.28195	0.253144	0.254687
	11.3333	0.283528	0.283308	0.276167	0.222585	0.406082	0.222154					12.0513	12.3918	10.1665		16.9341	16.2555	15.1473		7.87557	8.02717	8.22159								11.3333	0.164195	0.0707012	0.121578	0.243464	0.153707	0.238303	0.292377	0.26169	0.260174
	11.5	0.294314	0.29328	0.286486	0.235651	0.422182	0.218941					8.52293	10.8309	9.46589		15.871	17.0554	14.0054		6.86516	7.81013	7.61855								11.5	0.163097	0.0805935	0.134452	0.268697	0.160776	0.246431	0.300409	0.267494	0.272062
	11.6667	0.300103	0.301994	0.293639	0.235184	0.422182	0.220012					14.3281	13.3216	7.65334		23.4206	13.3009	19.6229		8.31407	7.0358	8.84445								11.6667	0.17408	0.0794297	0.137386	0.273699	0.158963	0.251388	0.310976	0.274428	0.278006
	11.8333	0.30732	0.310039	0.302594	0.24545	0.404293	0.218329					6.88546	14.2618	12.0211		26.7129	14.8109	12.2729		9.35689	8.56649	9.02367								11.8333	0.180395	0.0855397	0.139342	0.284155	0.169114	0.263085	0.318585	0.285069	0.289666
	12	0.314854	0.317999	0.310893	0.239851	0.421288	0.217564					10.9527	11.7597	13.5729		20.8479	17.9038	18.0464		8.8347	7.35876	6.94152								12	0.180945	0.0948502	0.147001	0.27779	0.171651	0.267248	0.325631	0.292003	0.293553
	12.1667	0.323658	0.327552	0.321594	0.232385	0.439177	0.2194					8.34311	7.56688	10.7477		22.1724	15.2157	14.1873		7.45631	7.57694	7.98246								12.1667	0.195497	0.0864126	0.139831	0.290975	0.174733	0.279937	0.336621	0.29813	0.301783
	12.3333	0.332699	0.335261	0.329675	0.251983	0.431127	0.214351					10.4704	10.7099	13.9453		22.9419	12.687	19.0435		7.70146	8.40733	6.98088								12.3333	0.190555	0.105324	0.147653	0.285519	0.185246	0.277954	0.343244	0.308771	0.310471
	12.5	0.338964	0.344478	0.33863	0.237051	0.415921	0.21634					10.0778	11.5566	11.5213		20.0546	15.6636	13.4621		7.92325	7.97994	8.52696								12.5	0.202087	0.108525	0.157432	0.307343	0.189415	0.286875	0.352262	0.316511	0.313672
	12.6667	0.349512	0.354198	0.347366	0.235184	0.435599	0.21328					12.2688	7.82548	14.8181		23.8028	19.6843	14.8158		7.96789	5.73353	8.51123								12.6667	0.213344	0.104452	0.157432	0.320982	0.195759	0.294806	0.365084	0.323928	0.324188
	12.8333	0.354985	0.363834	0.357576	0.241251	0.447227	0.214045					8.19857	13.0275	7.88651		18.6289	16.5991	20.0917		7.25121	6.40752	7.85345								12.8333	0.224602	0.113762	0.166069	0.329393	0.204096	0.29659	0.371143	0.332312	0.333791
	13	0.363391	0.372633	0.364455	0.24965	0.446333	0.213892					8.8439	9.51193	11.765		18.9732	15.231	15.4923		6.54176	7.82932	6.20543								13	0.221307	0.119872	0.168188	0.335985	0.203734	0.311261	0.375793	0.341664	0.342936
	13.1667	0.371639	0.380258	0.376085	0.25525	0.446333	0.209761					9.92175	15.7648	8.99772		20.6087	15.9644	15.1244		8.55129	8.80201	7.78627								13.1667	0.236134	0.114926	0.176825	0.323255	0.211891	0.322958	0.387488	0.346501	0.350023
	13.3333	0.380046	0.389811	0.384166	0.249183	0.446333	0.212668					13.687	17.0323	12.6097		12.9652	13.4605	18.8985		8.32746	10.2653	7.09519								13.3333	0.237781	0.129182	0.181714	0.345078	0.212616	0.320975	0.398196	0.356014	0.360311
	13.5	0.387898	0.395257	0.391865	0.251983	0.455277	0.210373					12.1219	10.0054	9.43403		17.6955	15.3273	21.3593		10.2877	7.61359	7.18005								13.5	0.249314	0.130346	0.187907	0.336213	0.222766	0.326923	0.407496	0.369074	0.365798
	13.6667	0.395511	0.405815	0.401966	0.261783	0.445438	0.211903					12.0324	8.05563	7.29652		23.7037	14.694	17.3454		5.8971	8.40661	13.7752								13.6667	0.253432	0.139948	0.18693	0.381223	0.23346	0.336638	0.415669	0.374557	0.375857
	13.8333	0.402173	0.414027	0.411029	0.254316	0.454383	0.208231					13.1418	8.22658	7.39173		24.5396	12.8071	20.6816		9.9285	11.1336	7.85823								13.8333	0.261395	0.15595	0.196545	0.390998	0.230198	0.347542	0.420741	0.381974	0.38203
	14	0.409311	0.424334	0.42042	0.265516	0.453488	0.209608					12.2152	8.14747	16.3337		19.8764	11.1472	13.0699		6.63234	8.18098	8.18152								14	0.261395	0.149258	0.20339	0.378268	0.240892	0.350714	0.434127	0.389552	0.391175
	14.1667	0.416369	0.432881	0.43003	0.259916	0.461538	0.206242					6.46415	7.66699	7.91011		19.6474	16.9595	13.5639		8.83246	6.23881	6.35764								14.1667	0.273751	0.155659	0.199967	0.401455	0.249955	0.356265	0.441313	0.397936	0.406722
	14.3333	0.424617	0.440003	0.437565	0.252916	0.458855	0.205018					14.4211	9.78768	8.40576		19.2721	14.2017	20.0481		7.35718	7.17567	6.60391								14.3333	0.284734	0.164969	0.220339	0.387133	0.255574	0.363799	0.450049	0.407288	0.414266
	14.5	0.4358	0.447964	0.447939	0.259916	0.481216	0.200428					8.85655	16.3596	7.67808		14.2395	17.8089	17.7228		8.7922	9.32559	6.30553								14.5	0.299012	0.17748	0.217243	0.395544	0.261193	0.373315	0.462167	0.418091	0.425469
	14.6667	0.439845	0.458857	0.45662	0.258516	0.452594	0.205171					12.162	9.24362	15.0568		18.9707	11.8496	14.8223		10.6326	7.45901	7.44522								14.6667	0.303405	0.163806	0.226532	0.439873	0.262824	0.377478	0.469776	0.427443	0.434156
	14.8333	0.448568	0.467488	0.466175	0.254316	0.462433	0.197674					7.41218	15.5687	7.34145		13.7538	12.4274	14.4935		6.94447	7.49098	7.22091								14.8333	0.314937	0.180681	0.230443	0.418732	0.271887	0.383228	0.476821	0.430506	0.445588
	15	0.453327	0.476789	0.473928	0.25525	0.463327	0.19951					8.59203	9.44623	11.8791		12.1329	11.5683	19.2212		5.91243	9.33554	6.69576								15	0.313564	0.179808	0.236636	0.442146	0.2824	0.392546	0.485416	0.44147	0.452446
	15.1667	0.462527	0.479973	0.48048	0.25665	0.478533	0.198286					12.6886	7.39429	14.1402		22.0667	14.8283	15.991		7.82236	7.59256	5.90361								15.1667	0.32592	0.182717	0.242666	0.430098	0.28095	0.39889	0.495702	0.453241	0.460219
	15.3333	0.470933	0.489945	0.492984	0.252916	0.465116	0.197062					13.9443	15.2157	8.695		13.1313	17.7368	11.6326		9.63683	6.80353	6.88654								15.3333	0.324547	0.194356	0.247881	0.419186	0.286025	0.40563	0.506411	0.461948	0.471651
	15.5	0.477437	0.499246	0.498826	0.257116	0.440072	0.194614					10.8986	9.35996	7.74348		27.3176	18.2705	19.7989		7.77682	5.93202	7.92407								15.5	0.33196	0.192901	0.254074	0.449875	0.290375	0.416534	0.511484	0.4713	0.486283
	15.6667	0.482988	0.505614	0.507617	0.258516	0.435599	0.193696					10.2182	15.5928	8.00842		24.5697	16.764	12.7268		7.87859	7.99881	7.17527								15.6667	0.339649	0.211813	0.252282	0.444647	0.303607	0.426051	0.523742	0.476137	0.49497
	15.8333	0.489888	0.51039	0.515807	0.247783	0.465116	0.192625					11.256	8.53987	7.6149		13.8859	16.7573	11.2699		6.94941	8.25908	5.87114								15.8333	0.343218	0.197847	0.26043	0.45624	0.305601	0.424663	0.526138	0.487262	0.502972
	16	0.497978	0.524133	0.526399	0.275315	0.463327	0.189259					14.0239	13.1327	15.0227		30.3872	11.1992	12.1578		7.6988	7.09954	6.99017								16	0.347611	0.214431	0.26043	0.463969	0.307957	0.434774	0.53896	0.492744	0.510288
	16.1667	0.503212	0.529831	0.534589	0.259916	0.452594	0.188035					12.5014	15.7338	6.97608		14.5475	13.3806	16.3193		10.2823	7.25449	8.32058								16.1667	0.358869	0.21705	0.27086	0.47238	0.317745	0.439929	0.548823	0.502419	0.511431
	16.3333	0.509081	0.53754	0.539394	0.258049	0.457066	0.188188					13.4875	8.79229	13.2788		12.7185	15.2685	20.7779		6.49578	7.17105	7.29671								16.3333	0.369303	0.228397	0.275098	0.419414	0.324633	0.448255	0.554741	0.509836	0.526749
	16.5	0.519074	0.544411	0.549386	0.268315	0.460644	0.190789					10.848	7.50673	8.75824		20.3561	12.1061	19.3124		7.9024	6.63397	9.5365								16.5	0.366282	0.224324	0.284224	0.422141	0.328802	0.453807	0.563478	0.514834	0.532236
	16.6667	0.522722	0.552204	0.558504	0.261316	0.453488	0.182987					13.4945	14.0059	8.32742		22.6945	16.8278	21.7964		7.22593	8.0225	7.01181								16.6667	0.374245	0.237707	0.286669	0.426915	0.338952	0.461737	0.571086	0.525314	0.540924
	16.8333	0.52978	0.558572	0.565056	0.25385	0.473166	0.184823					10.9587	16.7544	8.30134		23.826	14.532	13.6658		8.23202	7.57167	6.02091								16.8333	0.39017	0.238871	0.291395	0.436917	0.346203	0.464512	0.577568	0.53257	0.546868
	17	0.538187	0.566784	0.569752	0.250583	0.453488	0.184517					10.3289	17.9658	8.56355		25.3853	14.5539	23.4552		7.40657	8.91202	5.83709								17	0.401702	0.247309	0.294329	0.442146	0.349103	0.471848	0.588136	0.542244	0.552583
	17.1667	0.544849	0.572063	0.578597	0.264582	0.445438	0.183905					7.72445	16.2453	8.46553		20.9388	20.53	11.1748		6.52142	6.60029	7.56146								17.1667	0.395662	0.249345	0.300196	0.44942	0.358166	0.48751	0.594195	0.545792	0.562643
	17.3333	0.553652	0.580526	0.585804	0.263182	0.449911	0.179162					6.62837	13.774	8.12306		24.4106	17.9999	19.2132		7.73633	6.67652	6.65229								17.3333	0.406096	0.249636	0.307855	0.459423	0.362153	0.492268	0.605044	0.556917	0.572474
	17.5	0.558331	0.584548	0.594103	0.271582	0.449911	0.180539					11.3237	9.47983	7.62909		20.9716	11.2906	16.69		10.2687	10.1394	7.64476								17.5	0.413509	0.251091	0.315841	0.463287	0.367047	0.489492	0.613358	0.563689	0.584134
	17.6667	0.56539	0.592425	0.60131	0.24965	0.450805	0.177938					9.31828	8.39671	6.58743		18.6055	18.825	12.5708		9.76873	8.43941	5.85276								17.6667	0.418726	0.260692	0.321871	0.465333	0.374479	0.507534	0.619276	0.569816	0.58962
	17.8333	0.569831	0.598793	0.608518	0.262716	0.448122	0.177785					13.3264	10.9099	12.6143		22.9274	13.8756	18.954		8.04883	7.17214	7.40592								17.8333	0.43575	0.27204	0.328716	0.476017	0.377742	0.510508	0.627166	0.578684	0.597622
	18	0.576572	0.606251	0.615233	0.270649	0.452594	0.174572					11.3311	15.5633	13.3417		22.9768	14.706	12.7936		6.70091	5.95951	7.29906								18	0.434377	0.279895	0.325945	0.483064	0.386804	0.513481	0.63548	0.587875	0.60471
	18.1667	0.586089	0.6122	0.621294	0.257583	0.446333	0.173501					10.5908	12.4474	9.41818		23.3315	16.0926	14.2112		5.91517	8.77976	6.192								18.1667	0.434926	0.287751	0.334583	0.498068	0.395142	0.520619	0.639989	0.593196	0.611568
	18.3333	0.587675	0.614463	0.626372	0.245917	0.449016	0.171665					12.4231	10.1424	13.8682		18.4943	18.21	21.3783		7.56064	6.95689	6.53236								18.3333	0.451949	0.28455	0.338983	0.496022	0.394417	0.533902	0.650979	0.60158	0.623228
	18.5	0.592989	0.624099	0.633142	0.252916	0.447227	0.171971					10.6433	9.33838	12.6137		25.3753	17.5941	21.8268		6.25807	6.18909	8.12637								18.5	0.456892	0.292115	0.348272	0.509434	0.403661	0.537074	0.656756	0.609158	0.625743
	18.6667	0.59981	0.628959	0.639803	0.251517	0.421288	0.168605					11.9722	11.1294	7.55765		20.4334	11.8627	13.3863		8.69903	7.13216	6.24521								18.6667	0.459088	0.303462	0.353977	0.515572	0.414899	0.54322	0.663802	0.614963	0.635117
	18.8333	0.602506	0.6334	0.646082	0.260849	0.452594	0.166616					13.587	8.75195	11.5575		25.0774	19.1739	16.9502		11.8244	6.26324	7.05436								18.8333	0.477759	0.316555	0.35691	0.530802	0.427225	0.55452	0.674088	0.622702	0.641975
	19	0.614006	0.640104	0.654491	0.246384	0.420394	0.166004					9.99655	10.2041	12.8015		16.2235	20.0456	16.3452		6.38333	7.09598	6.44164								19	0.476661	0.322083	0.36294	0.532394	0.42505	0.552141	0.684092	0.630119	0.649749
	19.1667	0.619954	0.64731	0.657494	0.247783	0.415921	0.164015					8.67044	16.8753	12.6125		26.4547	18.0959	21.3138		7.21405	6.77246	5.66038								19.1667	0.499451	0.325866	0.376304	0.538531	0.429581	0.565821	0.689446	0.637375	0.652721
	19.3333	0.622095	0.652086	0.66623	0.258049	0.43381	0.161873					7.43051	11.4086	9.41117		23.6706	18.2449	16.9746		7.3525	6.56766	7.10614								19.3333	0.492586	0.329066	0.381845	0.54967	0.445351	0.580095	0.691983	0.645759	0.663009
	19.5	0.626775	0.658706	0.672782	0.251517	0.415027	0.161261					11.6979	10.2721	9.86324		17.6676	21.3579	12.0784		7.02496	8.43733	7.24646								19.5	0.502746	0.345068	0.391297	0.551262	0.44662	0.58069	0.7041	0.650758	0.672154
	19.6667	0.634388	0.660633	0.676549	0.25385	0.415027	0.164321					12.557	14.0423	6.71711		23.147	16.6259	11.6234		6.12247	7.57543	6.02243								19.6667	0.519495	0.35467	0.389993	0.561037	0.452057	0.581879	0.707905	0.659948	0.677183
	19.8333	0.636529	0.667672	0.681845	0.246384	0.438283	0.160649					11.4424	16.9802	11.7648		20.8331	16.3036	11.4905		7.4428	7.97198	6.66163								19.8333	0.52883	0.362525	0.405639	0.566947	0.458039	0.598335	0.71185	0.665269	0.681984
	20	0.644698	0.6727	0.687032	0.249183	0.398032	0.158048					7.06978	8.9238	6.96932		23.3186	14.241	20.6376		7.16672	7.79884	10.1382								20	0.534871	0.36078	0.409876	0.572403	0.467464	0.600317	0.720586	0.671558	0.694787
	20.1667	0.651281	0.676219	0.693202	0.251983	0.407871	0.158048					13.652	9.16865	11.9799		12.6893	17.6592	20.6748		7.58678	6.79932	6.09979								20.1667	0.531851	0.375909	0.410039	0.578995	0.473989	0.608247	0.7258	0.679781	0.699817
	20.3333	0.656277	0.684347	0.702976	0.241251	0.390877	0.156824					10.2235	12.0311	13.2212		24.0183	18.2139	15.572		10.9267	8.0277	6.10152								20.3333	0.535695	0.37911	0.421121	0.595363	0.483234	0.615186	0.730449	0.682199	0.697531
	20.5	0.658181	0.689794	0.703904	0.248717	0.392665	0.154988					11.8674	6.95939	12.2872		18.9359	17.3372	19.3079		6.8061	6.88431	7.33381								20.5	0.551071	0.382892	0.427151	0.600591	0.487403	0.61935	0.736508	0.689777	0.707819
	20.6667	0.668253	0.695659	0.708436	0.244984	0.400716	0.156518					10.6265	9.9511	6.52747		23.9655	11.2691	19.0792		6.20175	8.57787	6.19312								20.6667	0.554366	0.384929	0.433507	0.596954	0.492478	0.623117	0.742145	0.693647	0.710791
	20.8333	0.667777	0.699514	0.71608	0.238917	0.398032	0.152081					10.518	11.9663	10.6099		25.9111	20.0531	19.1592		6.37806	7.6715	5.63804								20.8333	0.569193	0.395985	0.4397	0.613776	0.497191	0.629659	0.748767	0.702193	0.718793
	21	0.676501	0.702866	0.715971	0.230518	0.389982	0.149939					6.64237	8.49181	15.1489		26.2307	21.1928	18.2786		8.1154	6.53456	6.88939								21	0.576332	0.389875	0.448827	0.622414	0.505528	0.64433	0.75708	0.705579	0.730453
	21.1667	0.681973	0.709234	0.725307	0.235651	0.384615	0.151163					9.33969	12.0284	12.1278		21.9862	11.5691	20.8041		10.8827	5.98296	5.9177								21.1667	0.575783	0.405004	0.453553	0.622187	0.51296	0.642744	0.764126	0.712512	0.731596
	21.3333	0.682846	0.714513	0.727	0.235184	0.41771	0.151163					8.29731	15.6031	11.0262		22.1231	12.4547	13.7353		6.24592	6.75817	8.9519								21.3333	0.577705	0.417806	0.458442	0.635599	0.527098	0.65682	0.766803	0.717994	0.743713
	21.5	0.69149	0.717865	0.733115	0.231451	0.413238	0.145502					10.3908	15.4374	14.3841		26.0325	18.9942	21.6824		7.24757	5.94588	5.88504								21.5	0.580725	0.422461	0.468546	0.636736	0.527098	0.659992	0.768635	0.723154	0.744627
	21.6667	0.692521	0.72239	0.73923	0.226785	0.403399	0.147338					8.09985	7.45619	10.3593		26.846	11.502	20.8168		6.32488	6.08653	6.62513								21.6667	0.600494	0.437882	0.468872	0.639691	0.533623	0.668914	0.779343	0.731699	0.752401
	21.8333	0.6995	0.725658	0.741469	0.230518	0.396243	0.142136					17.0281	13.4846	7.71134		13.5118	11.4061	21.8066		6.4422	6.60482	6.45438								21.8333	0.587864	0.442246	0.480932	0.654467	0.53743	0.665741	0.783148	0.735085	0.75423
	22	0.700611	0.726831	0.747256	0.211386	0.373882	0.146267					9.76467	9.54929	9.82157		30.0201	17.0148	17.9049		6.78298	9.34028	5.58009								22	0.607633	0.444865	0.490059	0.66015	0.545768	0.671094	0.789629	0.738471	0.758116
	22.1667	0.706559	0.734372	0.752553	0.238451	0.390877	0.14336					7.46914	9.71543	9.26402		14.4869	11.496	12.5853		6.7853	6.38254	6.80268								22.1667	0.624931	0.459994	0.492177	0.664697	0.548124	0.691118	0.791461	0.748468	0.764289
	22.3333	0.710762	0.740825	0.753099	0.233318	0.392665	0.1403					11.4664	9.62986	7.76148		26.7275	16.4486	17.0474		8.90318	5.72693	5.76205								22.3333	0.622735	0.462031	0.500815	0.666288	0.562987	0.694687	0.79752	0.751693	0.770233
	22.5	0.713934	0.742919	0.759159	0.229585	0.363148	0.141371					13.6925	9.63319	11.0646		16.379	16.5354	22.0113		11.4564	6.20523	6.33343								22.5	0.639484	0.46785	0.509615	0.681973	0.564256	0.694489	0.80062	0.75653	0.776863
	22.6667	0.719248	0.748366	0.76451	0.233318	0.351521	0.137393					15.7212	12.551	8.33927		20.7019	16.5373	25.4325		6.2483	7.84391	8.89482								22.6667	0.641406	0.476869	0.514016	0.686747	0.5735	0.706186	0.807947	0.76298	0.78235
	22.8333	0.724641	0.750545	0.772154	0.233318	0.357782	0.13724					10.3224	12.2117	7.47255		26.1197	18.7402	17.8136		7.22962	9.29912	13.8956								22.8333	0.647721	0.486762	0.53292	0.698568	0.586913	0.709952	0.81147	0.770235	0.786008
	23	0.725117	0.757332	0.769533	0.227718	0.362254	0.138005					16.1898	11.562	9.65395		12.2703	20.1666	17.0349		5.80353	5.7948	5.72763								23	0.662548	0.487926	0.530965	0.702432	0.588182	0.713918	0.822037	0.771687	0.796525
	23.1667	0.72932	0.75817	0.775812	0.210453	0.356887	0.136628					15.3997	11.3814	7.53141		12.5116	19.0059	20.8831		6.44414	5.89877	7.24237								23.1667	0.674355	0.506837	0.546936	0.711525	0.597426	0.723037	0.821474	0.780071	0.796525
	23.3333	0.739392	0.762695	0.777832	0.213719	0.362254	0.133109					12.6369	9.91747	10.0001		13.6369	15.8076	11.9328		5.97991	7.97714	6.77642								23.3333	0.682867	0.51673	0.547751	0.710843	0.601233	0.731562	0.82401	0.782812	0.798125
	23.5	0.73963	0.765376	0.783565	0.217919	0.360465	0.130814					9.61251	10.9166	6.78638		16.7808	12.4657	19.0656		5.83453	8.5951	5.67199								23.5	0.688358	0.517021	0.553129	0.718572	0.611564	0.737906	0.830069	0.788455	0.808413
	23.6667	0.745816	0.771326	0.785476	0.212319	0.341682	0.129437					14.0039	16.2473	14.1857		29.0986	16.2055	18.7696		10.7035	5.97202	6.52834								23.6667	0.691653	0.530986	0.561604	0.730621	0.617183	0.739492	0.832324	0.790068	0.811157
	23.8333	0.747878	0.772415	0.790827	0.208119	0.354204	0.128213					9.76427	12.1305	10.4413		21.3457	16.2371	18.7391		6.87366	7.22265	7.27708								23.8333	0.70648	0.543497	0.568937	0.737895	0.626246	0.751983	0.837819	0.799097	0.811843
	24	0.751527	0.776772	0.792684	0.203453	0.339893	0.125918					9.76477	14.3041	9.94046		13.631	21.4104	18.0422		7.53098	5.56572	6.51457								24	0.70291	0.554844	0.574153	0.738804	0.636578	0.75119	0.840637	0.798613	0.820073
	24.1667	0.751685	0.775599	0.794704	0.19412	0.324687	0.126377					10.1865	14.0975	9.85429		18.2446	10.8758	21.0277		11.9345	6.12515	6.88696								24.1667	0.721307	0.55048	0.586213	0.748125	0.639297	0.759516	0.848528	0.805869	0.827618
	24.3333	0.75803	0.782805	0.8	0.205786	0.305009	0.124082					8.83139	14.0256	8.54916		14.5385	14.2707	17.6729		6.06608	6.55209	5.77197								24.3333	0.720758	0.565319	0.591102	0.754035	0.636034	0.759516	0.8505	0.810061	0.829675
	24.5	0.764057	0.786828	0.801856	0.19972	0.331843	0.121022					10.8123	9.0089	11.8951		26.7161	11.1578	11.5706		10.4317	7.03896	5.66062								24.5	0.722405	0.566191	0.59925	0.753353	0.649266	0.766852	0.851909	0.814576	0.831962
	24.6667	0.764851	0.788755	0.808627	0.192254	0.309481	0.123011					11.4846	16.7183	16.2989		17.3251	20.7198	21.4768		8.01007	10.3073	5.92138								24.6667	0.721582	0.569974	0.597784	0.768129	0.648722	0.78073	0.856277	0.819897	0.840878
	24.8333	0.767706	0.795375	0.809773	0.197387	0.313953	0.121175					11.1732	14.1206	6.73427		23.9858	17.8447	26.9087		7.58364	5.64442	5.53082								24.8333	0.739154	0.582776	0.615711	0.765856	0.661229	0.774385	0.860364	0.823928	0.846136
	25	0.772068	0.795039	0.814414	0.19272	0.306798	0.120563					15.9177	8.7226	7.32977		22.7576	18.2724	22.3382		5.75609	9.86763	14.6082								25	0.728446	0.57783	0.616851	0.779723	0.667935	0.783703	0.862054	0.82941	0.842707
	25.1667	0.776192	0.800318	0.813268	0.166122	0.309481	0.115973					9.24474	15.5578	13.2591		23.7715	20.2029	11.4232		8.73928	6.58738	8.84755								25.1667	0.746568	0.594123	0.624674	0.781769	0.675186	0.785488	0.868536	0.829249	0.85208
	25.3333	0.777064	0.801575	0.817254	0.183388	0.32737	0.114596					6.94779	11.0397	12.9166		24.3483	18.9389	14.7933		6.99299	6.1281	8.33431								25.3333	0.759198	0.61158	0.623696	0.784269	0.680624	0.795995	0.868818	0.828926	0.859168
	25.5	0.784043	0.806435	0.820693	0.187587	0.293381	0.115208					14.1221	8.05661	10.4509		12.0497	20.663	11.2729		6.17742	6.61446	5.9441								25.5	0.750961	0.609834	0.634778	0.789725	0.682799	0.79778	0.869663	0.831345	0.855738
	25.6667	0.788643	0.807106	0.821895	0.187121	0.305009	0.114137					8.53213	12.8446	7.78513		23.2672	18.7272	17.7744		11.9288	7.27923	5.66804								25.6667	0.769083	0.622054	0.637875	0.795181	0.69313	0.800555	0.874454	0.840052	0.861911
	25.8333	0.789753	0.810793	0.828774	0.187587	0.300537	0.114902					10.5229	12.2147	17.5499		26.6423	16.923	17.5541		6.16632	5.57168	8.06983								25.8333	0.759747	0.616235	0.658898	0.811775	0.69603	0.813442	0.882063	0.842793	0.863969
	26	0.790388	0.812217	0.826809	0.195987	0.297853	0.114443					14.1748	14.5391	9.56801		20.232	11.6172	12.2176		9.28349	6.20861	5.93576								26	0.775673	0.641257	0.664276	0.799045	0.704912	0.818795	0.882063	0.847307	0.866941
	26.1667	0.795305	0.816826	0.832596	0.182455	0.31932	0.111842					6.6662	16.5536	11.5585		29.5896	19.7102	17.6652		5.46578	11.1883	6.20845								26.1667	0.787205	0.63311	0.662647	0.807229	0.70745	0.814235	0.885304	0.850048	0.868999
	26.3333	0.799667	0.819507	0.8362	0.177322	0.288909	0.111077					12.0952	14.8176	11.9857		12.7162	14.5802	17.5413		5.90863	6.29153	5.65551								26.3333	0.787754	0.65144	0.673403	0.817004	0.715606	0.818993	0.887276	0.853757	0.879058
	26.5	0.803791	0.82487	0.839094	0.178255	0.318426	0.111842					9.85041	6.53887	10.3151		12.7523	26.078	12.7554		5.6452	5.48396	5.78041								26.5	0.801208	0.65755	0.677151	0.824506	0.725575	0.828113	0.897562	0.861013	0.874943
	26.6667	0.804743	0.826546	0.839094	0.181988	0.300537	0.105875					13.7974	12.0681	12.2174		13.2969	22.4384	13.6611		5.76005	7.18407	5.34498								26.6667	0.791873	0.661042	0.683996	0.827233	0.725394	0.832276	0.894322	0.862786	0.887517
	26.8333	0.80847	0.828557	0.844335	0.182455	0.31127	0.10817					13.4528	10.0427	7.94842		25.8319	17.8094	17.1471		6.82109	6.86242	8.90269								26.8333	0.802032	0.679081	0.698827	0.831098	0.737539	0.832871	0.892631	0.866978	0.884774
	27	0.81307	0.831657	0.846028	0.181055	0.283542	0.106946					7.93389	6.93637	12.2791		16.1165	21.5437	20.5323		5.58573	7.42579	12.5866								27	0.792696	0.679081	0.700619	0.838372	0.742614	0.842784	0.902212	0.86843	0.885002
	27.1667	0.814498	0.835428	0.851215	0.185721	0.30322	0.106487					12.423	14.817	6.04936		14.9245	18.4708	11.1267		5.45741	5.79172	5.40023								27.1667	0.82592	0.687518	0.703227	0.841328	0.74062	0.841197	0.904608	0.871493	0.890947
	27.3333	0.815608	0.838445	0.852798	0.185254	0.285331	0.106793					9.92078	19.4302	9.57073		21.0131	23.0048	11.2568		5.97144	6.59864	5.37551								27.3333	0.813839	0.692755	0.71105	0.847011	0.751677	0.848533	0.902917	0.877136	0.892775
	27.5	0.81656	0.840456	0.852798	0.175922	0.322004	0.103274					6.93354	8.33525	6.46821		15.4589	21.8736	22.2529		5.73654	6.13301	5.49055								27.5	0.831137	0.702357	0.720013	0.856558	0.756208	0.851507	0.904044	0.881812	0.896662
	27.6667	0.820446	0.842551	0.856729	0.183388	0.309481	0.103427					14.8033	8.25717	7.93243		21.6535	18.2696	13.4723		7.37321	5.77231	6.68145								27.6667	0.825096	0.70934	0.726858	0.849284	0.766721	0.858842	0.906017	0.88149	0.903521
	27.8333	0.827821	0.847327	0.85804	0.190387	0.294275	0.104651					6.64092	12.5264	11.8187		28.4847	19.0901	18.7203		6.41023	9.2056	7.32428								27.8333	0.875069	0.735234	0.733703	0.877018	0.797897	0.860032	0.890517	0.881329	0.918839
	28	0.826552	0.847243	0.86421	0.177322	0.30322	0.103733					12.6896	14.301	9.45353		19.1533	18.9503	11.0768		5.75042	6.7958	5.43941								28	0.846238	0.71865	0.734192	0.852239	0.774515	0.867962	0.91588	0.889713	0.901235
	28.1667	0.830042	0.851768	0.864701	0.185721	0.310376	0.100826					13.815	8.49571	6.9804		25.7752	25.3276	20.1676		6.86513	10.9671	5.60841								28.1667	0.84514	0.73087	0.744948	0.862014	0.787384	0.867565	0.91588	0.891325	0.90695
	28.3333	0.835038	0.854114	0.868141	0.186188	0.304114	0.102203					8.83246	7.89284	10.0498		19.4966	11.1938	15.4893		6.56716	6.6382	7.13821								28.3333	0.85173	0.732325	0.745763	0.876336	0.782853	0.870539	0.920812	0.891003	0.908551
	28.5	0.837814	0.858555	0.869287	0.185721	0.302326	0.101897					11.0144	9.2049	7.89345		26.4593	20.1003	20.4658		5.69932	7.22996	5.03859								28.5	0.859967	0.753855	0.756519	0.877927	0.786841	0.878271	0.921234	0.890519	0.910151
	28.6667	0.839718	0.859477	0.869124	0.185721	0.308587	0.100673					15.1563	11.5796	7.87614		16.9776	11.6361	17.8391		6.15806	9.37851	7.37514								28.6667	0.850632	0.765493	0.760919	0.873153	0.792641	0.878866	0.922643	0.898259	0.914723
	28.8333	0.843524	0.859561	0.872563	0.169389	0.294275	0.0991432					14.0418	9.71509	8.88534		13.065	20.0873	17.1523		5.96379	5.67049	5.49718								28.8333	0.86134	0.759383	0.769068	0.883155	0.800616	0.885805	0.924616	0.902773	0.91358
	29	0.845349	0.862159	0.871417	0.185721	0.27102	0.102356					9.0926	8.82979	7.22333		15.0372	11.4482	11.9482		5.84073	5.69214	5.95508								29	0.863262	0.765493	0.776076	0.884519	0.807685	0.894925	0.92842	0.901161	0.919067
	29.1667	0.846776	0.865427	0.87502	0.174988	0.307692	0.0973072					7.68741	10.3736	6.74583		24.0899	21.1721	19.9624		5.91972	5.95464	8.06547								29.1667	0.865459	0.775967	0.780476	0.890202	0.81131	0.894528	0.928139	0.906643	0.927984
	29.3333	0.848283	0.870873	0.879006	0.168922	0.276386	0.0965422					10.4573	15.3523	13.794		27.8825	20.9684	14.3259		6.07092	6.74233	5.37516								29.3333	0.860791	0.778586	0.780965	0.889975	0.807323	0.894528	0.935184	0.9089	0.921582
	29.5	0.850028	0.871292	0.879771	0.181521	0.284436	0.0983782					13.7444	15.6685	7.07568		13.6534	19.5781	24.4805		7.32196	6.51692	6.00675								29.5	0.880286	0.783241	0.798077	0.889975	0.816748	0.896907	0.935325	0.913415	0.92684
	29.6667	0.855421	0.872381	0.882937	0.175455	0.293381	0.0968482					8.01144	10.3316	11.0202		25.8407	11.1652	17.8934		5.77785	5.59415	6.47685								29.6667	0.888523	0.78906	0.796121	0.889748	0.823817	0.897898	0.938847	0.913738	0.931642
	29.8333	0.854945	0.872465	0.883156	0.177788	0.304114	0.0936353					14.5966	9.1735	9.0282		30.7438	10.7835	15.193		7.03355	8.9593	7.01875								29.8333	0.885777	0.800116	0.798077	0.895203	0.823092	0.90682	0.941102	0.913899	0.933699
	30	0.859545	0.872549	0.882337	0.182455	0.277281	0.0944002					9.58485	8.22972	13.2283		23.0143	19.2947	19.1218		6.09409	6.44382	6.19513								30	0.884953	0.799244	0.812581	0.902251	0.832336	0.908803	0.942088	0.918413	0.933471
	30.1667	0.861448	0.875482	0.885558	0.180121	0.294275	0.0965422					6.55318	8.5188	13.4568		29.1062	20.3694	21.7605		5.99283	5.93057	5.66495								30.1667	0.887424	0.811463	0.814374	0.907252	0.842487	0.908604	0.942088	0.915995	0.932556
	30.3333	0.863827	0.880174	0.889653	0.175922	0.288909	0.0947062					8.01084	11.3632	13.9107		16.1882	22.287	23.5176		5.87063	13.6076	9.33515								30.3333	0.893191	0.815537	0.81796	0.917709	0.842306	0.908604	0.942088	0.921961	0.940558
	30.5	0.866524	0.881515	0.889762	0.187121	0.27907	0.0910343					12.0448	14.9804	6.96722		16.7254	18.5933	21.4575		5.57638	8.48234	5.47675								30.5	0.885502	0.82572	0.814537	0.908843	0.842124	0.909992	0.94392	0.923412	0.935528
	30.6667	0.867714	0.884364	0.891455	0.188521	0.30322	0.0910343					8.30897	11.2304	12.5396		16.789	20.1994	20.11		6.8407	5.60339	5.56084								30.6667	0.900879	0.828921	0.825782	0.910662	0.865325	0.917724	0.94547	0.922122	0.938729
	30.8333	0.867396	0.885872	0.894622	0.177788	0.282648	0.0914933					10.2545	12.8601	8.64301		18.119	11.9052	24.7458		5.58868	7.58227	8.59481								30.8333	0.90335	0.839686	0.834909	0.9218	0.863513	0.914948	0.946034	0.923573	0.943073
	31	0.873582	0.885453	0.895277	0.170322	0.280859	0.0881273					13.6211	13.7198	8.56797		18.2936	21.1628	11.5227		7.03563	5.59039	6.47144								31	0.90637	0.84085	0.842731	0.927029	0.875295	0.918914	0.953501	0.929378	0.944902
	31.1667	0.871838	0.88914	0.897789	0.182455	0.271914	0.0911873					10.0763	7.19906	8.93908		30.7946	20.0391	24.4913		6.41042	5.56326	5.8648								31.1667	0.920648	0.849578	0.84811	0.924301	0.878013	0.920896	0.950402	0.93357	0.947188
	31.3333	0.874455	0.893162	0.897952	0.202986	0.290698	0.0902693					6.59112	14.6063	10.3873		26.031	11.0958	19.5018		5.85562	10.9544	9.6006								31.3333	0.915157	0.855106	0.845339	0.922482	0.882907	0.919707	0.954065	0.934698	0.941472
	31.5	0.87842	0.891905	0.900956	0.180121	0.277281	0.0891983					7.64846	7.11648	7.35987		24.7523	20.3375	23.5687		5.83324	6.03045	5.21731								31.5	0.910763	0.852197	0.85528	0.928393	0.89632	0.925059	0.954629	0.935021	0.952218
	31.6667	0.878896	0.89333	0.900792	0.182921	0.299642	0.0869033					11.6027	11.2337	6.64435		15.8903	19.1822	18.5483		6.88999	7.89214	6.22611								31.6667	0.923668	0.850742	0.864244	0.925892	0.89342	0.932593	0.952515	0.938729	0.952446
	31.8333	0.879927	0.897436	0.902921	0.160989	0.263864	0.0849143					13.1491	9.91822	11.2198		24.0667	18.8083	24.7407		5.93533	5.82346	11.9036								31.8333	0.934102	0.864999	0.864896	0.929757	0.89342	0.934377	0.957165	0.939052	0.952218
	32	0.882703	0.896933	0.904723	0.175922	0.275492	0.0864443					14.4713	12.8411	17.5922		24.9699	12.6375	20.154		7.94344	5.26362	8.59053								32	0.912136	0.865871	0.869296	0.936804	0.899946	0.935369	0.959138	0.940503	0.948102
	32.1667	0.887461	0.899866	0.905378	0.165189	0.289803	0.0869033					7.32392	16.2566	11.0049		19.7958	14.3516	14.264		5.49449	5.41774	6.46199								32.1667	0.929709	0.875473	0.874511	0.941123	0.901577	0.935567	0.96111	0.940987	0.952218
	32.3333	0.890396	0.903301	0.908327	0.189454	0.288909	0.0853733					16.5673	7.74439	7.57996		26.7411	18.8457	18.2012		7.10188	13.4259	6.57733								32.3333	0.919824	0.881292	0.874674	0.938168	0.90774	0.939929	0.96421	0.940503	0.955876
	32.5	0.889048	0.903637	0.90991	0.189921	0.28712	0.0862913					8.96831	8.91254	13.5488		13.6002	11.4872	14.7608		5.62277	5.87168	5.8338								32.5	0.929709	0.870818	0.879726	0.940214	0.91354	0.935369	0.964633	0.949532	0.955876
	32.6667	0.893092	0.903888	0.909965	0.176388	0.301431	0.0820073					7.24683	6.21398	12.1085		30.1536	23.4771	12.1946		7.58139	9.38528	8.64421								32.6667	0.946458	0.881001	0.885593	0.944533	0.910821	0.940127	0.966606	0.944373	0.962048
	32.8333	0.887223	0.904726	0.910729	0.183388	0.282648	0.0849143					10.6391	8.03526	12.4731		28.6272	11.9695	17.9325		9.5923	5.52072	6.08626								32.8333	0.933553	0.877219	0.885919	0.947261	0.922603	0.948652	0.964915	0.94534	0.960905
	33	0.895868	0.912184	0.913732	0.180588	0.274597	0.0818543					13.8277	10.6253	8.47641		15.7837	21.5544	21.7671		6.61197	6.02693	6.75581								33	0.933278	0.880419	0.888853	0.954308	0.918071	0.948255	0.967733	0.951145	0.961591
	33.1667	0.892378	0.908162	0.914824	0.174055	0.312165	0.0832313					10.2612	8.26467	7.80848		33.7112	22.7299	24.3439		5.99524	5.81025	5.29083								33.1667	0.940692	0.902822	0.894557	0.953171	0.928041	0.945876	0.967028	0.951629	0.957705
	33.3333	0.895154	0.911011	0.917226	0.170789	0.265653	0.0818543					11.2799	10.8894	7.85945		27.9799	18.763	20.5303		5.98374	5.78296	7.98564								33.3333	0.951675	0.889438	0.898794	0.956354	0.925322	0.95222	0.968578	0.955659	0.962734
	33.5	0.893092	0.912435	0.915643	0.181521	0.283542	0.0803244					12.739	9.79016	11.7191		26.3586	16.322	14.402		7.61854	8.55339	5.13754								33.5	0.947282	0.901949	0.910039	0.948852	0.928584	0.952617	0.969424	0.953725	0.962506
	33.6667	0.898327	0.913776	0.915425	0.172655	0.301431	0.0787944					14.4595	14.3731	9.33105		21.0195	21.8652	11.5125		6.82957	5.31173	6.2185								33.6667	0.952499	0.915042	0.904335	0.956581	0.935472	0.951626	0.972665	0.955498	0.962048
	33.8333	0.900944	0.914614	0.919301	0.186654	0.289803	0.0812424					8.36911	9.03226	8.90706		29.1907	23.2069	19.5273		5.57278	5.46094	5.81686								33.8333	0.93877	0.918825	0.910528	0.95408	0.927859	0.951626	0.970269	0.955337	0.963877
	34	0.902847	0.918384	0.922686	0.19412	0.313953	0.0806304					13.1763	12.891	10.057		12.8657	20.5844	22.3521		11.3411	8.88741	7.63508								34	0.959088	0.92348	0.915417	0.956126	0.939097	0.958763	0.974919	0.95437	0.964563
	34.1667	0.905782	0.920982	0.92083	0.205786	0.333631	0.0820073					9.26546	11.4175	7.20218		32.6885	17.6413	12.3656		5.70075	5.89476	5.31894								34.1667	0.957716	0.921443	0.914439	0.959082	0.936922	0.959159	0.974355	0.956143	0.963192
	34.3333	0.905782	0.921988	0.924161	0.201587	0.334526	0.0817013					14.6945	9.92302	7.61682		26.5878	11.0471	17.6739		6.09465	10.1284	6.3921								34.3333	0.950851	0.930754	0.926173	0.961582	0.950335	0.963918	0.970692	0.963238	0.966164
	34.5	0.905226	0.922909	0.924051	0.19692	0.313953	0.0804774					8.57558	10.7593	14.1749		29.1837	12.1726	17.2037		5.49092	6.08354	6.77037								34.5	0.956617	0.934536	0.925684	0.96431	0.945804	0.956384	0.976046	0.96356	0.966621
	34.6667	0.910857	0.924585	0.925908	0.216052	0.296959	0.0795594					10.0736	7.6359	6.90764		28.211	22.592	22.1419		6.39787	7.45044	6.57431								34.6667	0.961285	0.942101	0.924707	0.970902	0.944354	0.967684	0.973792	0.96485	0.975537
	34.8333	0.911016	0.922909	0.925744	0.19972	0.302326	0.0784884					17.1339	9.46104	9.39954		20.9617	22.8581	22.8529		7.61389	8.42292	5.49764								34.8333	0.957166	0.949374	0.928129	0.969993	0.94816	0.9659	0.973228	0.965817	0.972794
	35	0.91054	0.927602	0.929839	0.201587	0.324687	0.0800184					12.993	20.9517	9.78207		27.5206	22.2841	21.5762		6.02261	5.55623	7.89296								35	0.967051	0.946465	0.937256	0.975904	0.963748	0.974425	0.979428	0.966462	0.971879
	35.1667	0.912761	0.927434	0.929839	0.19972	0.314848	0.0766524					10.6204	6.38886	7.4882		14.8599	24.7471	20.0321		6.40822	6.44473	7.1725								35.1667	0.971993	0.947047	0.931714	0.970221	0.953417	0.96134	0.979005	0.969848	0.973937
	35.3333	0.918312	0.929194	0.930767	0.197853	0.304114	0.0766524					12.6135	11.1241	9.16594		20.4494	19.5365	25.1621		5.43674	6.00638	7.90982								35.3333	0.964305	0.946465	0.9397	0.97454	0.964292	0.97502	0.980696	0.969526	0.971879
	35.5	0.917599	0.929864	0.93044	0.195987	0.330054	0.0735924					11.3022	17.9464	12.2886		21.8413	20.4817	23.0807		5.76213	5.6794	5.05784								35.5	0.961834	0.949374	0.936278	0.966356	0.961211	0.967288	0.979287	0.971622	0.973251
	35.6667	0.919581	0.932043	0.929075	0.191321	0.309481	0.0734394					11.7583	12.2	6.73979		27.8527	21.4055	18.6428		6.29288	6.8113	5.84392								35.6667	0.966502	0.953448	0.942308	0.971584	0.963023	0.972443	0.982105	0.969848	0.969364
	35.8333	0.918867	0.933803	0.93044	0.19832	0.312165	0.0737454					11.1925	11.3775	12.6252		31.7102	11.5221	20.555		5.47499	12.7151	8.32658								35.8333	0.976936	0.949084	0.958116	0.973403	0.965561	0.978787	0.983091	0.975008	0.977824
	36	0.920612	0.93087	0.9365	0.19972	0.289803	0.0734394					10.252	9.17077	7.18603		18.4475	18.6799	28.5743		5.76077	7.54282	19.9913								36	0.978309	0.953448	0.949967	0.979995	0.974443	0.974822	0.98281	0.968881	0.97668
	36.1667	0.920295	0.932713	0.932787	0.193187	0.305009	0.0725214					11.94	13.7823	7.47197		18.6123	24.6293	20.6855		5.61204	5.7633	6.33575								36.1667	0.972268	0.96014	0.956323	0.979313	0.974624	0.975813	0.988023	0.98049	0.977138
	36.3333	0.923705	0.934054	0.936719	0.19832	0.300537	0.0734394					7.83367	12.0092	7.95678		28.9095	11.7184	18.0853		6.38339	6.88653	7.26706								36.3333	0.978034	0.964504	0.956323	0.982951	0.969549	0.986122	0.989009	0.978717	0.981024
	36.5	0.92545	0.939165	0.9359	0.192254	0.300537	0.0711444					11.9056	14.1581	7.01353		21.3657	23.7424	26.1576		5.33823	6.56302	5.11046								36.5	0.978583	0.967413	0.964798	0.974312	0.969186	0.985924	0.990559	0.980006	0.983996
	36.6667	0.92315	0.938244	0.936555	0.195987	0.326476	0.0719094					11.6403	8.00569	11.9776		20.8355	10.9083	21.5492		5.48158	5.17958	6.11386								36.6667	0.973641	0.975269	0.963168	0.976813	0.973899	0.982355	0.984923	0.984037	0.986054
	36.8333	0.92315	0.939584	0.939066	0.197853	0.323792	0.0732864					13.2753	7.49675	18.3078		35.1405	15.8747	22.3899		6.51474	5.45519	5.82407								36.8333	0.976112	0.974978	0.964635	0.988179	0.981512	0.979976	0.989009	0.982103	0.985368
	37	0.928067	0.939584	0.940868	0.195987	0.312165	0.0706854					6.71653	18.1833	7.18585		28.5056	20.4062	23.8359		6.89699	5.5696	7.69392								37	0.98737	0.986616	0.965613	0.984769	0.981874	0.98414	0.986473	0.982264	0.983996
	37.1667	0.932588	0.941428	0.941305	0.19972	0.32737	0.0693084					7.42469	11.6475	7.38662		28.5525	14.687	11.0421		5.73246	5.53647	5.38649								37.1667	0.976661	0.976142	0.95616	0.988179	0.982237	0.988898	0.990418	0.987585	0.984911
	37.3333	0.933936	0.938663	0.94136	0.205786	0.31127	0.0685435					7.31012	15.4331	8.53004		14.3259	23.3293	16.08		10.2718	5.02952	6.10988								37.3333	1	0.981088	0.977836	0.982723	0.978793	0.985131	0.990137	0.984521	0.987426
	37.5	0.937584	0.943439	0.943216	0.19692	0.313953	0.0680845					11.294	16.239	6.91384		26.1076	20.6899	21.3135		5.77986	5.3031	5.77018								37.5	0.987644	0.977597	0.97588	0.991589	0.984774	0.980769	0.994223	0.982748	0.985368
	37.6667	0.934888	0.942769	0.942124	0.211853	0.330054	0.0691554					6.80452	11.9913	7.09312		26.1952	26.4213	12.1535		6.0578	8.71718	7.24126								37.6667	0.982153	0.990981	0.978325	0.985906	0.980062	0.994647	0.990278	0.991454	0.98674
	37.8333	0.938219	0.942769	0.941687	0.226318	0.321109	0.0694614					11.4785	11.6256	7.67161		30.8212	13.4253	19.6582		6.1843	5.32465	5.9006								37.8333	0.979681	0.984871	0.976043	0.992044	0.990575	0.995837	0.989714	0.98952	0.986054
	38	0.934967	0.946037	0.944745	0.217452	0.314848	0.0677785					8.65022	7.30555	11.3768		29.6423	19.6334	20.9981		6.539	5.32656	5.43213								38	0.993959	0.993017	0.976043	0.984315	0.989125	0.984734	0.993659	0.987585	0.986054
	38.1667	0.936633	0.945031	0.942233	0.224918	0.336315	0.0645655					7.28604	9.86321	6.64768		33.1573	25.8024	21.1554		7.46452	5.36759	5.34953								38.1667	0.973641	0.998545	0.982236	0.998181	0.992387	0.990087	0.991828	0.986778	0.996342
	38.3333	0.938139	0.945869	0.947802	0.213252	0.328265	0.0659425					7.62368	8.54113	11.2251		11.7522	21.9566	28.6596		7.31618	5.75593	6.21245								38.3333	0.979407	0.988653	0.983377	0.987724	0.999275	0.993259	0.992532	0.988875	0.98834
	38.5	0.939567	0.947126	0.948731	0.212786	0.322004	0.0657895					8.86577	7.51403	10.24		30.9414	11.2229	17.273		5.51453	5.94471	6.06256								38.5	0.985722	0.981961	0.980117	0.995454	0.992206	0.992665	0.995491	0.989358	0.989941
	38.6667	0.936315	0.949891	0.951515	0.225852	0.332737	0.0656365					12.3946	7.35904	9.46553		30.5542	21.1183	11.2271		6.93406	5.9353	6.85763								38.6667	0.985997	0.986907	0.990874	0.98727	0.990937	0.996035	0.993377	0.98823	0.991312
	38.8333	0.937981	0.947796	0.949113	0.222119	0.317531	0.0644125					12.0968	11.409	8.67797		31.1549	20.5595	11.4506		5.30332	5.28481	8.00204								38.8333	0.985997	0.995345	0.981747	0.98977	0.995831	0.996828	0.999859	0.98952	0.985597
	39	0.944405	0.952908	0.949604	0.202053	0.318426	0.0641065					13.0193	17.1402	9.83899		13.4833	10.9537	19.1042		11.5097	6.56047	7.03077								39	0.979407	0.987198	0.98794	0.997272	0.990212	0.994845	0.998027	0.991293	0.990169
	39.1667	0.941074	0.95098	0.950696	0.209986	0.330054	0.0639535					11.4747	8.12434	16.1586		22.3072	24.8108	26.7812		5.84075	5.29215	5.1167								39.1667	0.979681	0.991271	0.984355	0.994317	0.996556	0.992268	0.998168	0.990003	0.986511
	39.3333	0.940915	0.953829	0.952443	0.226785	0.342576	0.0651775					11.7617	10.4882	14.7161		15.6091	21.6624	25.1637		6.3299	5.75248	5.33193								39.3333	0.992037	0.9968	0.984355	0.987724	0.997825	0.993458	0.994787	0.992583	0.992684
	39.5	0.94266	0.955757	0.953645	0.220252	0.351521	0.0621175					8.63902	15.8091	13.381		27.5575	24.0421	26.7411		11.2817	6.00357	10.1616								39.5	0.979956	0.999418	0.990874	0.991816	0.992931	0.98751	1	0.99355	0.986968
	39.6667	0.942819	0.956427	0.954027	0.218852	0.338104	0.0621175					11.1207	13.0459	12.3466		18.8597	13.614	14.1676		14.4792	10.7181	6.06599								39.6667	0.976112	0.984871	0.999185	0.987724	0.993293	0.991673	0.996759	0.99613	0.994056
	39.8333	0.946943	0.957097	0.952334	0.225852	0.338104	0.0630355					16.6101	11.1422	11.9232		11.5955	10.9227	25.3749		6.69044	5.79433	6.68414								39.8333	0.976936	1	0.992829	0.98977	0.997644	0.990087	0.998168	0.990003	0.997485
	40	0.944563	0.959611	0.954627	0.220252	0.341682	0.0622705					12.9331	17.337	10.8268		32.8671	24.6055	11.593		6.10325	5.81833	6.99005								40	0.982976	0.992435	0.988918	1	0.996194	0.991475	0.998873	0.99742	0.994284
	40.1667	0.949084	0.958522	0.956702	0.234718	0.372987	0.0615055					9.15317	10.1671	10.0073		26.2572	19.0212	22.6075		5.62022	12.8569	10.3534								40.1667	0.979956	0.986325	0.996741	0.986815	0.991118	0.994251	0.993659	0.99613	1
	40.3333	0.948687	0.95827	0.953208	0.218852	0.360465	0.0611995					6.54378	12.0399	7.28047		30.1511	12.0612	18.2916		5.61387	6.52537	6.74987								40.3333	0.990664	0.992726	0.995274	0.995226	0.99275	0.992863	0.997886	1	0.996342
	40.5	0.949322	0.959779	0.956866	0.220719	0.346154	0.0605875					8.98977	7.75439	8.84409		12.4846	23.5353	11.3542		5.63388	8.21645	9.71083								40.5	0.978858	0.990108	0.993318	0.991362	0.998006	1	0.997323	0.995647	0.995656
	40.6667	0.953922	0.960784	0.957248	0.223052	0.347943	0.0590575					11.7308	9.47192	11.8892		34.3211	20.7465	10.6655		8.91634	5.64185	5.8069								40.6667	0.989566	0.994763	0.997555	0.98977	0.996012	0.989691	0.992109	0.993228	0.989712
	40.8333	0.948608	0.956511	0.958013	0.214186	0.350626	0.0610465					13.7143	17.5413	7.76811		11.2654	20.7715	10.7693		5.48264	5.37168	6.36639								40.8333	0.979407	0.998545	0.99234	0.99068	0.999456	0.987906	0.9969	0.99613	0.987654
	41	0.949243	0.957684	0.957139	0.235651	0.353309	0.0569155					16.4311	16.2828	7.40487		13.8457	24.9073	25.9263		5.56232	5.36328	9.5547								41	0.975837	0.993017	1	0.994544	1	0.989492	0.997182	0.99613	0.994284
	41.1667	0.95067	0.963968	0.957576	0.229118	0.356887	0.0579865					12.7015	19.1115	10.8798		11.6181	21.8925	25.9561		5.61027	5.87145	7.08073								41.1667	0.975563	0.992726	0.995763	0.983633	0.998187	0.988898	0.999436	0.994034	0.990169
	41.3333	0.95178	0.959276	0.959378	0.211386	0.350626	0.0576805					10.6408	12.4243	11.596		33.5345	22.3289	17.3572		6.51115	6.49614	6.98687								41.3333	0.969522	0.994763	0.996089	0.993862	0.996737	0.988105	0.995491	0.996453	0.992455
	41.5	0.95527	0.960784	0.960524	0.211386	0.344365	0.0556916					6.56979	18.1827	9.65352		12.9465	21.3984	24.1857		7.94601	6.91411	18.4264
	41.6667	0.955032	0.958522	0.95976	0.220252	0.356887	0.0544676					10.3931	9.60584	6.99624		35.1946	24.8623	21.5594		5.57857	6.14897	5.45948
	41.8333	0.954477	0.964304	0.96047	0.215119	0.347943	0.0550796					17.7453	8.43093	10.3371		30.5649	22.5136	11.4319		6.18369	5.05944	5.51156
	42	0.954794	0.962209	0.959705	0.217919	0.337209	0.0547736					7.79957	13.4855	13.1394		34.5559	18.3131	25.0239		6.94893	5.13304	7.07865
	42.1667	0.955905	0.960282	0.961889	0.232851	0.349732	0.0561506					7.64033	9.61714	15.6389		12.3255	20.8858	26.8779		7.32252	6.27402	8.79546
	42.3333	0.958522	0.967655	0.964674	0.227252	0.338104	0.0558446					12.998	6.86188	10.6067		14.8754	27.2679	27.968		5.44335	8.51843	5.98737
	42.5	0.959235	0.963717	0.96582	0.223985	0.337209	0.0550796					11.313	16.2633	15.2242		27.2541	24.2759	26.4175		14.632	5.65977	6.18122
	42.6667	0.958839	0.965896	0.963855	0.217452	0.349732	0.0520196					7.85615	7.75071	9.69581		32.7908	15.3747	15.2488		5.93289	7.3687	6.28775
	42.8333	0.960266	0.962879	0.963363	0.226785	0.329159	0.0506426					6.82654	15.3527	7.94999		36.4773	14.2322	27.0178		5.76224	6.76749	12.3265
	43	0.962328	0.96422	0.963855	0.219785	0.349732	0.0501836					13.5082	7.85833	11.7067		11.2235	24.34	29.8337		5.82539	8.46581	7.37104
	43.1667	0.960742	0.965812	0.962326	0.217452	0.323792	0.0532436					7.96671	11.7565	11.439		33.7837	15.2013	11.2119		5.78428	6.5455	5.32626
	43.3333	0.962249	0.96732	0.968059	0.224452	0.357782	0.0512546					13.7427	7.61894	15.5398		30.0309	21.2286	24.6862		6.37963	5.54679	14.6334
	43.5	0.962011	0.971342	0.964346	0.222119	0.347048	0.0483476					11.3407	11.9104	9.11967		33.1954	21.4039	10.9015		5.81168	6.91975	10
	43.6667	0.960584	0.966734	0.965384	0.230051	0.329159	0.0523256					7.90859	18.9404	11.4585		36.638	20.8808	26.2711		6.28216	11.3451	5.84816
	43.8333	0.962566	0.968326	0.965984	0.219319	0.328265	0.0517136					12.7004	9.40498	13.6889		17.9027	23.2821	24.76		6.5248	7.43153	5.6463
	44	0.962249	0.971929	0.965438	0.223518	0.322898	0.0504896					8.2963	10.7138	8.94599		19.5884	26.6919	23.8632		10.3049	7.96709	6.62495
	44.1667	0.962408	0.969918	0.967568	0.223518	0.33542	0.0495716					6.33742	7.75768	9.99238		12.4314	14.8017	29.4314		9.91333	6.94752	7.76611
	44.3333	0.960742	0.970756	0.965165	0.222119	0.330948	0.0483476					7.1494	10.3539	7.63014		33.6897	22.0367	26.1914		17.8133	9.9622	8.18584
	44.5	0.965025	0.971007	0.967568	0.217919	0.34347	0.0498776					14.3671	10.5484	8.61958		26.5245	24.529	20.9045		19.4117	5.37027	7.12129
	44.6667	0.962408	0.975113	0.96593	0.218385	0.333631	0.0455936					9.59198	14.6412	6.92695		34.1809	23.4634	11.1467		6.51139	6.62175	7.39123
	44.8333	0.963439	0.977962	0.971226	0.217452	0.344365	0.0463586					15.1569	13.672	9.39515		13.538	31.3916	13.3423		6.21141	7.86851	8.83928
	45	0.963915	0.972851	0.970516	0.220719	0.32737	0.0480416					14.8588	16.7577	11.5289		18.1516	21.3976	13.8411		5.19818	5.38441	9.13066
	45.1667	0.968356	0.973353	0.967731	0.232851	0.328265	0.0488066					15.9207	7.89513	8.17399		11.7909	27.0454	24.4214		5.19205	8.21484	11.083
	45.3333	0.967325	0.973018	0.970625	0.220252	0.364937	0.0468176					17.9618	7.82292	15.7771		32.6369	12.5013	21.6677		6.06693	7.16229	6.17409
	45.5	0.970656	0.971259	0.969151	0.235184	0.34347	0.0474296					17.7698	10.513	7.00832		30.5537	23.504	19.6901		6.11019	6.33644	10
	45.6667	0.969546	0.972516	0.968605	0.216052	0.333631	0.0466646					15.1626	7.7215	6.56396		11.9489	22.915	15.1454		6.16966	9.80234	6.20772
	45.8333	0.968197	0.974443	0.968987	0.219319	0.312165	0.0440636					13.9806	11.7076	10.6067		33.6349	25.4873	24.5227		6.04621	7.31291	6.16786
	46	0.965897	0.974443	0.968168	0.214186	0.326476	0.0439106					11.7997	10.6514	11.7273		27.8118	22.0081	18.4795		8.3352	9.54834	7.47174
	46.1667	0.968832	0.976035	0.97139	0.198787	0.330948	0.0434517					14.5592	13.9479	11.7909		20.389	10.7088	11.0961		7.01605	5.08843	5.18068
	46.3333	0.970894	0.97218	0.968277	0.214652	0.314848	0.0436047					9.27217	15.5388	13.2943		23.7406	10.7494	27.4628		5.35093	7.09415	7.28618
	46.5	0.969308	0.972097	0.968496	0.200653	0.298748	0.0429927					8.25824	11.8538	8.10066		15.0168	22.127	10.7736		5.17376	6.36169	17.0675
	46.6667	0.967563	0.973102	0.971117	0.219785	0.313953	0.0423807					13.0637	17.3019	15.9786		36.008	21.9898	23.2003		5.40254	7.98839	5.63
	46.8333	0.968356	0.975365	0.973301	0.200653	0.317531	0.0428397					17.9954	6.90585	11.3975		35.3044	21.2564	29.6968		6.68095	8.48948	6.27127
	47	0.969546	0.973353	0.972918	0.214186	0.31127	0.0416157					14.0636	11.8924	12.0268		35.6501	23.7853	23.5667		5.29045	6.30661	6.19514
	47.1667	0.970259	0.974275	0.971663	0.215586	0.31932	0.0416157					9.52689	16.9394	8.97286		11.4366	25.1123	29.8768		7.47631	8.17418	5.99855
	47.3333	0.971528	0.975783	0.972263	0.197853	0.315742	0.0437576					11.9468	9.03754	9.01197		26.4175	16.0411	20.4947		8.43437	10	6.79993
	47.5	0.968673	0.97327	0.972209	0.208586	0.317531	0.0419217					14.9309	11.99	9.59924		30.2215	23.8731	30.4361		5.04639	5.25215	5.11656
	47.6667	0.968197	0.977711	0.97412	0.203453	0.298748	0.0416157					10.6167	6.50267	8.39691		12.4897	22.3738	19.5105		6.19753	7.55864	6.77341
	47.8333	0.969625	0.974359	0.970844	0.193187	0.318426	0.0403917					18.7216	16.8046	14.2643		29.4056	10.7954	16.9975		6.04216	6.30982	9.41993
	48	0.973987	0.97637	0.974556	0.181988	0.316637	0.0411567					7.55611	16.8498	10.3254		38.3462	21.4979	12.4002		5.93126	19.809	6.27257
	48.1667	0.973749	0.976789	0.975375	0.214652	0.304114	0.0408507					19.9742	7.75716	7.17815		12.035	23.8422	14.387		5.99128	5.54755	8.92892
	48.3333	0.973114	0.976957	0.971608	0.201587	0.297853	0.0420747					15.28	8.57498	13.0242		22.367	28.5265	26.9719		5.38831	6.12507	9.45435
	48.5	0.975097	0.977292	0.971553	0.202986	0.308587	0.0396267					9.95481	11.5421	6.75336		28.0661	11.6599	11.1761		6.25333	8.76852	5.1822
	48.6667	0.974225	0.976119	0.978051	0.207186	0.309481	0.0387087					7.71199	13.6733	11.0284		35.053	23.0788	20.6995		6.28466	5.6614	7.43262
	48.8333	0.967484	0.978884	0.971335	0.201587	0.31932	0.0384027					6.19757	9.38713	14.0834		16.4335	23.9642	25.0347		6.83526	5.11891	9.79668
	49	0.972321	0.977711	0.97341	0.192254	0.281753	0.0379437					11.7017	7.27672	8.86045		34.4862	16.1567	27.2148		7.15753	6.29931	9.23983
	49.1667	0.974383	0.978968	0.973355	0.20252	0.313953	0.0376377					12.788	11.9724	12.2894		38.2599	19.494	12.8941		6.02015	7.34705	6.45371
	49.3333	0.977476	0.977878	0.975102	0.208119	0.307692	0.0396267					13.2773	8.40813	8.6811		12.5534	25.1429	17.1623		16.667	7.53073	5.19626
	49.5	0.97359	0.981649	0.977286	0.207186	0.308587	0.0370257					11.6655	10.0769	13.017		31.749	18.512	11.0978		5.96859	6.55288	11.9228
	49.6667	0.973908	0.978297	0.972154	0.202986	0.283542	0.0380967					13.3719	7.67511	7.25573		26.7195	26.3849	30.2557		7.4822	10	8.23606
	49.8333	0.977397	0.980392	0.974884	0.206253	0.30322	0.0400857					12.3585	16.7901	15.3117		21.3992	12.9481	21.694		8.59288	9.65306	9.50278
	50	0.978507	0.980811	0.974666	0.197853	0.308587	0.0380967					16.699	18.6289	16.1718		17.176	24.1834	14.289		5.01082	5.54013	7.25821
	50.1667	0.975573	0.973605	0.972864	0.202053	0.302326	0.0370257					6.45815	13.6312	8.5373		37.1625	11.3071	26.1872		5.6978	7.77404	7.53934
	50.3333	0.97359	0.979387	0.973574	0.20532	0.308587	0.0374847					16.0529	11.2155	17.3641		38.9384	10.5276	26.1642		5.90536	8.09401	7.36259
	50.5	0.976049	0.982319	0.976686	0.191321	0.289803	0.0368727					12.7095	10.572	10.9492		29.2299	24.2037	28.3551		6.30923	6.2377	9.24419
	50.6667	0.977001	0.980895	0.976413	0.197387	0.29517	0.0358017					10.8143	7.33789	13.3717		16.9507	22.8125	25.9166		7.88058	8.7626	5.38002
	50.8333	0.974066	0.979806	0.975539	0.190387	0.31932	0.0367197					6.9756	14.8178	6.63146		36.4324	25.9311	27.6086		7.96336	7.17516
	51	0.977476	0.979135	0.977505	0.206253	0.298748	0.0348837					8.19908	12.8868	8.35016		22.8482	10.9397	28.1774		5.7803	6.58504
	51.1667	0.977318	0.979889	0.974338	0.187587	0.27907	0.0341187					14.676	13.6262	15.0472		19.1359	26.6038	22.3979		6.18266	5.40312
	51.3333	0.980569	0.978716	0.977123	0.188521	0.281753	0.0341187					6.69706	9.30864	9.94071		31.8851	26.0059	25.6165		9.49289	8.13902
	51.5	0.978269	0.983325	0.976413	0.186654	0.310376	0.0336597					12.2316	10.6905	7.21397		24.5083	23.4041	24.8108		5.9643	5.48082
	51.6667	0.980569	0.981398	0.97674	0.190387	0.282648	0.0335067					6.53659	14.5305	6.9934		11.6125	13.1602	32.1998		6.16307	8.23859
	51.8333	0.982552	0.982571	0.976631	0.182921	0.298748	0.0330477					14.497	9.82751	15.833		36.002	11.7623	10.4702		6.33611	5.73356
	52	0.978745	0.979554	0.976413	0.202053	0.28712	0.0316707					6.95126	6.44628	10.3823		10.9368	31.9503	22.5273		7.64681	7.13748
	52.1667	0.980094	0.982319	0.977669	0.191787	0.276386	0.0310588					11.1841	7.55664	6.52931		29.6734	24.2444	11.2607		8.83863	5.61022
	52.3333	0.981918	0.981314	0.977996	0.190854	0.282648	0.0325887					14.998	18.4812	15.1066		30.5577	20.6153	10.8099		5.68836	10.7521
	52.5	0.981442	0.981314	0.979689	0.19272	0.270125	0.0327417					14.9808	12.4099	12.7736		34.0219	28.0262	16.045		7.8688	8.76388
	52.6667	0.980252	0.980392	0.978433	0.186654	0.291592	0.0339657					11.7793	10.081	9.75434		19.0728	28.5235	29.2363		6.96257	5.93056
	52.8333	0.980252	0.983157	0.977559	0.187121	0.271914	0.0325887					17.1138	10.4408	10.1258		20.3457	26.5492	27.5988		7.50843	9.5406
	53	0.983107	0.983074	0.977013	0.180121	0.274597	0.0324357					15.8495	7.53343	11.3343		18.133	27.0736	26.5248		6.15026	11.4186
	53.1667	0.982711	0.979219	0.980235	0.179655	0.275492	0.0315177					13.8613	8.26309	9.33037		18.2067	21.8327	31.3541		5.3571	19.4055
	53.3333	0.982394	0.98056	0.979743	0.172189	0.255814	0.0289168					9.26046	12.7661	8.01913		42.5375	26.7014	30.8566		8.70984	7.86474
	53.5	0.9816	0.981649	0.980617	0.178721	0.265653	0.0319767					15.43	7.28272	16.8981		34.3041	26.6609	25.2323		12.9045	6.0149
	53.6667	0.981363	0.980644	0.982091	0.186188	0.271914	0.0283048					16.0339	14.7696	9.39906		21.5304	24.7314	23.9198		5.17671	7.01161
	53.8333	0.978349	0.983576	0.981054	0.181988	0.283542	0.0313647					13.5468	7.70486	19.9276		43.9701	13.0505	25.7163		6.16718	8.67241
	54	0.980173	0.984666	0.98231	0.191787	0.265653	0.0328947					7.22994	6.13165	17.246		39.4308	26.5877	27.6132		5.51681	13.9102
	54.1667	0.984693	0.981649	0.979907	0.165189	0.261181	0.0313647					6.41956	13.1295	15.8876		32.6971	30.4722	29.5605		6.2092	5.4155
	54.3333	0.985962	0.983576	0.981491	0.185721	0.284436	0.0290698					9.93342	10.8045	7.39879		21.1833	23.8145	11.5721		5.64994	5.57052
	54.5	0.982711	0.983744	0.981272	0.183854	0.244186	0.0295288					7.6049	7.23363	14.0788		13.7352	10.9118	31.1903		5.9999	8.07411
	54.6667	0.980649	0.982068	0.977505	0.181988	0.250447	0.0293758					13.1274	15.3917	11.1424		33.8952	26.1862	29.7639		6.25903	9.05043
	54.8333	0.981204	0.982655	0.979743	0.169855	0.268336	0.0302938					7.09319	7.78272	6.44224		39.7941	15.267	32.5288		18.0436	7.40422
	55	0.979856	0.983493	0.979689	0.173588	0.244186	0.0301408					14.2175	8.15832	6.91843		11.3852	27.716	24.1509		8.08753	6.86564
	55.1667	0.979538	0.986006	0.9822	0.173122	0.249553	0.0292228					10.802	8.75288	11.2765		32.9718	14.739	28.1448		8.90468	7.39254
	55.3333	0.982949	0.98299	0.981491	0.170789	0.225403	0.0296818					12.0041	16.2633	15.6006		33.1317	27.7155	14.5482		6.80277	5.647
	55.5	0.980569	0.981481	0.981218	0.167056	0.270125	0.0304468					7.72608	6.37357	7.40984		46.6577	24.8562	11.6631		8.81185	8.76869
	55.6667	0.981442	0.985504	0.983292	0.167056	0.244186	0.0284578					16.9966	8.97161	10.5641		11.6073	11.7445	29.9906		6.04413	6.57413
	55.8333	0.981918	0.98123	0.981545	0.156323	0.253131	0.0278458					8.1182	13.9783	12.0977		30.7121	25.6955	20.3731		9.96446	6.85763
	56	0.981521	0.981733	0.981709	0.159589	0.23703	0.0295288					18.1452	16.2129	7.87649		12.2233	24.7488	13.7299		7.69555	7.31291
	56.1667	0.983504	0.983074	0.982037	0.14559	0.237925	0.0284578					11.6558	6.67613	7.96897		26.2968	23.3786	11.7793		6.33612	8.0886
	56.3333	0.982949	0.982906	0.984057	0.159123	0.236136	0.0275398					7.94995	8.90785	7.42538		27.9324	27.2906	23.9099		17.4889	6.17347
	56.5	0.983425	0.979973	0.984657	0.160989	0.224508	0.0279988					10.198	11.6948	7.02111		13.3154	20.947	29.0547		6.67898	8.26337
	56.6667	0.984138	0.981733	0.982528	0.167522	0.23703	0.0266218					7.11707	7.11744	12.3041		15.3636	13.7214	26.4781		5.47525	10.5757
	56.8333	0.98398	0.984163	0.982965	0.170322	0.228086	0.0266218					14.4108	9.95377	12.0573		33.9544	14.8174	27.3041		13.6402	6.95794
	57	0.982949	0.986258	0.982528	0.15259	0.253131	0.0286108					7.98686	7.08096	11.5647		19.3534	30.0438	27.0622		10.4886	7.01795
	57.1667	0.985169	0.983409	0.982801	0.172655	0.230769	0.0287638					16.2715	16.8341	6.80686		36.1838	24.5259	34.1407		6.79525	9.13096
	57.3333	0.984218	0.985336	0.982255	0.168922	0.249553	0.0290698					11.7954	7.07956	9.14278		23.9882	25.9855	30.7401		8.2141	9.67314
	57.5	0.985724	0.983912	0.983838	0.160523	0.240608	0.0284578					10.4986	17.3018	10.3764		29.1991	23.3181	25.5195		19.4819	5.97582
	57.6667	0.984297	0.984917	0.984384	0.163322	0.241503	0.0278458					15.2989	12.4804	12.705		24.9419	24.359	11.3117		5.48225	5.32823
	57.8333	0.981759	0.987515	0.984439	0.164722	0.231664	0.0286108					13.8454	12.981	7.36079		40.2392	26.8003	26.9244		5.99997	9.86512
	58	0.9862	0.983241	0.984221	0.182455	0.248658	0.0258568					7.33344	20.052	7.10987		20.745	23.5604	31.4833		5.69969	5.97867
	58.1667	0.983266	0.985252	0.980945	0.177322	0.265653	0.0284578					8.65449	15.2063	11.3436		11.2398	27.8213	28.7477		7.63998	5.65758
	58.3333	0.98509	0.983995	0.983838	0.172655	0.252236	0.0289168					11.3349	11.0805	6.57219		36.5261	21.8082	30.3541		12.9447	7.14583
	58.5	0.98398	0.98609	0.982746	0.176855	0.245975	0.0281518					11.3175	7.17597	6.59802		25.2564	11.313	16.396		7.35418	5.60541
	58.6667	0.982552	0.982068	0.983074	0.179188	0.238819	0.0293758					10.9967	13.5193	10.4717		25.5142	27.7965	29.7425		6.34221	13.8672
	58.8333	0.987549	0.985671	0.985422	0.164256	0.249553	0.0290698					9.27785	6.88602	9.29069		37.0434	15.0544	26.8243		7.0021	5.26796
	59	0.989769	0.987682	0.98231	0.172189	0.258497	0.0290698					8.59371	15.0619	15.5546		48.6476	28.1244	35.5261		5.4085	8.20839
	59.1667	0.981997	0.985252	0.986132	0.175922	0.240608	0.0257038					13.2445	14.2328	15.3659		10.9563	26.5038	29.5059		5.90799	14.1128
	59.3333	0.986755	0.98785	0.984221	0.182455	0.256708	0.0278458					15.5532	6.74791	6.80297		39.047	10.5434	10.7789		6.28573	14.7046
	59.5	0.987787	0.986928	0.987715	0.177788	0.265653	0.0266218					14.8378	15.5552	12.1133		32.5907	28.9424	31.6715		5.81344	8.63848
	59.6667	0.988818	0.987347	0.987824	0.170322	0.261181	0.0244798					13.0622	14.666	12.6324		14.1942	26.8723	30.1363		7.68985	8.90176
	59.8333	0.987549	0.985504	0.986077	0.182455	0.255814	0.0269278					10.7868	17.6977	15.3532		24.3245	10.9598	31.635		5.66338	7.11788
	60	0.982631	0.988772	0.985258	0.171722	0.241503	0.0290698					7.75873	12.0578	9.26681		22.3349	30.331	25.8565		5.88346
	60.1667	0.9862	0.984666	0.984057	0.174522	0.270125	0.0258568					16.4324	8.74192	11.9735		12.7207	27.6377	33.0801		8.54409
	60.3333	0.987311	0.985587	0.982037	0.170322	0.269231	0.0278458					16.915	10.645	14.8334		39.4675	28.8269	30.4859		5.42553
	60.5	0.988024	0.988772	0.98564	0.159589	0.258497	0.0279988					7.06752	9.45551	6.69623		36.4706	10.5996	29.9735		6.49689
	60.6667	0.98509	0.985085	0.98564	0.181521	0.238819	0.0284578					12.5895	7.52714	8.83568		27.7869	30.8021	35.2862		5.42394
	60.8333	0.986835	0.988269	0.985531	0.171722	0.254025	0.0286108					6.57149	8.77962	16.5605		12.951	16.5906	10.8283		6.21064
	61	0.9908	0.988688	0.985203	0.166122	0.248658	0.0255508					7.90096	7.81105	6.35107		38.681	23.4584	26.656		6.99639
	61.1667	0.986676	0.987934	0.987005	0.178255	0.265653	0.0273868					18.7075	7.16697	10.171		11.5758	24.9586	24.9565		5.59944
	61.3333	0.986438	0.989023	0.986678	0.167522	0.275492	0.0267748					7.49555	15.0914	10.0335		37.5655	29.5682	18.9758		13.2084
	61.5	0.985962	0.989945	0.987879	0.161456	0.248658	0.0258568					9.49814	14.784	8.15444		11.2349	12.5807	30.4902		7.54295
	61.6667	0.989055	0.985504	0.987114	0.179188	0.230769	0.0266218					15.5821	7.00326	6.60616		13.3973	20.2915	21.3766		9.16313
	61.8333	0.987073	0.988101	0.987169	0.165656	0.247764	0.0286108					20.1207	15.3395	11.0742		37.1792	24.2399	36.6433		6.21984
	62	0.988659	0.988688	0.985586	0.164256	0.248658	0.0263158					9.4954	7.26906	16.8916		44.9784	22.1084	33.3094		5.41494
	62.1667	0.986914	0.985252	0.986077	0.181521	0.265653	0.0275398					15.4814	6.48665	7.57041		29.6861	23.502	25.7415		6.21411
	62.3333	0.992386	0.990112	0.987387	0.173588	0.238819	0.0267748					14.6752	11.3417	17.8785		11.1611	25.738	11.0749		6.83765
	62.5	0.989531	0.991453	0.987933	0.178255	0.243292	0.0284578					11.9423	9.87814	7.11701		41.3147	30.4633	11.5856		6.94936
	62.6667	0.987549	0.988269	0.988971	0.180588	0.277281	0.0255508					15.3477	13.2021	14.6112		17.7739	12.1434	26.9205		7.17632
	62.8333	0.988421	0.986174	0.989517	0.176855	0.268336	0.0270808					8.45649	10.5999	6.57391		11.868	10.593	11.8399		7.89006
	63	0.987469	0.989526	0.986896	0.175922	0.265653	0.0240208					13.8947	12.9661	16.7632		46.15	22.7317	25.2287		6.59684
	63.1667	0.991197	0.99028	0.985313	0.182455	0.246869	0.0276928					7.27138	11.3973	10.4866		11.9017	10.6849	19.9366		8.22504
	63.3333	0.990086	0.992459	0.990008	0.188054	0.261181	0.0279988					8.83955	13.043	8.31496		14.7893	31.6332	32.8372		7.2743
	63.5	0.994686	0.991285	0.990117	0.178721	0.265653	0.0258568					13.0601	16.2108	16.8012		20.3217	27.8111	22.1659		8.24499
	63.6667	0.991673	0.988436	0.990172	0.19972	0.268336	0.0270808					9.44489	19.8295	6.55409		42.9632	30.1574	24.0531		7.25895
	63.8333	0.991593	0.990783	0.989408	0.183854	0.248658	0.0264688					14.1248	13.1528	9.32665		11.7673	24.9265	36.2394		5.89609
	64	0.990483	0.993045	0.987169	0.185254	0.259392	0.0261628					9.2903	10.2947	11.075		30.7667	30.0562	31.6139		6.70249
	64.1667	0.989452	0.990531	0.986732	0.193187	0.266547	0.0240208					7.30436	8.62617	7.3223		44.798	13.2686	31.7532		5.63788
	64.3333	0.993576	0.991704	0.987278	0.185254	0.280859	0.0263158					9.80128	8.73332	13.8719		22.2792	27.1615	34.3662		5.73765
	64.5	0.999683	0.992877	0.990063	0.178721	0.265653	0.0270808					12.7829	8.25222	7.1497		39.9581	29.6876	11.9821		6.31111
	64.6667	0.990642	0.995391	0.991155	0.200653	0.275492	0.0276928					7.41496	10.5544	6.8815		13.2308	12.0626	19.0548		16.6692
	64.8333	0.99429	0.993464	0.990773	0.188054	0.28712	0.0249388					8.15731	7.67491	6.66954		11.4378	19.9987	16.3817		9.73989
	65	0.991117	0.991621	0.989353	0.179655	0.275492	0.0293758					17.2049	11.3782	12.5973		12.9467	18.1257	19.6545		5.494
	65.1667	0.997621	0.992961	0.990227	0.182455	0.286225	0.0247858					14.8563	12.6267	9.83742		11.4144	12.0025	15.661		6.53865
	65.3333	0.994686	0.992291	0.993011	0.188521	0.274597	0.0261628					7.45715	9.08464	11.77		12.0993	28.6078	26.8867		5.42825
	65.5	0.99651	0.990196	0.988971	0.177788	0.277281	0.0278458					6.02695	19.4283	7.55203		37.0991	28.3813	26.6406		9.67067
	65.6667	0.994924	0.992291	0.990718	0.19832	0.271914	0.0255508					15.6162	13.2919	7.19193		11.4289	30.3087	29.01		6.27727
	65.8333	0.991276	0.992626	0.990117	0.192254	0.269231	0.0243268					10.0525	14.5614	7.00914		12.4719	10.2507	10.4735		17.8801
	66	0.989531	0.992123	0.990336	0.188054	0.27907	0.0260098					9.27962	11.4597	6.74413		77.603	23.9503	30.9784		13.3963
	66.1667	0.993338	0.99514	0.99181	0.194587	0.267442	0.0244798					9.78613	14.1442	11.3232		12.064	16.8713	11.018		5.92781
	66.3333	0.996273	0.996062	0.991974	0.172655	0.298748	0.0257038					6.09478	6.87773	14.0163		12.2646	26.3771	33.7538		10.7899
	66.5	0.994369	0.992961	0.990445	0.193654	0.261181	0.0243268					6.31418	10.5115	11.4068		11.5545	30.4012	17.2583		7.00146
	66.6667	0.991117	0.99514	0.990827	0.190387	0.286225	0.0250918					15.2275	7.24357	11.0548		51.5498	22.0573	34.8943		7.18216
	66.8333	0.991435	0.991202	0.990063	0.184321	0.309481	0.0234088					18.5616	6.56646	14.541			16.3793	27.7208		5.97416
	67	0.991911	0.993883	0.991974	0.195987	0.264758	0.0261628					10.1803	12.9311	8.66814			30.6774	16.3581		6.38807
	67.1667	0.992704	0.998911	0.993666	0.187587	0.276386	0.0255508					17.1375	12.2195	12.0809			30.4714	13.6772		10.3807
	67.3333	0.995638	0.990364	0.992684	0.19552	0.272809	0.0240208					6.79145	12.0699	11.6276			18.8166	18.7478		7.41821
	67.5	0.993497	0.995224	0.990773	0.201587	0.290698	0.0240208					7.38534	7.01061	14.9324			31.4051	32.2397		5.86271
	67.6667	0.995717	0.996397	0.991865	0.181988	0.280859	0.0244798					12.6426	9.66961	7.40047			31.2296	38.2117		7.2291
	67.8333	0.997066	0.993883	0.992684	0.181521	0.274597	0.0253978					16.0209	8.92143	14.5815			10.9793	33.1686		6.21799
	68	0.991831	0.994134	0.991155	0.177322	0.27102	0.0235618					10.548	14.565	6.60664			27.4963	14.4356		5.92687
	68.1667	0.995876	0.994721	0.993557	0.203453	0.271914	0.0238678					10.6311	6.89705	9.16447			17.7568	33.8095		6.28433
	68.3333	0.992624	0.9969	0.994267	0.19692	0.279964	0.0241738					14.6946	15.2979	6.5732			10.7862	38.4616		8.91725
	68.5	0.99421	0.995894	0.994813	0.194587	0.282648	0.0240208					12.3628	18.2744	7.94647			31.1958	25.0365		5.17136
	68.6667	0.991276	0.997151	0.9911	0.187121	0.294275	0.0250918					6.88174	7.09279	6.69054			25.3727	31.3008		6.26077
	68.8333	0.991355	0.993799	0.991155	0.190854	0.276386	0.0238678					6.4321	6.55828	6.44364			16.4842	31.7594		7.42692
	69	0.995083	0.995308	0.993011	0.187121	0.304114	0.0238678					9.3706	9.71885	6.9526			25.3941	17.7136		7.11273
	69.1667	0.996114	0.99271	0.992192	0.192254	0.254025	0.0264688					12.8662	7.23783	17.543			28.7116	14.5306		7.3433
	69.3333	0.998572	0.995475	0.994704	0.19832	0.284436	0.0246328					14.6157	13.3059	11.3793			28.7318	30.7678		7.85876
	69.5	0.993655	0.996145	0.991646	0.197853	0.282648	0.0263158					17.5698	13.8053	10.3793			12.8281	32.1329		9.00744
	69.6667	0.995638	0.995726	0.990773	0.179188	0.290698	0.0227968					12.4678	12.2831	11.4237			20.9694	10.6796		6.03283
	69.8333	0.994686	0.998157	0.991701	0.19412	0.279964	0.0234088					11.1068	16.2449	14.2241			13.9258	33.4307		5.963
	70	0.9954	1	0.993339	0.194587	0.282648	0.0235618					12.7667	19.4144	16.1787			35.1079	20.3671		5.54731
	70.1667	0.993179	0.994386	0.992356	0.189921	0.274597	0.0240208					6.54914	11.4934	7.70146			31.4204	40.0918		7.69047
	70.3333	0.996828	0.994218	0.991701	0.187587	0.277281	0.0247858					6.64887	6.73814	6.86228			15.8855	33.8804		6.94793
	70.5	0.991435	0.996145	0.994485	0.191787	0.281753	0.0263158					19.8474	18.8433	9.62435			11.9803	37.1051		18.5312
	70.6667	0.993735	0.994721	0.994103	0.19412	0.254025	0.0209608					13.0535	6.81165	10.3809			26.8416	15.4117		10.0566
	70.8333	0.995479	0.99447	0.993776	0.190854	0.273703	0.0237148					17.5484	8.19339	8.2576			36.0164	17.4012		11.562
	71	0.997304	0.995475	0.992465	0.19552	0.27102	0.0223378					9.90978	11.6824	16.8459			12.1082	10.7632		6.5445
	71.1667	0.995479	0.996397	0.994376	0.182455	0.26297	0.0241738					15.4326	10.0981	6.91452			16.484	17.4354		7.70855
	71.3333	0.993417	0.993129	0.991209	0.191787	0.272809	0.0247858					19.3954	13.1333	6.76762			33.7843	18.1322		5.7934
	71.5	0.994448	0.998827	0.994485	0.189454	0.288909	0.0223378					8.17781	6.64646	7.45219			16.1011	13.3614		5.80453
	71.6667	0.997779	0.995559	0.992738	0.182455	0.279964	0.0244798					17.9633	6.76351	6.91362			32.9373	37.4596		6.44977
	71.8333	0.992386	0.992375	0.994758	0.190854	0.294275	0.0241738					12.1803	6.87124	16.8714			33.7232	35.0497		5.82435
	72	0.992307	0.995643	0.99323	0.193187	0.269231	0.0238678					16.5562	13.1581	15.1575			17.0666	26.4041		6.47709
	72.1667	0.993417	0.995224	0.995741	0.191321	0.27102	0.0227968					13.6664	6.95382	19.369			17.7845	12.1704		6.19574
	72.3333	0.990959	0.997486	0.993994	0.19412	0.285331	0.0227968					6.83365	7.32059	15.397			28.1851	34.0444		5
	72.5	0.993497	0.995224	0.993612	0.183388	0.289803	0.0217258					16.5175	7.01732	13.5994			25.918	30.8122		6.70009
	72.6667	0.991276	0.994889	0.992574	0.185721	0.288014	0.0218788					16.7852	10.6378	8.94179			29.0014	12.4773		6.42225
	72.8333	0.992862	0.996229	0.992465	0.185721	0.298748	0.0215728					12.672	13.3989	11.4307			31.4955	32.7411		5.57895
	73	0.996035	0.998994	0.996342	0.182455	0.279964	0.0224908					10.0481	9.48878	13.0341			11.1749	21.3908		6.42395
	73.1667	0.994845	0.995559	0.995141	0.194587	0.274597	0.0232558					8.2771	13.5312	18.4875			11.3927	16.9235		7.59894
	73.3333	0.993179	0.993296	0.990718	0.181988	0.259392	0.0226438					17.4788	19.7486	17.2087			20.7889	23.3609		6.9234
	73.5	0.995479	0.995726	0.995687	0.175455	0.258497	0.0231028					17.2298	6.26037	10.497			14.5949	35.4685		5.62033
	73.6667	0.993814	0.995308	0.995523	0.188054	0.274597	0.0235618					15.4196	11.6824	5.98196			14.2296	19.7128		5.53257
	73.8333	0.993259	0.996313	0.995359	0.175922	0.258497	0.0226438					14.0743	7.63324	6.68158			27.3505	10.3231		5.46266
	74	0.997462	0.992123	0.994758	0.190854	0.242397	0.0227968					15.7972	15.855	12.6801			31.8214	31.7781		6.88004
	74.1667	0.99088	0.994386	0.993448	0.161923	0.247764	0.0203488					13.4222	18.9294	20.9067			13.4284	39.1379		5.78366
	74.3333	0.990562	0.994386	0.99383	0.178721	0.264758	0.0205018					8.07356	12.5333	18.1624			11.4371	28.3269		6.80656
	74.5	0.992704	0.993213	0.994868	0.169389	0.238819	0.0220318					5.85544	7.21775	14.9			10.249	11.0276		6.11905
	74.6667	1	0.995308	0.994376	0.172655	0.267442	0.0201958					6.49086	6.86781	9.99166			11.75	39.4943		6.942
	74.8333	0.993259	0.996481	0.993011	0.182921	0.250447	0.0201958					6.58858	12.4854	12.0372			31.7499	34.3585		13.8131
	75	0.991752	0.993967	0.991428	0.180588	0.247764	0.0200428					9.63515	6.43158	8.30614			32.7956	21.9578		7.44211
	75.1667	0.993893	0.990866	0.995414	0.177788	0.262075	0.0191248					7.15225	13.3938	8.5273			11.7507	19.676		8.20307
	75.3333	0.993179	0.99447	0.99181	0.169389	0.263864	0.0212668					6.3313	19.0156	14.48			16.0121	38.1808		8.10145
	75.5	0.9954	0.993883	0.992847	0.167522	0.241503	0.0215728					19.2324	12.3849	8.66988			37.6281	32.274		5.8955
	75.6667	0.991673	0.992123	0.992902	0.165189	0.247764	0.0206548					13.3191	9.32929	6.48821			33.4346	29.4317		5.65183
	75.8333	0.995321	0.992207	0.995195	0.168455	0.230769	0.0205018					16.8423	17.4734	10.9283			33.1379	11.0693		7.39119
	76	0.995162	0.99447	0.993666	0.160056	0.229875	0.0215728					17.8865	9.56371	6.40373			34.2344	15.3971		8.1839
	76.1667	0.993576	0.995643	0.991974	0.167522	0.215564	0.0179009					9.47273	7.39546	6.65613			15.2726	34.9286		6.94254
	76.3333	0.997621	0.996481	0.994049	0.172189	0.22898	0.0205018					16.168	19.6306	9.38208			19.5747	30.5988		5.51023
	76.5	0.994686	0.993632	0.992847	0.166589	0.247764	0.0191248					15.069	10.2153	10.0026			33.6746	38.8684		8.14148
	76.6667	0.989055	0.994218	0.993284	0.167989	0.23703	0.0194308					6.17852	20.5841	17.1321			28.6134	11.1349
	76.8333	0.993417	0.994302	0.994267	0.171722	0.223614	0.0203488					13.8099	16.293	6.2133			11.6134	10.339
	77	0.99199	0.996062	0.994158	0.178721	0.247764	0.0214198					6.14065	6.95874	12.0621			12.7994	13.2037
	77.1667	0.995479	0.992877	0.991537	0.153523	0.214669	0.0192778					6.18005	10.588	10.61			18.4784	34.3118
	77.3333	0.9954	0.992207	0.99596	0.154456	0.236136	0.0183599					6.36227	10.3052	6.91737			30.8649	26.7724
	77.5	0.99429	0.99271	0.994431	0.171722	0.241503	0.0214198					8.19657	19.14	6.59347			32.5584	17.6019
	77.6667	0.993338	0.995391	0.993339	0.160523	0.210197	0.0212668					14.3613	10.093	11.8169			34.8091	10.1792
	77.8333	0.993735	0.996816	0.992902	0.160989	0.206619	0.0195838					14.4145	9.21093	16.4907			20.1636	32.4983
	78	0.991197	0.994972	0.991919	0.152123	0.214669	0.0200428					14.6775	6.99844	18.2257			17.5644	16.5683
	78.1667	0.9931	0.993715	0.992028	0.146057	0.207513	0.0177479					10.6657	15.31	7.35053			16.1824	12.2177
	78.3333	0.992624	0.996313	0.995523	0.153056	0.200358	0.0205018					11.5359	14.6459	9.99981			13.4199	24.424
	78.5	0.990086	0.995224	0.994376	0.147923	0.213775	0.0188188					11.6902	6.11349	6.26748			32.7859	28.07
	78.6667	0.99421	0.989023	0.995086	0.141857	0.195886	0.0182069					6.33004	10.118	10.7916			19.4568	10.062
	78.8333	0.991593	0.994134	0.993776	0.14419	0.213775	0.0172889					6.046	16.8313	14.9189			19.407	10.2004
	79	0.996669	0.993548	0.994103	0.148857	0.215564	0.0189718					12.2139	7.73704	15.4171			30.6618	12.0952
	79.1667	0.992466	0.993464	0.991264	0.145124	0.205725	0.0165239					15.958	12.4367	11.1624			10.0367	43.1287
	79.3333	0.9954	0.99204	0.993721	0.153523	0.17263	0.0195838					19.024	8.59336	17.7097			28.8223	33.9462
	79.5	0.993735	0.990615	0.99323	0.143257	0.202147	0.0188188					7.03385	11.8238	15.1153			14.7055	10.0366
	79.6667	0.991117	0.991788	0.993503	0.138124	0.222719	0.0185129					6.79514	9.10094	7.32552			33.274	25.0482
	79.8333	0.993655	0.995308	0.99039	0.140457	0.200358	0.0191248					8.01515	13.0143	17.3425			19.1191	13.6137
	80	0.990959	0.991956	0.993339	0.150257	0.194097	0.0166769					18.1678	9.44736	17.1971			21.3212	19.5021
	80.1667	0.992228	0.99028	0.989626	0.15399	0.213775	0.0188188					15.9593	11.0477	12.5322			25.368	37.4993
	80.3333	0.993973	0.990196	0.995468	0.139991	0.208408	0.0177479					6.82782	6.49796	6.38803			38.09	29.0457
	80.5	0.993655	0.990364	0.993994	0.131591	0.224508	0.0180539					16.2222	10.9916	6.36129			37.7837	25.4533
	80.6667	0.993814	0.991202	0.991482	0.157723	0.211091	0.0185129					12.711	7.35501	8.08717			26.5125	10.7024
	80.8333	0.994131	0.991621	0.992083	0.143724	0.205725	0.0206548					9.30356	14.7306	7.52138			35.0726	10.829
	81	0.993655	0.994889	0.990882	0.141391	0.208408	0.0211138					11.0049	9.52925	10.4815			23.8652	33.7721
	81.1667	0.998255	0.993296	0.992957	0.144657	0.206619	0.0183599					15.3136	16.2735	15.9341			33.7737	31.3124
	81.3333	0.992624	0.994218	0.990663	0.15119	0.214669	0.0198898					9.49872	6.37608	17.1244			22.0894	21.4005
	81.5	0.995241	0.992459	0.990663	0.148857	0.218247	0.0191248					5.93308	15.365	6.37927			14.463	20.3631
	81.6667	0.995241	0.99204	0.992629	0.14699	0.21288	0.0209608					7.04901	9.88878	6.78277			16.6435	17.5666
	81.8333	0.995717	0.995056	0.992028	0.14979	0.201252	0.0197368					7.3023	10.6383	14.5221			63.2187	36.6496
	82	0.993655	0.995224	0.992411	0.14839	0.219141	0.0180539					15.0289	20.147	9.83813			34.5858	33.0015
	82.1667	0.997462	0.993045	0.992192	0.151657	0.211091	0.0192778					16.3432	10.0904	6.64491			13.2195	34.3386
	82.3333	0.9931	0.99514	0.990554	0.158189	0.209302	0.0177479					18.3106	9.4154	7.21573			18.8743	21.2246
	82.5	0.995559	0.99581	0.99312	0.143257	0.203041	0.0177479					10.8429	8.08037	6.55623			10.472	22.9424
	82.6667	0.996986	0.99514	0.992902	0.141857	0.18873	0.0182069					11.6087	6.32642	20.5547			35.693	43.633
	82.8333	0.993179	0.995056	0.993994	0.149323	0.218247	0.0194308					6.73332	7.82413	6.3758			21.1937	35.378
	83	0.994766	0.993799	0.992738	0.15399	0.216458	0.0169829					13.9095	10.3822	12.492			21.5981	20.6496
	83.1667	0.995955	0.994302	0.994813	0.146524	0.191413	0.0180539					6.7333	15.3391	11.234			21.4643	10.3677
	83.3333	0.991673	0.99757	0.991865	0.14559	0.203041	0.0183599					14.2507	6.33696	15.5555			37.2855	14.1778
	83.5	0.992069	0.991453	0.99039	0.146057	0.211986	0.0188188					13.94	6.68512	6.574			15.0257	13.1666
	83.6667	0.993893	0.994218	0.995414	0.15679	0.207513	0.0169829					17.3553	6.22255	16.2051			38.7251	11.8686
	83.8333	0.99429	0.997235	0.994103	0.150723	0.21288	0.0188188					9.77268	6.18305	15.3952			31.0442	34.1493
	84	0.993179	0.992542	0.99454	0.140457	0.209302	0.0203488					10.0575	8.02992	7.67427			10.9093	38.7888
	84.1667	0.990007	0.993883	0.993448	0.153056	0.198569	0.0201958					17.5607	11.0564	19.6497			10.0541	35.9984
	84.3333	0.995241	0.997235	0.994322	0.137191	0.217352	0.0195838					8.49252	15.5023	18.3389			12.1414	10.4304
	84.5	0.99199	0.996732	0.994922	0.137657	0.216458	0.0186659					17.8483	6.15265	6.43057			10.6755	19.0886
	84.6667	0.993497	0.995224	0.993011	0.150257	0.219141	0.0166769					7.04398	6.51176	6.91501			11.6159	10.6696
	84.8333	0.994052	0.995391	0.993011	0.14419	0.197674	0.0175949					17.3035	14.1415	12.9651			17.5833	24.9221
	85	0.995479	0.994218	0.992138	0.146524	0.221825	0.0185129					5.98426	17.2733	13.8723			14.9045	14.3187
	85.1667	0.991117	0.99271	0.98979	0.143724	0.213775	0.0174419					10.2394	8.16752	15.7293			25.1197	10.3688
	85.3333	0.989611	0.994218	0.994813	0.153056	0.215564	0.0191248					6.07014	10.3426	19.5366			18.4326	13.047
	85.5	0.989769	0.996816	0.995195	0.159123	0.208408	0.0154529					5.62496	12.7027	6.71084			34.0288	42.0299
	85.6667	0.988421	0.993464	0.993339	0.157256	0.22093	0.0185129					14.3485	18.4734	12.1568			29.9047	32.3453
	85.8333	0.993259	0.994805	0.994758	0.15679	0.214669	0.0191248					8.94773	18.6472	7.33965			30.7325	12.4136
	86	0.9954	0.996229	0.991155	0.139991	0.224508	0.0186659					6.0838	7.55483	9.8077			17.1109	10.3759
	86.1667	0.989769	0.994302	0.992465	0.154456	0.242397	0.0194308					6.72506	6.70053	7.14991			32.8302	35.9756
	86.3333	0.990721	0.994972	0.99383	0.14699	0.201252	0.0179009					6.18161	14.9093	7.50935			15.4222	10.9933
	86.5	0.997066	0.99338	0.993994	0.14839	0.20483	0.0192778					5.93042	17.2983	8.89143			13.7488	38.7375
	86.6667	0.9931	0.991285	0.994977	0.157723	0.221825	0.0168299					21.5176	17.8425	8.90329			20.7805	13.8201
	86.8333	0.991593	0.9969	0.993066	0.138124	0.207513	0.0180539					11.1751	8.88439	8.97301			37.9905	11.6164
	87	0.991514	0.996062	0.992247	0.15399	0.229875	0.0186659					13.1545	8.98013	6.61171			20.9788	12.3371
	87.1667	0.98858	0.99338	0.996506	0.158189	0.229875	0.0149939					10.544	18.1608	16.9239			37.8074	79.9173
	87.3333	0.992783	0.997738	0.994813	0.15679	0.229875	0.0162179					18.6388	11.3637	9.64929			36.96	19.9757
	87.5	0.995479	0.993045	0.994813	0.164722	0.203041	0.0192778					16.5421	19.005	14.7696			28.3788	12.5607
	87.6667	0.997145	0.996564	0.992192	0.150723	0.211986	0.0182069					16.8738	15.0926	6.31363			27.5112	10.8697
	87.8333	0.995479	0.993045	0.995577	0.14979	0.252236	0.0191248					12.3421	19.5976	17.2594			40.8689	11.3794
	88	0.995638	0.993045	0.996506	0.157723	0.217352	0.0182069					6.42677	6.44884	6.50929			32.3106	75.0449
	88.1667	0.989928	0.994805	0.997325	0.160989	0.240608	0.0179009					14.6117	11.6283	7.67035			36.8644	11.1997
	88.3333	0.991355	0.993129	0.992028	0.15539	0.224508	0.0195838					7.95607	7.02733	15.214			16.5502	13.0166
	88.5	0.992386	0.99271	0.997543	0.165189	0.22898	0.0198898					13.4461	6.19172	10.6525			28.6697	12.5282
	88.6667	0.995876	0.994218	0.996396	0.173588	0.237925	0.0169829					18.168	6.42163	9.28175			24.0993	11.3542
	88.8333	0.991673	0.997319	0.99656	0.167056	0.245975	0.0185129					12.5103	6.24491	9.92475			22.8688	21.3828
	89	0.98858	0.99581	0.995468	0.166122	0.247764	0.0188188					14.1236	11.2202	16.1763			32.9714	14.5927
	89.1667	0.9908	0.994889	0.99596	0.167056	0.242397	0.0194308					14.6054	16.5539	10.6132			36.272	39.0139
	89.3333	0.994766	0.996732	0.994813	0.161456	0.241503	0.0168299					10.6553	12.7839	17.8896			11.726	76.9456
	89.5	0.994052	0.995894	0.996669	0.163322	0.253131	0.0188188					6.0243	10.7697	16.4834			13.7572	77.1562
	89.6667	0.991197	0.992961	0.99323	0.169855	0.261181	0.0209608					16.2127	8.85942	17.9785			20.8222	11.1558
	89.8333	0.995876	0.995475	0.993721	0.170789	0.238819	0.0186659					10.6455	14.9901	7.383			11.687	11.6668
	90	0.993259	0.993967	0.996833	0.167989	0.270125	0.0185129					8.48891	11.3954	7.83625			79.4248	11.5837
	90.1667	0.993417	0.992375	0.997816	0.176855	0.263864	0.0189718					6.41015	17.5129	6.53567			25.0583	29.7184
	90.3333	0.993497	0.991202	0.995905	0.163322	0.261181	0.0177479					16.1	8.50977	10.8118			38.3392	11.988
	90.5	0.996828	0.996816	0.994868	0.166122	0.245081	0.0175949					7.67596	6.41819	11.1305			26.8851	12.2801
	90.6667	0.990166	0.995643	0.995523	0.180588	0.246869	0.0171359					15.785	6.43521	12.183			17.2457	12.8007
	90.8333	0.991435	0.99447	0.995468	0.172655	0.257603	0.0186659					19.4082	16.7221	11.371			10.0587	43.4631
	91	0.993259	0.996229	0.99525	0.172655	0.247764	0.0200428					16.1873	6.17794	8.77073			15.1804	12.1444
	91.1667	0.993973	0.994134	0.997434	0.167989	0.269231	0.0188188					7.64625	5.8981	6.44163			12.4076	12.2338
	91.3333	0.993814	0.996983	0.994485	0.177322	0.246869	0.0189718					8.59788	10.6751	17.384			10.7802
	91.5	0.991355	0.997235	0.996451	0.172189	0.244186	0.0174419					9.74502	15.9268	9.13513			22.1555
	91.6667	0.993576	0.998073	0.993776	0.182921	0.257603	0.0186659					15.3359	6.23094	9.63462			26.5783
	91.8333	0.990642	0.994386	0.996724	0.180588	0.254025	0.0185129					6.3704	11.9018	16.6898			24.321
	92	0.992545	0.995224	0.994758	0.166122	0.232558	0.0185129					17.2549	6.61314	6.66355			37.9883
	92.1667	0.994369	0.999162	0.993776	0.157723	0.254025	0.0168299					7.48532	21.4011	6.08033			19.7371
	92.3333	0.995162	0.99447	0.997488	0.165656	0.243292	0.0174419					15.163	14.4716	9.92912			30.9733
	92.5	0.992624	0.998073	0.996669	0.181521	0.262075	0.0182069					5.90226	16.44	12.3048			11.984
	92.6667	0.996193	0.99757	0.994977	0.165189	0.254025	0.0174419					8.98184	13.3689	6.10256			18.223
	92.8333	0.998255	0.998575	0.996506	0.168922	0.237925	0.0185129					14.6428	15.0255	12.7996			11.8164
	93	0.993179	0.995894	0.995523	0.170789	0.256708	0.0191248					19.0437	11.3197	7.31077			12.0544
	93.1667	0.994131	0.993883	0.996451	0.178255	0.254025	0.0189718					8.90805	6.88237	8.86125			26.4592
	93.3333	0.991831	0.995643	0.996069	0.177322	0.23703	0.0192778					16.1737	8.6216	13.061			10.6858
	93.5	0.992704	0.995056	0.99727	0.166122	0.242397	0.0205018					6.0406	6.14171	11.3917			38.2394
	93.6667	0.993338	0.994805	0.996888	0.171255	0.254025	0.0191248					14.8935	6.72165	16.9038			33.2429
	93.8333	0.994766	0.995559	0.996779	0.170789	0.261181	0.0165239					24.0111	19.3764	9.08539			12.3865
	94	0.994607	0.994889	0.998089	0.171255	0.260286	0.0200428					17.8913	7.11697	15.1652			13.2125
	94.1667	0.992307	0.994051	0.997379	0.171722	0.26297	0.0179009					6.44354	7.3106	14.288			11.5942
	94.3333	0.991593	0.996481	1	0.179655	0.243292	0.0179009					20.4229	12.2682	11.4569			30.9934
	94.5	0.992386	0.996481	0.993776	0.169855	0.235242	0.0172889					12.691	6.32974	14.3827			42.9429
	94.6667	0.992386	0.994134	0.995741	0.169389	0.254025	0.0194308					11.9346	11.6586	13.6547			12.4638
	94.8333	0.991593	0.998408	0.995523	0.165189	0.261181	0.0186659					10.6763	15.7209	8.17542			10.9312
	95	0.993973	0.996732	0.99596	0.183854	0.251342	0.0168299					14.6881	10.8797	8.62193			22.7869
	95.1667	0.990721	0.994972	0.997816	0.159123	0.248658	0.0169829					6.10034	15.417	14.0283			34.6229
	95.3333	0.996431	0.99824	0.996669	0.157256	0.255814	0.0195838					6.1076	17.898	15.6015			29.6416
	95.5	0.997779	0.995056	0.992957	0.167056	0.246869	0.0179009					6.5976	6.39515	6.9006			13.5718
	95.6667	0.991038	0.992877	0.993939	0.170322	0.242397	0.0163709					13.4579	12.4669	11.5591			60.2166
	95.8333	0.993893	0.993883	0.997161	0.171722	0.245081	0.0175949					13.3589	9.14702	13.4727			12.2972
	96	0.992307	0.995559	0.995632	0.170322	0.251342	0.0182069					12.0593	13.2999	12.4893			14.9176
	96.1667	0.992148	0.996648	0.994595	0.176388	0.239714	0.0195838					24.8959	23.0613	6.80194			43.6574
	96.3333	0.991038	0.997151	0.996451	0.170789	0.228086	0.0166769					6.92484	12.6771	12.6891			34.298
	96.5	0.991831	0.993799	0.995414	0.154923	0.231664	0.0174419					15.0593	20.9444	15.9096			20.3649
	96.6667	0.993893	0.993883	0.996779	0.173122	0.247764	0.0172889					20.3812	6.0906	11.9073			32.2164
	96.8333	0.994448	0.994051	0.992574	0.167056	0.249553	0.0162179					22.0092	6.66369	5.97153			38.913
	97	0.992069	0.992961	0.997052	0.171722	0.238819	0.0183599					7.31584	17.5985	17.4163			37.258
	97.1667	0.993417	0.996062	0.995796	0.160523	0.22093	0.0192778					5.94817	8.84898	13.1569			12.2428
	97.3333	0.993417	0.993548	0.993666	0.161456	0.241503	0.0169829					9.29356	6.89763	17.8231			34.9652
	97.5	0.991197	0.994218	0.995031	0.172655	0.218247	0.0171359					9.15383	15.1066	6.47412			22.2557
	97.6667	0.989611	0.995726	0.997106	0.159589	0.228086	0.0160649					17.1603	13.3915	6.40061			11.3778
	97.8333	0.990324	0.992542	0.996451	0.166589	0.241503	0.0174419					11.5749	12.8813	21.2373			11.9209
	98	0.994052	0.992375	0.994267	0.163789	0.249553	0.0165239					18.657	10.3278	6.24762			51.2495
	98.1667	0.992783	0.995726	0.996123	0.148857	0.208408	0.0168299					9.80714	6.61136	7.51025			10.6044
	98.3333	0.993338	0.992375	0.993503	0.170322	0.237925	0.0163709					16.7654	12.8001	20.2266			10.3735
	98.5	0.993655	0.991453	0.995632	0.156323	0.237925	0.0172889					11.2837	11.5524	18.8954			43.396
	98.6667	0.993576	0.992542	0.992465	0.14839	0.236136	0.0163709					5.80168	6.64532	6.45375			11.5559
	98.8333	0.990007	0.996564	0.994977	0.15679	0.20483	0.0169829					17.7892	16.6898	10.502			37.0896
[truncated: 1,716 more rows]
